# Supplementary material for: High-throughput deep sequencing reveals the important role that microRNAs play in the salt response in sweet potato (Ipomoea batatas L.)
Source: BMC Genomics. 2020 Feb 17;21:164. doi: 10.1186/s12864-020-6567-3 (PMC7027035; doi:10.1186/s12864-020-6567-3)
Supplement: Supplementary file 1 — Additional file 1: Table S1. Summary of sequence data generated for sweet potato transcriptome and quality filtering. [file 12864_2020_6567_MOESM1_ESM.xls]

## Sheet: Sheet1
Table S1. Summary of sequence data generated for sweet potato transcriptome and quality filtering
Sample	Raw Data		Valid Data		Valid%	Q20%	Q30%	GC%
	Read	Base	Read	Base
SRC	90588228	13.59G	89491978	13.42G	98.79	95.52	90.95	46.13
SLC	109002500	16.35G	107124000	16.07G	98.28	96.61	93.16	46.66
SRN	82914314	12.44G	81744444	12.26G	98.59	95.04	90.07	45.82
SLN	90852454	13.63G	89868116	13.48G	98.92	95.6	91.21	45.47
