# Supplementary material for: High-throughput deep sequencing reveals the important role that microRNAs play in the salt response in sweet potato (Ipomoea batatas L.)
Source: BMC Genomics. 2020 Feb 17;21:164. doi: 10.1186/s12864-020-6567-3 (PMC7027035; doi:10.1186/s12864-020-6567-3)
Supplement: Supplementary file 2 — Additional file 2: Table S2. Assembly statistics of reads. [file 12864_2020_6567_MOESM2_ESM.xls]

## Sheet: Sheet1
Table S2. Assembly statistics of reads
	All	Median GC%	Mean GC%	Min Length	Median Length	Mean Length	Max Length	Total Assembled bases	N50
Gene	27712	44	44.77	201	553	818	8721	22673271	1226
Transcript	41879	43.7	44.33	201	679	924	8721	38702688	1338
