# Supplementary material for: High-throughput deep sequencing reveals the important role that microRNAs play in the salt response in sweet potato (Ipomoea batatas L.)
Source: BMC Genomics. 2020 Feb 17;21:164. doi: 10.1186/s12864-020-6567-3 (PMC7027035; doi:10.1186/s12864-020-6567-3)
Supplement: Supplementary file 3 — Additional file 3: Table S3. Distribution of the assembled genes and transcript length. [file 12864_2020_6567_MOESM3_ESM.xls]

## Sheet: Sheet1
Table S3. Distribution of the assembled genes and transcript length.
Sequence_type	200~500	500~1kb	1kb~2kb	>=2kb	Total
Gene	12705	7277	5785	1945	27712
Transcript	15912	11608	10737	3622	41879
# Length distribution of genes
Length	Count	Percentage
200	6414	23.15%
300	3696	13.34%
400	2595	9.36%
500	2030	7.33%
600	1644	5.93%
700	1372	4.95%
800	1175	4.24%
900	1056	3.81%
1000	894	3.23%
1100	858	3.10%
1200	746	2.69%
1300	621	2.24%
1400	543	1.96%
1500	569	2.05%
1600	434	1.57%
1700	422	1.52%
1800	384	1.39%
1900	314	1.13%
>=2000	1945	7.02%
# Length distribution of transcripts
Length	Count	Percentage
200	7591	0.1813
300	4775	0.114
400	3546	0.0847
500	2936	0.0701
600	2570	0.0614
700	2174	0.0519
800	2040	0.0487
900	1888	0.0451
1000	1576	0.0376
1100	1555	0.0371
1200	1397	0.0334
1300	1160	0.0277
1400	1047	0.025
1500	1067	0.0255
1600	838	0.02
1700	798	0.0191
1800	712	0.017
1900	587	0.014
>=2000	3622	0.0865
