# Supplementary material for: High-throughput deep sequencing reveals the important role that microRNAs play in the salt response in sweet potato (Ipomoea batatas L.)
Source: BMC Genomics. 2020 Feb 17;21:164. doi: 10.1186/s12864-020-6567-3 (PMC7027035; doi:10.1186/s12864-020-6567-3)
Supplement: Supplementary file 4 — Additional file 4: Table S4. Blast analysis of non-redundant unigenes against public databases. [file 12864_2020_6567_MOESM4_ESM.xls]

## Sheet: Sheet1
Table S4. Blast analysis of non-redundant unigenes against public databases
Gene_number	Swiss-prot	NR	Pfam	KEGG	KOG	GO
27712	14671	22756	17289	8516	19462	12959
100%	52.94%	82.12%	62.39%	30.73%	70.23%	46.76%
