# Supplementary material for: High-throughput deep sequencing reveals the important role that microRNAs play in the salt response in sweet potato (Ipomoea batatas L.)
Source: BMC Genomics. 2020 Feb 17;21:164. doi: 10.1186/s12864-020-6567-3 (PMC7027035; doi:10.1186/s12864-020-6567-3)
Supplement: Supplementary file 5 — Additional file 5: Table S5. Summary of sRNA sequencing data in sweet potato. [file 12864_2020_6567_MOESM5_ESM.xls]

## Sheet: Sheet2
Table S5. Summary of sRNA sequencing data in sweet potato.
Library	SRC25				SRC27				SRC29				SRN17				SRN19				SRN21				SLC26				SLC28				SLC32				SLN18				SLN20				SLN22
	Total	% of Total	uniq	% of uniq	Total	% of Total	uniq	% of uniq	Total	% of Total	uniq	% of uniq	Total	% of Total	uniq	% of uniq	Total	% of Total	uniq	% of uniq	Total	% of Total	uniq	% of uniq	Total	% of Total	uniq	% of uniq	Total	% of Total	uniq	% of uniq	Total	% of Total	uniq	% of uniq	Total	% of Total	uniq	% of uniq	Total	% of Total	uniq	% of uniq	Total	% of Total	uniq	% of uniq
Raw reads	20477313	100	8107021	100	20464252	100	7861228	100	17965687	100	6229387	100	16221626	100	2934801	100	18904028	100	7491409	100	22740499	100	6539222	100	16855549	100	5571890	100	20085489	100	7219147	100	19050745	100	4486772	100	17881455	100	4694499	100	21223113	100	6805547	100	17902270	100	5388270	100
3ADT&length filter	6137582	29.97	2405093	29.67	6380176	31.18	2002520	25.47	6679887	37.18	2341085	37.58	11295421	69.63	1506615	51.34	3728071	19.72	1217860	16.26	7657390	33.67	1593107	24.36	4245813	25.19	841217	15.1	4878648	24.29	1050646	14.55	9149926	48.03	1309975	29.2	6175021	34.53	1093873	23.3	4124014	19.43	1075181	15.8	3633720	20.3	1024934	19.02
Junk reads	123069	0.6	79464	0.98	97236	0.48	62345	0.79	114404	0.64	67109	1.08	44980	0.28	15103	0.51	91768	0.49	57398	0.77	57491	0.25	32441	0.5	48790	0.29	32069	0.58	62617	0.31	42934	0.59	31063	0.16	18089	0.4	49483	0.28	30697	0.65	80678	0.38	46664	0.69	66292	0.37	39456	0.73
Rfam	1739652	8.5	291994	3.6	1524566	7.45	267346	3.4	1830106	10.19	304709	4.89	719866	4.44	110674	3.77	1404254	7.43	213988	2.86	1443043	6.35	153170	2.34	776653	4.61	65191	1.17	808602	4.03	76049	1.05	1227950	6.45	90543	2.02	652510	3.65	61914	1.32	1435620	6.76	86438	1.27	1046681	5.85	81988	1.52
Valid reads	7968496	38.91	826143	10.19	7752236	37.88	826039	10.51	6335311	35.26	522139	8.38	2960469	18.25	113718	3.87	8516409	45.05	850532	11.35	9634838	42.37	830688	12.7	8026743	47.62	886897	15.92	9492627	47.26	1215888	16.84	6030436	31.65	480646	10.71	8117296	45.4	636880	13.57	11298131	53.24	1325814	19.48	9664636	53.99	774406	14.37
Repeats	11751	0.06	3393	0.04	18118	0.09	4736	0.06	28961	0.16	7049	0.11	23581	0.15	4074	0.14	25817	0.14	5541	0.07	34328	0.15	5331	0.08	18733	0.11	2323	0.04	16071	0.08	2436	0.03	34937	0.18	3327	0.07	29318	0.16	4282	0.09	21903	0.1	2726	0.04	40759	0.23	5397	0.1
rRNA	1400004	6.84	202065	0.99	1223801	5.98	181874	0.89	1482467	8.25	200919	1.12	568295	3.5	69623	0.43	1111770	5.88	140660	0.74	1141852	5.02	94404	0.42	616017	3.65	43088	0.26	638284	3.18	51482	0.26	876595	4.6	56790	0.3	513627	2.87	36492	0.2	1141758	5.38	58142	0.27	814231	4.55	46304	0.26
tRNA	278269	1.36	71900	0.35	223448	1.09	64831	0.32	273938	1.52	80158	0.45	91390	0.56	27613	0.17	182094	0.96	49922	0.26	185387	0.82	39045	0.17	112835	0.67	14222	0.08	123912	0.62	16289	0.08	268523	1.41	22988	0.12	81667	0.46	12987	0.07	213470	1.01	17790	0.08	148413	0.83	19801	0.11
snoRNA	5471	0.03	2055	0.01	8086	0.04	2847	0.01	9165	0.05	3072	0.02	9086	0.06	2536	0.02	11766	0.06	3539	0.02	14672	0.06	4263	0.02	5492	0.03	1639	0.01	5040	0.03	1555	0.01	8356	0.04	2111	0.01	6999	0.04	2604	0.01	8154	0.04	1997	0.01	8298	0.05	3040	0.02
snRNA	9180	0.04	3543	0.02	11934	0.06	4573	0.02	8292	0.05	4005	0.02	10240	0.06	3646	0.02	18208	0.1	5924	0.03	17339	0.08	6023	0.03	3604	0.02	2101	0.01	3831	0.02	2207	0.01	6901	0.04	3175	0.02	11473	0.06	4959	0.03	6335	0.03	3032	0.01	14662	0.08	6142	0.03
Other Rfam RNA	46728	0.23	12431	0.06	57297	0.28	13221	0.06	56244	0.31	16555	0.09	40855	0.25	7256	0.04	80416	0.43	13943	0.07	83793	0.37	9435	0.04	38705	0.23	4141	0.02	37535	0.19	4516	0.02	67575	0.35	5479	0.03	38744	0.22	4872	0.03	65903	0.31	5477	0.03	61077	0.34	6701	0.04
