# Supplementary material for: High-throughput deep sequencing reveals the important role that microRNAs play in the salt response in sweet potato (Ipomoea batatas L.)
Source: BMC Genomics. 2020 Feb 17;21:164. doi: 10.1186/s12864-020-6567-3 (PMC7027035; doi:10.1186/s12864-020-6567-3)
Supplement: Supplementary file 12 — Additional file 12: Table S8. Summary of the comparison of known and novel miRNAs between the control and salt libraries in sweet potato. [file 12864_2020_6567_MOESM12_ESM.xls]

## Sheet: Sheet2
Table S8 Summary of the comparison of known and novel miRNAs between the control and salt libraries in sweet potato.
Salt responsive miRNAs in sweet potato leaves
MiRNA family	Pairwise	MiR-name	Up/down	SLC(mean)	SLN(mean)	fold_change (SLN(mean)/SLC(mean))	log2(fold_change)	ABS(log2(fold_change))	P-value	Sig-lable	Expression level
MIR166	SLN-SLC	stu-miR166b	down	16232.9	6124.36	0.37728	-1.40629	1.40629	0.0392548	*	high
MIR156	SLN-SLC	nta-miR156a_R+3	down	3.78965	0	-inf	-inf	inf	0.0026777	**	low
	SLN-SLC	gma-miR156b_L+2R-1	up	0	3.34936	inf	inf	inf	0.0096098	**	low
	SLN-SLC	stu-miR156d-3p_R-1	down	2517.57	531.614	0.211161	-2.24358	2.24358	0.0116006	*	high
	SLN-SLC	stu-miR156a_L+1_1	up	1.39175	5.70614	4.09998	2.03562	2.03562	0.0204255	*	low
	SLN-SLC	stu-miR156a_L+1_2	up	1.39175	5.70614	4.09998	2.03562	2.03562	0.0204255	*	low
	SLN-SLC	ath-miR156h_L+1	up	0.926877	2.92804	3.15904	1.65949	1.65949	0.0352182	*	low
	SLN-SLC	gma-miR156b_R-1	down	18.9553	3.56369	0.188005	-2.41116	2.41116	0.0399303	*	middle
MIR159	SLN-SLC	far-miR159_L+2_1ss22TC	down	1.78007	0	-inf	-inf	inf	0.0133981	*	low
	SLN-SLC	nta-MIR159-p5	up	22.435	925.93	41.2717	5.36708	5.36708	0.0175266	*	middle
	SLN-SLC	nta-miR159_1ss21AG	down	425.686	163.289	0.383589	-1.38236	1.38236	0.0209633	*	middle
	SLN-SLC	sly-MIR319c-p5_1ss9AC	down	125.113	26.4526	0.21143	-2.24175	2.24175	0.0343109	*	middle
	SLN-SLC	vvi-miR319b_L+3R-1	down	14.9988	6.64168	0.442814	-1.17523	1.17523	0.0429063	*	middle
	SLN-SLC	vvi-miR319g	down	13.6181	3.87093	0.284249	-1.81477	1.81477	0.0451555	*	middle
	SLN-SLC	mes-MIR319e-p5_2ss12GC19GA	down	4.94834	0	-inf	-inf	inf	0.046999	*	middle
MIR169_1	SLN-SLC	ptc-miR169ac_R-1_1ss20CA	down	24.4063	3.68512	0.15099	-2.72747	2.72747	0.000839806	***	middle
	SLN-SLC	stu-miR169a-5p_L+1R+1_1ss4GA	down	209.904	22.5964	0.107651	-3.21556	3.21556	0.00159644	**	middle
	SLN-SLC	stu-miR169a-5p_1ss20TA	down	136.97	6.68402	0.0487992	-4.357	4.357	0.00676473	**	middle
	SLN-SLC	stu-miR169a-5p_L+1	down	34.3214	0.299891	0.00873771	-6.83853	6.83853	0.00932954	**	middle
	SLN-SLC	stu-miR169a-5p	down	920.138	41.0479	0.0446106	-4.48647	4.48647	0.012357	*	high
	SLN-SLC	ptc-miR169u-5p_R-1	down	47.9888	0.485703	0.0101212	-6.62648	6.62648	0.0245483	*	middle
	SLN-SLC	ptc-miR169v_L+3R-2	down	21.9	1.08548	0.0495656	-4.33452	4.33452	0.0328991	*	middle
	SLN-SLC	stu-miR169a-5p_L+2R-1	down	529.496	81.5021	0.153924	-2.69971	2.69971	0.0345923	*	high
MIR399	SLN-SLC	vvi-miR399a	down	310.34	50.8795	0.163948	-2.60869	2.60869	0.0264602	*	middle
	SLN-SLC	stu-miR399i-3p_2ss13GA21AT	down	38.0243	1.72113	0.045264	-4.46549	4.46549	0.0452205	*	middle
MIR167_1	SLN-SLC	stu-miR167a-5p	down	16805.3	3920.5	0.233289	-2.09981	2.09981	0.00259865	**	high
	SLN-SLC	stu-miR167a-5p_R+1	down	1610.21	424.088	0.263374	-1.92481	1.92481	0.0126373	*	high
	SLN-SLC	aly-miR167a-5p_R+1_1ss21AT	down	178.779	29.8698	0.167077	-2.58141	2.58141	0.0130056	*	middle
	SLN-SLC	stu-miR167a-5p_R+1_1ss21AG	down	1329.09	617.788	0.464819	-1.10526	1.10526	0.0397544	*	high
MIR171_1	SLN-SLC	stu-miR171a-5p	down	74.1928	7.31967	0.0986574	-3.34143	3.34143	0.000378594	***	middle
	SLN-SLC	lus-MIR171g-p3	up	7.11661	37.3645	5.25033	2.39241	2.39241	0.0028135	**	middle
	SLN-SLC	ssl-miR171b_1ss21TA	down	1.78007	0	-inf	-inf	inf	0.0133981	*	low
	SLN-SLC	ssl-MIR171a-p3	down	3600.34	1642.62	0.456241	-1.13213	1.13213	0.02133	*	high
	SLN-SLC	gma-MIR171a-p5_2ss12TA18AC	up	0	4.52775	inf	inf	inf	0.0462169	*	middle
MIR160	SLN-SLC	stu-miR160a-3p	up	63.217	373.929	5.915	2.56438	2.56438	0.000881689	***	middle
	SLN-SLC	ptc-miR160g_L+1_1ss16GT	down	28.5449	5.42007	0.189879	-2.39685	2.39685	0.00489381	**	middle
	SLN-SLC	sly-miR160a_L+3	down	5.37801	0.542742	0.100919	-3.30873	3.30873	0.015989	*	low
	SLN-SLC	sly-MIR160a-p3	down	11.0674	4.98493	0.450416	-1.15067	1.15067	0.0458806	*	middle
MIR172	SLN-SLC	stu-miR172a-3p_L+3	down	65.4057	17.4753	0.267184	-1.9041	1.9041	0.00682789	**	middle
	SLN-SLC	tcc-miR172d	down	20.6481	2.95656	0.143188	-2.80401	2.80401	0.00685621	**	middle
	SLN-SLC	stu-miR172a-3p_R+1	down	111.834	28.3017	0.253069	-1.9824	1.9824	0.00741906	**	middle
	SLN-SLC	stu-miR172a-3p	down	2705.13	1225.78	0.453132	-1.142	1.142	0.0170401	*	high
	SLN-SLC	stu-miR172d-3p_1ss21GT	down	427.392	115.697	0.270706	-1.8852	1.8852	0.0414471	*	middle
	SLN-SLC	stu-miR172a-3p_R-1	down	24.3011	11.4408	0.470793	-1.08683	1.08683	0.0418159	*	middle
MIR169_2	SLN-SLC	nta-miR169q_L+2R-2	down	808.797	159.862	0.197654	-2.33895	2.33895	0.00610932	**	middle
	SLN-SLC	tcc-MIR169a-p3_1ss12TC	down	24.9941	6.51291	0.260577	-1.94022	1.94022	0.00797301	**	middle
	SLN-SLC	nta-miR169q_R-2_1ss1CT	down	300.414	20.7741	0.0691518	-3.85409	3.85409	0.0237099	*	middle
	SLN-SLC	nta-miR169q_1ss14CA	down	2.32258	0	-inf	-inf	inf	0.038266	*	middle
	SLN-SLC	nta-miR169b_1ss7AG	down	38.2702	18.4679	0.482567	-1.0512	1.0512	0.045211	*	middle
	SLN-SLC	sly-MIR169a-p3_1ss11TG	up	16.2562	42.2198	2.59716	1.37693	1.37693	0.0457064	*	middle
	SLN-SLC	nta-miR169q_L+3R-2	down	10.4093	3.37053	0.3238	-1.62683	1.62683	0.0479203	*	middle
MIR164	SLN-SLC	ath-miR164b-3p	up	14.019	50.1898	3.58014	1.84001	1.84001	0.00569929	**	middle
	SLN-SLC	ptc-miR164a_R+3	down	9.35745	1.19956	0.128193	-2.96361	2.96361	0.0289683	*	middle
MIR396	SLN-SLC	stu-miR396-3p_L-1	down	1547.7	300.42	0.194107	-2.36508	2.36508	0.00608305	**	high
	SLN-SLC	stu-miR396-5p	down	12908.1	1017.63	0.0788367	-3.66499	3.66499	0.0155381	*	high
	SLN-SLC	stu-miR396-5p_1ss21TG	down	22661.4	2703.21	0.119287	-3.06749	3.06749	0.0188357	*	high
	SLN-SLC	vvi-miR396a_1ss20TC	down	39.7622	2.95656	0.0743561	-3.74941	3.74941	0.0238149	*	middle
MIR168	SLN-SLC	sly-miR168b-3p_2ss3CT16CT	up	14.7022	1121.15	76.2574	6.25281	6.25281	0.0313666	*	middle
MIR394	SLN-SLC	ptc-MIR394b-p5_2ss10TC18TC	up	2.31958	13.9402	6.00978	2.58731	2.58731	0.00899471	**	middle
MIR408	SLN-SLC	stu-miR408b-3p	down	13935.7	4642.51	0.333138	-1.58581	1.58581	0.0318956	*	high
MIR397	SLN-SLC	sbi-miR397-5p_2ss20TA21GT	down	56.385	11.7195	0.207848	-2.2664	2.2664	0.00144431	**	middle
	SLN-SLC	stu-miR397-5p_L+2R-2_1	down	71840.9	14816.4	0.206239	-2.27761	2.27761	0.00610238	**	high
	SLN-SLC	stu-miR397-5p_L+2R-2_2	down	71840.9	14816.4	0.206239	-2.27761	2.27761	0.00610238	**	high
	SLN-SLC	lus-miR397a_L+5R-2	down	903.534	149.197	0.165126	-2.59836	2.59836	0.00980484	**	middle
	SLN-SLC	dpr-miR397_L-2R+2	up	2.24644	14.4903	6.45032	2.68937	2.68937	0.0195869	*	middle
	SLN-SLC	mes-miR397_L-1R+2	down	2.36038	0.299891	0.127052	-2.97651	2.97651	0.0256971	*	low
MIR477	SLN-SLC	csi-miR477b_L-1R+2_1ss15CT	down	99.0148	4.89937	0.0494812	-4.33698	4.33698	0.0487488	*	middle
miR444	SLN-SLC	bdi-miR444c	down	3.32573	1.62823	0.489585	-1.03037	1.03037	0.0140727	*	low
MIR482	SLN-SLC	mdm-MIR482b-p3_3ss9CA21TC22TA	down	6.50055	0.971406	0.149435	-2.74241	2.74241	0.0344071	*	low
MIR530	SLN-SLC	stu-miR530_L-2R+2_1	down	452.672	44.7136	0.098777	-3.33968	3.33968	0.0394835	*	middle
	SLN-SLC	stu-miR530_L-2R+2_2	down	452.672	44.7136	0.098777	-3.33968	3.33968	0.0394835	*	middle
miR2118	SLN-SLC	ata-miR2118b-5p_2ss3CT6GT	down	91337.8	32933.5	0.360568	-1.47166	1.47166	0.0096018	**	high
MIR2111	SLN-SLC	ptc-MIR2111b-p3_2ss5TA17AG	up	1.62261	6.45587	3.97868	1.99229	1.99229	0.0259697	*	middle
MIR8005	SLN-SLC	stu-MIR8005a-p3_1ss2GT	up	0.464597	3.10651	6.68646	2.74124	2.74124	0.0191916	*	low
	SLN-SLC	stu-MIR8005a-p3_1ss6GA	up	0.579486	2.14245	3.69715	1.88641	1.88641	0.0341135	*	low
	SLN-SLC	stu-MIR8005c-p3_1ss12AG	up	2.04819	11.1409	5.43939	2.44345	2.44345	0.0424912	*	middle
	SLN-SLC	stu-MIR8005a-p3_1ss4GA	up	2.32094	15.5758	6.71096	2.74652	2.74652	0.0485388	*	middle
MIR827_5	SLN-SLC	stu-miR827-3p_1ss9AT	up	608.22	2552.62	4.19686	2.06931	2.06931	0.00308305	**	high
	SLN-SLC	bdi-miR5054_1ss10TA	up	37.8559	85.4469	2.25716	1.17451	1.17451	0.0148073	*	middle
	SLN-SLC	stu-miR477a-5p_L-2R+1	down	9.16888	0.364277	0.0397298	-4.65364	4.65364	0.030448	*	middle
	SLN-SLC	gma-miR6300_R+5	down	7663.09	2872.12	0.3748	-1.41581	1.41581	0.0241308	*	high
	SLN-SLC	ppe-MIR6282-p5_2ss5CA20TG	up	7.71739	28.78	3.72924	1.89888	1.89888	0.0400568	*	middle
	SLN-SLC	ath-miR5666_L+2R-1_1ss18TG	up	0.69342	5.18457	7.47681	2.90242	2.90242	0.0388848	*	low
	SLN-SLC	PC-3p-58375_394	up	1.15897	92.1391	79.5007	6.3129	6.3129	9.30016e-05	***	middle
	SLN-SLC	PC-5p-457_16337	up	88.8273	406.791	4.57958	2.19521	2.19521	0.000126986	***	high
	SLN-SLC	PC-3p-157696_148	up	2.55399	42.7772	16.7492	4.06602	4.06602	0.000176433	***	middle
	SLN-SLC	PC-3p-278488_84	up	0.465553	14.183	30.4649	4.92908	4.92908	0.000224268	***	middle
	SLN-SLC	PC-5p-3080_3567	down	63.8666	12.7186	0.199143	-2.32812	2.32812	0.00103128	**	middle
	SLN-SLC	PC-3p-514960_43	up	0.69342	10.141	14.6246	3.87032	3.87032	0.00181922	**	middle
	SLN-SLC	PC-5p-10747_1589	up	86.9416	184.6	2.12327	1.08628	1.08628	0.00258457	**	middle
	SLN-SLC	PC-3p-1207_6855	down	117.771	15.7689	0.133895	-2.90083	2.90083	0.0037259	**	high
	SLN-SLC	PC-3p-476395_47	up	0.46228	10.7978	23.3577	4.54583	4.54583	0.00384565	**	middle
	SLN-SLC	PC-5p-165543_141	up	9.70104	63.395	6.53487	2.70816	2.70816	0.00388933	**	middle
	SLN-SLC	PC-5p-102017_227	up	0.927833	48.6904	52.4775	5.71363	5.71363	0.00448302	**	middle
	SLN-SLC	PC-3p-69766_331	up	6.11086	20.6959	3.38674	1.7599	1.7599	0.00484999	**	middle
	SLN-SLC	PC-3p-99_90242	up	163.011	13116.6	80.4649	6.33029	6.33029	0.00590456	**	high
	SLN-SLC	PC-3p-417342_55	up	5.03076	23.4096	4.6533	2.21826	2.21826	0.00652919	**	middle
	SLN-SLC	PC-5p-215_39991	up	208.814	4565.81	21.8654	4.45058	4.45058	0.00654528	**	high
	SLN-SLC	PC-5p-330285_70	up	1.39339	7.84124	5.62747	2.49249	2.49249	0.00714182	**	middle
	SLN-SLC	PC-3p-8486_1865	up	30.5592	175.578	5.7455	2.52243	2.52243	0.0093302	**	middle
	SLN-SLC	PC-5p-62649_368	up	14.8606	44.8765	3.01983	1.59447	1.59447	0.00933473	**	middle
	SLN-SLC	PC-5p-585348_37	up	4.25029	25.3948	5.97484	2.5789	2.5789	0.01048	*	middle
	SLN-SLC	PC-5p-244063_96	down	25.2116	5.67027	0.224907	-2.1526	2.1526	0.0115578	*	middle
	SLN-SLC	PC-3p-39113_577	down	142.673	61.087	0.42816	-1.22378	1.22378	0.0118332	*	middle
	SLN-SLC	PC-3p-77099_300	up	11.1435	45.4633	4.07979	2.0285	2.0285	0.0129987	*	middle
	SLN-SLC	PC-3p-8237_1903	down	22.0417	1.08548	0.0492468	-4.34383	4.34383	0.0162377	*	middle
	SLN-SLC	PC-5p-192664_121	up	10.5088	27.8657	2.65165	1.40689	1.40689	0.0193039	*	middle
	SLN-SLC	PC-5p-32123_688	up	44.1853	112.737	2.55145	1.35132	1.35132	0.0209208	*	middle
	SLN-SLC	PC-3p-410_18642	down	597.352	238.361	0.399029	-1.32544	1.32544	0.0217592	*	high
	SLN-SLC	PC-5p-944714_21	down	9.36128	0.485703	0.0518843	-4.26856	4.26856	0.0220811	*	middle
	SLN-SLC	PC-3p-1199_6890	down	491.565	125.131	0.254557	-1.97394	1.97394	0.0249273	*	middle
	SLN-SLC	PC-5p-1594_5542	up	209.574	1084.22	5.17342	2.37112	2.37112	0.0255978	*	middle
	SLN-SLC	PC-5p-360503_64	up	6.30503	41.3201	6.55352	2.71227	2.71227	0.0256429	*	middle
	SLN-SLC	PC-3p-55899_412	down	49.955	24.2596	0.48563	-1.04207	1.04207	0.0267342	*	middle
	SLN-SLC	PC-5p-5584_2453	down	67.8428	33.0502	0.487159	-1.03753	1.03753	0.0289608	*	middle
	SLN-SLC	PC-3p-174536_134	down	18.6347	0.599781	0.0321863	-4.95741	4.95741	0.0316595	*	middle
	SLN-SLC	PC-3p-786500_26	down	10.9031	0	-inf	-inf	inf	0.033762	*	middle
	SLN-SLC	PC-5p-64853_356	up	5.95859	125.206	21.0127	4.39319	4.39319	0.0354514	*	middle
	SLN-SLC	PC-5p-263054_89	up	6.03555	14.54	2.40905	1.26847	1.26847	0.0365067	*	middle
	SLN-SLC	PC-3p-3900_3101	up	260.521	532.297	2.0432	1.03083	1.03083	0.0370808	*	middle
	SLN-SLC	PC-5p-70625_327	down	20.647	6.0419	0.292629	-1.77286	1.77286	0.0413678	*	middle
	SLN-SLC	PC-5p-426922_53	down	7.65161	0.485703	0.0634772	-3.97762	3.97762	0.0456886	*	middle
	SLN-SLC	PC-5p-611487_36	up	2.08353	18.7825	9.01474	3.17229	3.17229	0.046103	*	middle
	SLN-SLC	PC-3p-14376_1292	up	0	981.955	inf	inf	inf	0.0461192	*	middle
	SLN-SLC	PC-3p-566797_39	down	16.1538	1.08548	0.0671967	-3.89547	3.89547	0.0463272	*	middle
	SLN-SLC	PC-3p-255753_91	up	6.87824	20.1385	2.92786	1.54984	1.54984	0.0464947	*	middle
	SLN-SLC	PC-5p-150993_155	up	0	189.932	inf	inf	inf	0.0488183	*	middle
Salt responsive miRNAs in sweet potato roots
miRNA family	pairwise	miR-name	up/down	SRC(mean)	SRN(mean)	fold_change(SRN(mean)/SRC(mean))	log2(fold_change)	ABS(log2(fold_change))	p-value	sig-lable	expression level
MIR166	SRN-SRC	ata-miR166e-5p_2ss17GC20GA	up	1.16883	12.5123	10.705	3.42021	3.42021	0.0284292	*	middle
MIR156	SRN-SRC	stu-miR156e_L+1R+1	up	0.584414	13.1148	22.441	4.48807	4.48807	0.0297735	*	middle
MIR159	SRN-SRC	rco-MIR159-p5	up	59.9763	123.4	2.05749	1.04088	1.04088	0.0395463	*	middle
MIR169_1	SRN-SRC	stu-miR169d-3p_1ss4GA	down	37.2727	6.98877	0.187504	-2.41501	2.41501	0.00235438	**	middle
MIR167_1	SRN-SRC	sly-miR167b-3p	up	15.0296	42.8323	2.84986	1.51089	1.51089	0.0179129	*	middle
MIR171_1	SRN-SRC	rco-MIR171g-p3	down	405.096	179.471	0.443033	-1.17451	1.17451	0.0291198	*	middle
MIR172	SRN-SRC	nta-miR172j_L+3	down	4.44883	1.12678	0.253276	-1.98122	1.98122	0.0120127	*	middle
	SRN-SRC	stu-miR172d-5p_1ss2GC	up	10.142	36.2601	3.57526	1.83805	1.83805	0.03724	*	middle
MIR169_2	SRN-SRC	bdi-miR169c-3p_R+1_1ss13TC	up	35.9016	75.632	2.10665	1.07495	1.07495	0.0089686	**	middle
	SRN-SRC	nta-miR169q	up	1.46104	9.44759	6.46636	2.69295	2.69295	0.0143289	*	middle
	SRN-SRC	lus-MIR169j-p3_2ss6TC21TG	up	0	4.36617	inf	inf	inf	0.0268593	*	middle
MIR164	SRN-SRC	ath-miR164b-3p	up	6.72658	14.1941	2.11016	1.07735	1.07735	0.0291456	*	middle
MIR168	SRN-SRC	nta-miR168d_R+1	up	69.7439	179.093	2.56786	1.36057	1.36057	0.0444034	*	high
MIR818	SRN-SRC	osa-MIR818b-p3_2ss5TA18AC	down	7.71323	0.412572	0.0534888	-4.22462	4.22462	0.0466172	*	middle
MIR530	SRN-SRC	stu-MIR530-p3_2ss8GA20TG	down	2.2344	0.253962	0.11366	-3.1372	3.1372	0.0065104	**	low
	SRN-SRC	tcc-miR530a_R+1_1ss12CT	up	0	1.64353	inf	inf	inf	0.035998	*	low
	SRN-SRC	gma-miR5368_L+1_1ss9CT	up	2.02548	9.80412	4.84039	2.27512	2.27512	0.0308368	*	middle
	SRN-SRC	gma-MIR4995-p3_2ss12GC17TC	down	1.67775	0.309429	0.184431	-2.43885	2.43885	0.0445258	*	middle
	SRN-SRC	hbr-MIR6173-p5_1ss1GC	down	60.5618	7.5879	0.125292	-2.99664	2.99664	0.0472504	*	middle
	SRN-SRC	PC-5p-483610_46	down	26.693	8.9694	0.336021	-1.57338	1.57338	0.00959586	**	middle
	SRN-SRC	PC-3p-112573_206	up	4.41326	10.2255	2.317	1.21226	1.21226	0.0168165	*	middle
	SRN-SRC	PC-5p-205357_114	down	113.914	29.2639	0.256895	-1.96075	1.96075	0.0221049	*	middle
