# Supplementary material for: High-throughput deep sequencing reveals the important role that microRNAs play in the salt response in sweet potato (Ipomoea batatas L.)
Source: BMC Genomics. 2020 Feb 17;21:164. doi: 10.1186/s12864-020-6567-3 (PMC7027035; doi:10.1186/s12864-020-6567-3)
Supplement: Supplementary file 13 — Additional file 13: Table S9. Known and novel miRNA targets identified by degradome sequencing. [file 12864_2020_6567_MOESM13_ESM.xls]

## Sheet: Sheet1
Table S9 Known and novel miRNA targets identified by degradome sequencing
MiRNA name	SmallRNA_seq	Transcript	Transcript Annotation	GO_Term	KEGG_pathways	KOG_Description	Symbol	AlignmentScore	AlignmentRange	DSN_TPB	DSC_TPB	pvalue(chis_quare2x2)	pvalue(fisher_exact_test)	up/down	log2(fold_change)	DegradomeCleavageSite	DSN_DegradomeReadNumber_Raw	DSN_DegradomeReadNumber_Normalized	DSC_DegradomeReadNumber_Raw	DSC_DegradomeReadNumber_Normalized	DSN_DegradomeCategory	DSC_DegradomeCategory	DSN_Degradome_Pvalue	DSC_Degradome_Pvalue	DSN_Tplot_file_path	DSC_Tplot_file_path
aly-MIR156f-p3_2ss12GT17TC	TCATAAATATGTATGGCT	comp16453_c0	Ca2+:H+ antiporter	GO:0016021(integral to membrane);GO:0005774(vacuolar membrane);GO:0015297(antiporter activity);GO:0008324(cation transmembrane transporter activity);GO:0006816(calcium ion transport)	-	KOG1397	CAX2	3.5	22-40	0	59.6484	5.9689e-07	1.37848e-09	down	-	31			1	1		4		0.959766	NA	.\4_T_Plot\DSC\comp16453_c0--31--aly-MIR156f-p3_2ss12GT17TC_degradome.jpg
		comp18506_c0	-	-	-	-	-	4	3-20	0	59.6484	5.9689e-07	1.37848e-09	down	-	11			1	1		4		0.997581	NA	.\4_T_Plot\DSC\comp18506_c0--11--aly-MIR156f-p3_2ss12GT17TC_degradome.jpg
		comp11607_c0	-	-	-	KOG4541	-	4	1674-1690	0	59.6484	5.9689e-07	1.37848e-09	down	-	1681			1	1		4		0.997581	NA	.\4_T_Plot\DSC\comp11607_c0--1681--aly-MIR156f-p3_2ss12GT17TC_degradome.jpg
		comp14809_c0	-	-	-	-	-	4	409-426	46.7883	59.6484	0.0010412	0.00192711	down	-0.350338	417	1	1	1	1	4	4	0.998103	0.997581	.\4_T_Plot\DSN\comp14809_c0--417--aly-MIR156f-p3_2ss12GT17TC_degradome.jpg	.\4_T_Plot\DSC\comp14809_c0--417--aly-MIR156f-p3_2ss12GT17TC_degradome.jpg
		comp22003_c0	nuclear transcription factor Y, alpha	GO:0016602(CCAAT-binding factor complex);GO:0003677(DNA binding);GO:0003700(sequence-specific DNA binding transcription factor activity)	ko04612(Antigen processing and presentation)	KOG1561	NFYA3	4	622-638	46.7883	59.6484	0.0010412	0.00192711	down	-0.350338	629	1	1	1	1	4	4	0.998103	0.997581	.\4_T_Plot\DSN\comp22003_c0--629--aly-MIR156f-p3_2ss12GT17TC_degradome.jpg	.\4_T_Plot\DSC\comp22003_c0--629--aly-MIR156f-p3_2ss12GT17TC_degradome.jpg
aly-miR160a-5p_R+2	TGCCTGGCTCCCTGTATGCCACA	comp12565_c0	-	GO:0005634(nucleus);GO:0003677(DNA binding);GO:0046983(protein dimerization activity);GO:0009734(auxin mediated signaling pathway);GO:0006355(regulation of transcription, DNA-dependent);GO:0006351(transcription, DNA-dependent)	-	-	ARF22	3	52-74	4819.19	36982	0	0	down	-2.93996	65	103	103	620	620	0	0	0.00419221	0.00540723	.\4_T_Plot\DSN\comp12565_c0--65--aly-miR160a-5p_R+2_degradome.jpg	.\4_T_Plot\DSC\comp12565_c0--65--aly-miR160a-5p_R+2_degradome.jpg
aly-MIR167c-p3_2ss2AT20AT	ATTATAAAGATTTTGTACATT	comp23051_c0	saccharopine dehydrogenase (NAD+, L-glutamate forming)	GO:0005829(cytosol);GO:0005488(binding);GO:0047131(saccharopine dehydrogenase (NAD+, L-glutamate-forming) activity);GO:0047130(saccharopine dehydrogenase (NADP+, L-lysine-forming) activity);GO:0019477(L-lysine catabolic process)	ko00310(Lysine degradation)	KOG0172	LKR/SDH	3	2647-2666	46.7883	0	3.595e-26	1.14633e-25	up	-	2657	1	1			4		0.415613		.\4_T_Plot\DSN\comp23051_c0--2657--aly-MIR167c-p3_2ss2AT20AT_degradome.jpg	NA
aly-miR395i	CTGAAGTGTTTGGAGGAACTC	comp20945_c0	sulfate adenylyltransferase	GO:0009570(chloroplast stroma);GO:0005886(plasma membrane);GO:0005524(ATP binding);GO:0004781(sulfate adenylyltransferase (ATP) activity);GO:0046686(response to cadmium ion);GO:0000103(sulfate assimilation)	ko00230(Purine metabolism);ko00450(Selenoamino acid metabolism);ko00920(Sulfur metabolism)	KOG0636	APS1	3	420-440	0	59.6484	5.9689e-07	1.37848e-09	down	-	431			1	1		4		0.643978	NA	.\4_T_Plot\DSC\comp20945_c0--431--aly-miR395i_degradome.jpg
		comp24164_c0	sulfate adenylyltransferase	GO:0009570(chloroplast stroma);GO:0005886(plasma membrane);GO:0005524(ATP binding);GO:0004781(sulfate adenylyltransferase (ATP) activity);GO:0046686(response to cadmium ion);GO:0000103(sulfate assimilation)	ko00230(Purine metabolism);ko00450(Selenoamino acid metabolism);ko00920(Sulfur metabolism)	KOG0636	APS1	3	384-404	46.7883	238.594	1.268e-06	4.77189e-07	down	-2.35034	395	1	1	4	4	4	2	0.658491	0.459796	.\4_T_Plot\DSN\comp24164_c0--395--aly-miR395i_degradome.jpg	.\4_T_Plot\DSC\comp24164_c0--395--aly-miR395i_degradome.jpg
aly-MIR397a-p3_2ss14TG17TC	ATTATGTTTTTCTGATCT	comp23051_c0	saccharopine dehydrogenase (NAD+, L-glutamate forming)	GO:0005829(cytosol);GO:0005488(binding);GO:0047131(saccharopine dehydrogenase (NAD+, L-glutamate-forming) activity);GO:0047130(saccharopine dehydrogenase (NADP+, L-lysine-forming) activity);GO:0019477(L-lysine catabolic process)	ko00310(Lysine degradation)	KOG0172	LKR/SDH	3.5	2960-2977	93.5765	0	1.2249e-50	1.31082e-50	up	-	2968	2	2			2		0.705669		.\4_T_Plot\DSN\comp23051_c0--2968--aly-MIR397a-p3_2ss14TG17TC_degradome.jpg	NA
		comp21200_c0	-	GO:0005737(cytoplasm);GO:0005634(nucleus);GO:0005488(binding);GO:0008565(protein transporter activity);GO:0006886(intracellular protein transport)	-	KOG1991	DDB_G0269860	4	337-355	46.7883	0	3.595e-26	1.14633e-25	up	-	346	1	1			4		1		.\4_T_Plot\DSN\comp21200_c0--346--aly-MIR397a-p3_2ss14TG17TC_degradome.jpg	NA
		comp19375_c0	aarF domain-containing kinase	GO:0010287(plastoglobule);GO:0005524(ATP binding);GO:0004672(protein kinase activity)	-	KOG1235	At1g79600	4	2010-2027	46.7883	0	3.595e-26	1.14633e-25	up	-	2018	1	1			4		1		.\4_T_Plot\DSN\comp19375_c0--2018--aly-MIR397a-p3_2ss14TG17TC_degradome.jpg	NA
		comp24079_c0	-	-	-	-	-	3	815-832	93.5765	59.6484	9.4088e-18	5.27555e-16	up	0.649662	823	2	2	1	1	2	4	0.873042	0.990414	.\4_T_Plot\DSN\comp24079_c0--823--aly-MIR397a-p3_2ss14TG17TC_degradome.jpg	.\4_T_Plot\DSC\comp24079_c0--823--aly-MIR397a-p3_2ss14TG17TC_degradome.jpg
		comp21983_c2	X-Pro aminopeptidase	GO:0006281(DNA repair);GO:0006260(DNA replication);GO:0006355(regulation of transcription, DNA-dependent);GO:0006351(transcription, DNA-dependent)	-	KOG1189	SPT16	4	969-986	0	59.6484	5.9689e-07	1.37848e-09	down	-	977			1	1		4		0.999999	NA	.\4_T_Plot\DSC\comp21983_c2--977--aly-MIR397a-p3_2ss14TG17TC_degradome.jpg
		comp12433_c0	-	GO:0005654(nucleoplasm);GO:0003886(DNA (cytosine-5-)-methyltransferase activity);GO:0003677(DNA binding);GO:0016458(gene silencing)	-	-	DRM2	4	1679-1695	0	59.6484	5.9689e-07	1.37848e-09	down	-	1686			1	1		4		0.999999	NA	.\4_T_Plot\DSC\comp12433_c0--1686--aly-MIR397a-p3_2ss14TG17TC_degradome.jpg
		comp22975_c0	-	-	-	-	-	3	943-960	0	59.6484	5.9689e-07	1.37848e-09	down	-	951			1	1		4		0.990414	NA	.\4_T_Plot\DSC\comp22975_c0--951--aly-MIR397a-p3_2ss14TG17TC_degradome.jpg
		comp12277_c2	helicase SWR1	GO:0016585(chromatin remodeling complex);GO:0005524(ATP binding);GO:0003677(DNA binding);GO:0004386(helicase activity);GO:0031491(nucleosome binding);GO:0043044(ATP-dependent chromatin remodeling)	-	KOG0389	Os01g0367900	4	178-194	0	59.6484	5.9689e-07	1.37848e-09	down	-	185			1	1		4		0.999999	NA	.\4_T_Plot\DSC\comp12277_c2--185--aly-MIR397a-p3_2ss14TG17TC_degradome.jpg
		comp24115_c0	ATP-binding cassette, subfamily C (CFTR/MRP), member 2	GO:0016021(integral to membrane);GO:0000325(plant-type vacuole);GO:0005886(plasma membrane);GO:0009506(plasmodesma);GO:0005774(vacuolar membrane);GO:0005524(ATP binding);GO:0008517(folic acid transporter activity);GO:0008559(xenobiotic-transporting ATPase activity);GO:0009624(response to nematode);GO:0009414(response to water deprivation);GO:0009611(response to wounding);GO:0010118(stomatal movem…	ko02010(ABC transporters)	KOG0054	ABCC4	4	2922-2939	0	59.6484	5.9689e-07	1.37848e-09	down	-	2930			1	1		4		0.999999	NA	.\4_T_Plot\DSC\comp24115_c0--2930--aly-MIR397a-p3_2ss14TG17TC_degradome.jpg
		comp20938_c0	-	-	-	-	HB29	3	821-838	46.7883	59.6484	0.0010412	0.00192711	down	-0.350338	829	1	1	1	1	4	4	0.992051	0.990414	.\4_T_Plot\DSN\comp20938_c0--829--aly-MIR397a-p3_2ss14TG17TC_degradome.jpg	.\4_T_Plot\DSC\comp20938_c0--829--aly-MIR397a-p3_2ss14TG17TC_degradome.jpg
ata-MIR169j-p5_2ss1CA18TC	AGATAGCCAAGGATGATC	comp22331_c0	-	GO:0009535(chloroplast thylakoid membrane);GO:0016021(integral to membrane);GO:0009773(photosynthetic electron transport in photosystem I);GO:0006810(transport)	-	-	PGRL1A	4	823-841	233.941	1192.97	2.3206e-27	3.08239e-30	down	-2.35034	831	5	5	20	20	2	2	0.882385	0.943515	.\4_T_Plot\DSN\comp22331_c0--831--ata-MIR169j-p5_2ss1CA18TC_degradome.jpg	.\4_T_Plot\DSC\comp22331_c0--831--ata-MIR169j-p5_2ss1CA18TC_degradome.jpg
		comp23791_c0	Niemann-Pick C1 protein	GO:0005783(endoplasmic reticulum);GO:0005887(integral to plasma membrane);GO:0031902(late endosome membrane);GO:0005765(lysosomal membrane);GO:0005635(nuclear envelope);GO:0048471(perinuclear region of cytoplasm);GO:0008158(hedgehog receptor activity);GO:0008206(bile acid metabolic process);GO:0042632(cholesterol homeostasis);GO:0030301(cholesterol transport);GO:0007041(lysosomal transport)	ko04142(Lysosome)	KOG1933	Npc1	4	2926-2943	46.7883	0	3.595e-26	1.14633e-25	up	-	2934	1	1			4		0.993354		.\4_T_Plot\DSN\comp23791_c0--2934--ata-MIR169j-p5_2ss1CA18TC_degradome.jpg	NA
		comp23464_c0	-	GO:0016787(hydrolase activity);GO:0016747(transferase activity, transferring acyl groups other than amino-acyl groups)	-	-	HST	3.5	1409-1426	46.7883	0	3.595e-26	1.14633e-25	up	-	1417	1	1			4		0.943018		.\4_T_Plot\DSN\comp23464_c0--1417--ata-MIR169j-p5_2ss1CA18TC_degradome.jpg	NA
ata-miR172a-3p_R+3_1ss20GA	AGAATCTTGATGATGCTGCATCCA	comp22573_c1	AP2-like factor, euAP2 lineage	GO:0005634(nucleus);GO:0003677(DNA binding);GO:0003700(sequence-specific DNA binding transcription factor activity);GO:0030154(cell differentiation);GO:0010073(meristem maintenance);GO:0048316(seed development);GO:0010093(specification of floral organ identity)	-	-	AP2	3	3934-3956	2011.9	14256	0	0	down	-2.82494	3947	43	43	239	239	0	0	0.00419221	0.00540723	.\4_T_Plot\DSN\comp22573_c1--3947--ata-miR172a-3p_R+3_1ss20GA_degradome.jpg	.\4_T_Plot\DSC\comp22573_c1--3947--ata-miR172a-3p_R+3_1ss20GA_degradome.jpg
ata-miR396a-5p	TCCACAGGCTTTCTTGAACTG	comp15688_c0	-	-	-	-	GRF6	1.5	74-94	46.7883	1491.21	0	1.42154e-161	down	-4.99419	85	1	1	25	25	4	0	0.511421	0.00720314	.\4_T_Plot\DSN\comp15688_c0--85--ata-miR396a-5p_degradome.jpg	.\4_T_Plot\DSC\comp15688_c0--85--ata-miR396a-5p_degradome.jpg
		comp10806_c0	-	-	-	-	GRF3	1	210-230	795.4	5785.9	0	1.01897e-248	down	-2.86279	221	17	17	97	97	0	0	0.0120629	0.0155412	.\4_T_Plot\DSN\comp10806_c0--221--ata-miR396a-5p_degradome.jpg	.\4_T_Plot\DSC\comp10806_c0--221--ata-miR396a-5p_degradome.jpg
		comp20722_c0	-	-	-	-	GRF2	1	233-253	655.036	1014.02	1.865e-18	1.57196e-17	down	-0.630446	244	14	14	17	17	0	0	0.0120629	0.0155412	.\4_T_Plot\DSN\comp20722_c0--244--ata-miR396a-5p_degradome.jpg	.\4_T_Plot\DSC\comp20722_c0--244--ata-miR396a-5p_degradome.jpg
ath-miR156h_L+1	TTGACAGAAGAAAGAGAGCAC	comp19729_c0	-	-	-	-	SPL13A	3	1370-1390	1169.71	477.187	0	2.93916e-265	up	1.29352	1381	25	25	8	8	2	0	0.600398	0.0214541	.\4_T_Plot\DSN\comp19729_c0--1381--ath-miR156h_L+1_degradome.jpg	.\4_T_Plot\DSC\comp19729_c0--1381--ath-miR156h_L+1_degradome.jpg
		comp79552_c0	-	GO:0005634(nucleus);GO:0003677(DNA binding);GO:0046872(metal ion binding);GO:0006355(regulation of transcription, DNA-dependent);GO:0006351(transcription, DNA-dependent)	-	-	SBP1	3	433-453	0	536.836	1.016e-50	7.8572e-82	down	-	444			9	9		0		0.0214541	NA	.\4_T_Plot\DSC\comp79552_c0--444--ath-miR156h_L+1_degradome.jpg
		comp17733_c0	-	GO:0005634(nucleus);GO:0003677(DNA binding);GO:0046872(metal ion binding);GO:0006355(regulation of transcription, DNA-dependent);GO:0006351(transcription, DNA-dependent)	-	-	SPL12	2	898-918	1169.71	2028.05	1.0796e-18	4.90963e-18	down	-0.793944	909	25	25	34	34	0	0	0.0152857	0.019684	.\4_T_Plot\DSN\comp17733_c0--909--ath-miR156h_L+1_degradome.jpg	.\4_T_Plot\DSC\comp17733_c0--909--ath-miR156h_L+1_degradome.jpg
		comp115673_c0	-	-	-	-	-	2	3-23	514.671	894.727	6.3889e-09	1.34356e-08	down	-0.797797	14	11	11	15	15	0	0	0.0152857	0.019684	.\4_T_Plot\DSN\comp115673_c0--14--ath-miR156h_L+1_degradome.jpg	.\4_T_Plot\DSC\comp115673_c0--14--ath-miR156h_L+1_degradome.jpg
		comp8711_c0	-	-	-	-	-	2	88-108	421.094	1371.91	2.7037e-08	1.52985e-08	down	-1.70397	99	9	9	23	23	0	0	0.0152857	0.019684	.\4_T_Plot\DSN\comp8711_c0--99--ath-miR156h_L+1_degradome.jpg	.\4_T_Plot\DSC\comp8711_c0--99--ath-miR156h_L+1_degradome.jpg
		comp16282_c0	-	-	-	-	-	3	85-105	0	59.6484	5.9689e-07	1.37848e-09	down	-	96			1	1		4		0.873249	NA	.\4_T_Plot\DSC\comp16282_c0--96--ath-miR156h_L+1_degradome.jpg
ath-MIR167c-p3_2ss14TC17AT	CTCTTAGGTTTCACATTT	comp23889_c0	-	GO:0005634(nucleus);GO:0046983(protein dimerization activity);GO:0043565(sequence-specific DNA binding);GO:0003700(sequence-specific DNA binding transcription factor activity)	-	-	TGA1B	4	867-884	140.365	0	4.7927e-75	5.07298e-75	up	-	875	3	3			2		0.882385		.\4_T_Plot\DSN\comp23889_c0--875--ath-MIR167c-p3_2ss14TC17AT_degradome.jpg	NA
		comp18392_c0	-	GO:0009941(chloroplast envelope);GO:0009570(chloroplast stroma);GO:0009535(chloroplast thylakoid membrane);GO:0030529(ribonucleoprotein complex);GO:0010319(stromule);GO:0000166(nucleotide binding);GO:0008266(poly(U) RNA binding);GO:0045087(innate immune response);GO:0006397(mRNA processing);GO:0009737(response to abscisic acid stimulus);GO:0009409(response to cold)	-	KOG4661	At2g37220	4	1097-1114	93.5765	0	1.2249e-50	1.31082e-50	up	-	1105	2	2			2		0.882385		.\4_T_Plot\DSN\comp18392_c0--1105--ath-MIR167c-p3_2ss14TC17AT_degradome.jpg	NA
		comp17745_c0	histone H1/5	GO:0000786(nucleosome);GO:0005634(nucleus);GO:0003677(DNA binding);GO:0006334(nucleosome assembly)	-	-	-	3	448-465	701.824	835.078	4.015e-44	7.20549e-41	down	-0.250802	456	15	15	14	14	2	2	0.682288	0.785516	.\4_T_Plot\DSN\comp17745_c0--456--ath-MIR167c-p3_2ss14TC17AT_degradome.jpg	.\4_T_Plot\DSC\comp17745_c0--456--ath-MIR167c-p3_2ss14TC17AT_degradome.jpg
		comp16766_c0	centromeric protein E	GO:0005737(cytoplasm);GO:0005615(extracellular space);GO:0005874(microtubule);GO:0005524(ATP binding);GO:0003777(microtubule motor activity);GO:0007018(microtubule-based movement);GO:0006810(transport)	-	KOG0242	kif11	4	1353-1369	0	59.6484	5.9689e-07	1.37848e-09	down	-	1360			1	1		4		0.99193	NA	.\4_T_Plot\DSC\comp16766_c0--1360--ath-MIR167c-p3_2ss14TC17AT_degradome.jpg
		comp23498_c0	-	GO:0005634(nucleus);GO:0009740(gibberellic acid mediated signaling pathway);GO:0006355(regulation of transcription, DNA-dependent);GO:0006351(transcription, DNA-dependent)	-	-	GAI	3.5	1501-1518	46.7883	119.297	0.71382	0.798673	down	-1.35034	1509	1	1	2	2	4	2	0.991562	0.935231	.\4_T_Plot\DSN\comp23498_c0--1509--ath-MIR167c-p3_2ss14TC17AT_degradome.jpg	.\4_T_Plot\DSC\comp23498_c0--1509--ath-MIR167c-p3_2ss14TC17AT_degradome.jpg
ath-MIR399c-p3_2ss6CA19CT	ATTGGATATGTCACTTGCT	comp24383_c11	-	GO:0019028(viral capsid);GO:0005524(ATP binding);GO:0008026(ATP-dependent helicase activity);GO:0004197(cysteine-type endopeptidase activity);GO:0003723(RNA binding);GO:0003968(RNA-directed RNA polymerase activity);GO:0005198(structural molecule activity);GO:0006508(proteolysis);GO:0018144(RNA-protein covalent cross-linking);GO:0006351(transcription, DNA-dependent);GO:0019079(viral genome replica…	-	-	-	0	51-69	1731.17	59.6484	0	0	up	4.85912	60	37	37	1	1	3	4	0.0175339	0.577107	.\4_T_Plot\DSN\comp24383_c11--60--ath-MIR399c-p3_2ss6CA19CT_degradome.jpg	.\4_T_Plot\DSC\comp24383_c11--60--ath-MIR399c-p3_2ss6CA19CT_degradome.jpg
		comp23428_c1	-	GO:0019028(viral capsid);GO:0005524(ATP binding);GO:0008026(ATP-dependent helicase activity);GO:0004197(cysteine-type endopeptidase activity);GO:0003723(RNA binding);GO:0003968(RNA-directed RNA polymerase activity);GO:0005198(structural molecule activity);GO:0006508(proteolysis);GO:0018144(RNA-protein covalent cross-linking);GO:0006351(transcription, DNA-dependent);GO:0019079(viral genome replica…	-	-	-	4	1221-1239	0	59.6484	5.9689e-07	1.37848e-09	down	-	1230			1	1		4		0.981981	NA	.\4_T_Plot\DSC\comp23428_c1--1230--ath-MIR399c-p3_2ss6CA19CT_degradome.jpg
ath-MIR406-p3_2ss4AG18TG	AAAGCGAGTCTTCATAGG	comp9006_c2	-	-	-	KOG2798	-	4	291-307	93.5765	0	1.2249e-50	1.31082e-50	up	-	298	2	2			0		0.0226126		.\4_T_Plot\DSN\comp9006_c2--298--ath-MIR406-p3_2ss4AG18TG_degradome.jpg	NA
		comp19999_c0	-	-	-	-	-	3.5	1083-1099	0	59.6484	5.9689e-07	1.37848e-09	down	-	1091			1	1		4		0.84055	NA	.\4_T_Plot\DSC\comp19999_c0--1091--ath-MIR406-p3_2ss4AG18TG_degradome.jpg
ath-MIR5021-p3_1ss20AG	AGAAGAAGAAGAAGAAAAGGG	comp16447_c0	-	-	-	-	-	3.5	817-837	514.671	2206.99	1.1896e-33	2.54277e-36	down	-2.10036	828	11	11	37	37	2	2	0.998802	0.99988	.\4_T_Plot\DSN\comp16447_c0--828--ath-MIR5021-p3_1ss20AG_degradome.jpg	.\4_T_Plot\DSC\comp16447_c0--828--ath-MIR5021-p3_1ss20AG_degradome.jpg
		comp23181_c0	-	GO:0008076(voltage-gated potassium channel complex);GO:0005249(voltage-gated potassium channel activity)	-	KOG2714	At2g24240	1.5	140-160	46.7883	0	3.595e-26	1.14633e-25	up	-	151	1	1			4		0.999956		.\4_T_Plot\DSN\comp23181_c0--151--ath-MIR5021-p3_1ss20AG_degradome.jpg	NA
		comp23033_c2	-	-	-	KOG1187	-	0	234-254	46.7883	0	3.595e-26	1.14633e-25	up	-	245	1	1			4		0.931844		.\4_T_Plot\DSN\comp23033_c2--245--ath-MIR5021-p3_1ss20AG_degradome.jpg	NA
		comp8116_c0	-	-	-	KOG2567	-	3	19-39	46.7883	0	3.595e-26	1.14633e-25	up	-	30	1	1			4		1		.\4_T_Plot\DSN\comp8116_c0--30--ath-MIR5021-p3_1ss20AG_degradome.jpg	NA
		comp12845_c1	cell division protease FtsH	GO:0005886(plasma membrane);GO:0019210(kinase inhibitor activity);GO:0009742(brassinosteroid mediated signaling pathway)	-	-	MAKR1	3.5	186-207	46.7883	0	3.595e-26	1.14633e-25	up	-	198	1	1			4		1		.\4_T_Plot\DSN\comp12845_c1--198--ath-MIR5021-p3_1ss20AG_degradome.jpg	NA
		comp20232_c0	-	-	-	-	-	2	2-22	0	238.594	1.7751e-23	9.3351e-37	down	-	13			4	4		2		0.999746	NA	.\4_T_Plot\DSC\comp20232_c0--13--ath-MIR5021-p3_1ss20AG_degradome.jpg
		comp15952_c0	-	-	-	-	-	3	5-25	93.5765	59.6484	9.4088e-18	5.27555e-16	up	0.649662	16	2	2	1	1	2	4	0.999182	1	.\4_T_Plot\DSN\comp15952_c0--16--ath-MIR5021-p3_1ss20AG_degradome.jpg	.\4_T_Plot\DSC\comp15952_c0--16--ath-MIR5021-p3_1ss20AG_degradome.jpg
		comp21575_c0	-	GO:0009941(chloroplast envelope);GO:0009570(chloroplast stroma);GO:0005515(protein binding);GO:0006886(intracellular protein transport)	-	-	LTD	3.5	64-84	0	119.297	1.663e-12	1.69185e-18	down	-	75			2	2		2		0.99988	NA	.\4_T_Plot\DSC\comp21575_c0--75--ath-MIR5021-p3_1ss20AG_degradome.jpg
		comp12690_c0	-	-	-	-	-	1	183-203	140.365	178.945	1.3473e-08	5.11214e-08	down	-0.350338	194	3	3	3	3	2	2	0.734189	0.831193	.\4_T_Plot\DSN\comp12690_c0--194--ath-MIR5021-p3_1ss20AG_degradome.jpg	.\4_T_Plot\DSC\comp12690_c0--194--ath-MIR5021-p3_1ss20AG_degradome.jpg
		comp21439_c0	-	-	-	-	-	2.5	285-305	0	59.6484	5.9689e-07	1.37848e-09	down	-	296			1	1		4		1	NA	.\4_T_Plot\DSC\comp21439_c0--296--ath-MIR5021-p3_1ss20AG_degradome.jpg
		comp23995_c0	gelsolin	GO:0005737(cytoplasm);GO:0005856(cytoskeleton);GO:0051015(actin filament binding);GO:0051017(actin filament bundle assembly);GO:0051693(actin filament capping);GO:0051014(actin filament severing)	ko04666(Fc gamma R-mediated phagocytosis);ko04810(Regulation of actin cytoskeleton)	KOG0443	VLN3	4	3627-3647	0	59.6484	5.9689e-07	1.37848e-09	down	-	3638			1	1		4		1	NA	.\4_T_Plot\DSC\comp23995_c0--3638--ath-MIR5021-p3_1ss20AG_degradome.jpg
		comp14959_c0	-	-	-	-	-	4	456-476	0	59.6484	5.9689e-07	1.37848e-09	down	-	467			1	1		4		1	NA	.\4_T_Plot\DSC\comp14959_c0--467--ath-MIR5021-p3_1ss20AG_degradome.jpg
		comp22573_c0	-	GO:0005634(nucleus);GO:0046982(protein heterodimerization activity);GO:0030154(cell differentiation);GO:0009908(flower development);GO:0080001(mucilage extrusion from seed coat);GO:0045892(negative regulation of transcription, DNA-dependent);GO:0006351(transcription, DNA-dependent)	-	KOG0266	LUG	2	2-22	0	59.6484	5.9689e-07	1.37848e-09	down	-	13			1	1		4		0.999999	NA	.\4_T_Plot\DSC\comp22573_c0--13--ath-MIR5021-p3_1ss20AG_degradome.jpg
		comp12141_c0	-	-	-	-	-	4	303-323	140.365	477.187	0.00023871	0.000170534	down	-1.76538	314	3	3	8	8	2	2	0.999673	0.999979	.\4_T_Plot\DSN\comp12141_c0--314--ath-MIR5021-p3_1ss20AG_degradome.jpg	.\4_T_Plot\DSC\comp12141_c0--314--ath-MIR5021-p3_1ss20AG_degradome.jpg
		comp24276_c0	trehalose-phosphatase	GO:0005829(cytosol);GO:0005739(mitochondrion);GO:0003825(alpha,alpha-trehalose-phosphate synthase (UDP-forming) activity);GO:0005992(trehalose biosynthetic process)	ko00500(Starch and sucrose metabolism)	KOG1050	TPS11	3.5	109-129	46.7883	59.6484	0.0010412	0.00192711	down	-0.350338	120	1	1	1	1	4	4	1	1	.\4_T_Plot\DSN\comp24276_c0--120--ath-MIR5021-p3_1ss20AG_degradome.jpg	.\4_T_Plot\DSC\comp24276_c0--120--ath-MIR5021-p3_1ss20AG_degradome.jpg
		comp16268_c0	-	-	-	-	-	0	3-23	46.7883	178.945	0.0039653	0.00430522	down	-1.9353	14	1	1	3	3	4	2	0.931844	0.785516	.\4_T_Plot\DSN\comp16268_c0--14--ath-MIR5021-p3_1ss20AG_degradome.jpg	.\4_T_Plot\DSC\comp16268_c0--14--ath-MIR5021-p3_1ss20AG_degradome.jpg
		comp19057_c0	-	-	-	KOG0032	CRK3	3	1874-1894	93.5765	178.945	0.077887	0.073326	down	-0.9353	1885	2	2	3	3	2	2	0.999182	0.999928	.\4_T_Plot\DSN\comp19057_c0--1885--ath-MIR5021-p3_1ss20AG_degradome.jpg	.\4_T_Plot\DSC\comp19057_c0--1885--ath-MIR5021-p3_1ss20AG_degradome.jpg
		comp17844_c0	-	-	-	-	-	2	39-60	93.5765	178.945	0.077887	0.073326	down	-0.9353	51	2	2	3	3	2	2	0.997901	0.999746	.\4_T_Plot\DSN\comp17844_c0--51--ath-MIR5021-p3_1ss20AG_degradome.jpg	.\4_T_Plot\DSC\comp17844_c0--51--ath-MIR5021-p3_1ss20AG_degradome.jpg
ath-MIR5639-p3_2ss3TC17GT	TTCTGTCAACCCTTTTTCA	comp23160_c0	-	-	-	-	FBX6	4	1130-1148	46.7883	0	3.595e-26	1.14633e-25	up	-	1139	1	1			4		0.997118		.\4_T_Plot\DSN\comp23160_c0--1139--ath-MIR5639-p3_2ss3TC17GT_degradome.jpg	NA
		comp22172_c0	-	GO:0019028(viral capsid);GO:0005524(ATP binding);GO:0008026(ATP-dependent helicase activity);GO:0004197(cysteine-type endopeptidase activity);GO:0003723(RNA binding);GO:0003968(RNA-directed RNA polymerase activity);GO:0005198(structural molecule activity);GO:0006508(proteolysis);GO:0018144(RNA-protein covalent cross-linking);GO:0006351(transcription, DNA-dependent);GO:0019079(viral genome replica…	-	-	-	2	865-883	46.7883	0	3.595e-26	1.14633e-25	up	-	874	1	1			4		0.481371		.\4_T_Plot\DSN\comp22172_c0--874--ath-MIR5639-p3_2ss3TC17GT_degradome.jpg	NA
		comp20500_c0	-	-	-	-	-	4	696-713	0	119.297	1.663e-12	1.69185e-18	down	-	705			2	2		2		0.965011	NA	.\4_T_Plot\DSC\comp20500_c0--705--ath-MIR5639-p3_2ss3TC17GT_degradome.jpg
ath-MIR5645c-p5_2ss4AG21AG	AAAGAAAAAGAAAAAACGGAGG	comp23033_c2	-	-	-	KOG1187	-	0	299-320	467.883	59.6484	0	2.88817e-178	up	2.97159	311	10	10	1	1	2	4	0.317643	0.577107	.\4_T_Plot\DSN\comp23033_c2--311--ath-MIR5645c-p5_2ss4AG21AG_degradome.jpg	.\4_T_Plot\DSC\comp23033_c2--311--ath-MIR5645c-p5_2ss4AG21AG_degradome.jpg
		comp12690_c0	-	-	-	-	-	4	180-202	46.7883	0	3.595e-26	1.14633e-25	up	-	193	1	1			4		0.976724		.\4_T_Plot\DSN\comp12690_c0--193--ath-MIR5645c-p5_2ss4AG21AG_degradome.jpg	NA
		comp8177_c0	-	-	-	-	-	4	21-41	0	119.297	1.663e-12	1.69185e-18	down	-	33			2	2		2		0.884135	NA	.\4_T_Plot\DSC\comp8177_c0--33--ath-MIR5645c-p5_2ss4AG21AG_degradome.jpg
		comp10232_c0	-	-	-	-	-	3.5	416-437	0	59.6484	5.9689e-07	1.37848e-09	down	-	428			1	1		4		0.74767	NA	.\4_T_Plot\DSC\comp10232_c0--428--ath-MIR5645c-p5_2ss4AG21AG_degradome.jpg
ath-MIR5645d-p5_2ss4GT17AC	TTATGGGTTTATATTTCTTTC	comp24343_c0	-	-	-	-	-	0	1178-1198	280.73	954.375	2.0283e-07	1.25199e-07	down	-1.76538	1189	6	6	16	16	2	2	0.317643	0.401407	.\4_T_Plot\DSN\comp24343_c0--1189--ath-MIR5645d-p5_2ss4GT17AC_degradome.jpg	.\4_T_Plot\DSC\comp24343_c0--1189--ath-MIR5645d-p5_2ss4GT17AC_degradome.jpg
ath-MIR5645e-p3_2ss17TA18GT	AAACGACGTCGTTTTGATT	comp17107_c0	-	GO:0005509(calcium ion binding);GO:0005515(protein binding);GO:0009733(response to auxin stimulus)	-	KOG0028	PBP1	4	539-556	140.365	0	4.7927e-75	5.07298e-75	up	-	547	3	3			1		0.180893		.\4_T_Plot\DSN\comp17107_c0--547--ath-MIR5645e-p3_2ss17TA18GT_degradome.jpg	NA
		comp21232_c0	-	GO:0005634(nucleus);GO:0003677(DNA binding);GO:0009788(negative regulation of abscisic acid mediated signaling pathway);GO:0006355(regulation of transcription, DNA-dependent);GO:0009611(response to wounding);GO:0006351(transcription, DNA-dependent)	-	-	NAC002	3.5	643-661	46.7883	0	3.595e-26	1.14633e-25	up	-	652	1	1			4		0.997986		.\4_T_Plot\DSN\comp21232_c0--652--ath-MIR5645e-p3_2ss17TA18GT_degradome.jpg	NA
		comp19160_c0	-	GO:0005730(nucleolus);GO:0000166(nucleotide binding);GO:0003723(RNA binding);GO:0006364(rRNA processing)	-	KOG0118	NOP12	4	328-345	0	178.945	5.2855e-18	1.23908e-27	down	-	336			3	3		2		0.997489	NA	.\4_T_Plot\DSC\comp19160_c0--336--ath-MIR5645e-p3_2ss17TA18GT_degradome.jpg
		comp22759_c0	-	-	-	-	-	4	808-827	0	59.6484	5.9689e-07	1.37848e-09	down	-	818			1	1		4		0.999956	NA	.\4_T_Plot\DSC\comp22759_c0--818--ath-MIR5645e-p3_2ss17TA18GT_degradome.jpg
		comp23176_c0	-	-	-	-	-	2.5	766-784	0	59.6484	5.9689e-07	1.37848e-09	down	-	775			1	1		4		0.821162	NA	.\4_T_Plot\DSC\comp23176_c0--775--ath-MIR5645e-p3_2ss17TA18GT_degradome.jpg
		comp12099_c0	-	-	-	-	TIC22L	3.5	469-487	0	59.6484	5.9689e-07	1.37848e-09	down	-	478			1	1		4		0.997438	NA	.\4_T_Plot\DSC\comp12099_c0--478--ath-MIR5645e-p3_2ss17TA18GT_degradome.jpg
		comp13838_c1	-	-	-	KOG1187	-	4	95-113	0	59.6484	5.9689e-07	1.37848e-09	down	-	104			1	1		4		0.999956	NA	.\4_T_Plot\DSC\comp13838_c1--104--ath-MIR5645e-p3_2ss17TA18GT_degradome.jpg
ath-MIR5645e-p3_2ss17TA19TC	AAACGACGTCGTTTTGAGC	comp21097_c0	-	GO:0000151(ubiquitin ligase complex);GO:0070696(transmembrane receptor protein serine/threonine kinase binding);GO:0004842(ubiquitin-protein ligase activity)	-	KOG0167	PUB14	3.5	459-478	46.7883	0	3.595e-26	1.14633e-25	up	-	469	1	1			4		0.994766		.\4_T_Plot\DSN\comp21097_c0--469--ath-MIR5645e-p3_2ss17TA19TC_degradome.jpg	NA
		comp21232_c0	-	GO:0005634(nucleus);GO:0003677(DNA binding);GO:0009788(negative regulation of abscisic acid mediated signaling pathway);GO:0006355(regulation of transcription, DNA-dependent);GO:0009611(response to wounding);GO:0006351(transcription, DNA-dependent)	-	-	NAC002	4	643-661	46.7883	0	3.595e-26	1.14633e-25	up	-	652	1	1			4		0.999956		.\4_T_Plot\DSN\comp21232_c0--652--ath-MIR5645e-p3_2ss17TA19TC_degradome.jpg	NA
		comp21750_c0	calmodulin	GO:0005886(plasma membrane);GO:0005509(calcium ion binding)	ko04020(Calcium signaling pathway);ko04070(Phosphatidylinositol signaling system);ko04114(Oocyte meiosis);ko04270(Vascular smooth muscle contraction);ko04626(Plant-pathogen interaction);ko04720(Long-term potentiation);ko04722(Neurotrophin signaling pathway);ko04740(Olfactory transduction);ko04744(Phototransduction);ko04745(Phototransduction - fly);ko04910(Insulin signaling pathway);ko04912(GnRH s…	KOG0027	CML36	4	221-240	0	238.594	1.7751e-23	9.3351e-37	down	-	231			4	4		2		0.996809	NA	.\4_T_Plot\DSC\comp21750_c0--231--ath-MIR5645e-p3_2ss17TA19TC_degradome.jpg
		comp22759_c0	-	-	-	-	-	4	808-827	0	59.6484	5.9689e-07	1.37848e-09	down	-	818			1	1		4		0.999935	NA	.\4_T_Plot\DSC\comp22759_c0--818--ath-MIR5645e-p3_2ss17TA19TC_degradome.jpg
		comp12099_c0	-	-	-	-	TIC22L	3.5	469-487	0	59.6484	5.9689e-07	1.37848e-09	down	-	478			1	1		4		0.993585	NA	.\4_T_Plot\DSC\comp12099_c0--478--ath-MIR5645e-p3_2ss17TA19TC_degradome.jpg
		comp17081_c0	-	-	-	KOG0619	-	4	143-161	0	59.6484	5.9689e-07	1.37848e-09	down	-	152			1	1		4		0.999935	NA	.\4_T_Plot\DSC\comp17081_c0--152--ath-MIR5645e-p3_2ss17TA19TC_degradome.jpg
		comp20666_c0	-	GO:0005618(cell wall);GO:0005576(extracellular region);GO:0009506(plasmodesma);GO:0007047(cellular cell wall organization)	-	-	LRX5	3.5	1071-1089	0	59.6484	5.9689e-07	1.37848e-09	down	-	1080			1	1		4		0.993585	NA	.\4_T_Plot\DSC\comp20666_c0--1080--ath-MIR5645e-p3_2ss17TA19TC_degradome.jpg
ath-MIR5645e-p5_2ss17TG18GT	AAACGACGTCGTTTTGGTT	comp21232_c0	-	GO:0005634(nucleus);GO:0003677(DNA binding);GO:0009788(negative regulation of abscisic acid mediated signaling pathway);GO:0006355(regulation of transcription, DNA-dependent);GO:0009611(response to wounding);GO:0006351(transcription, DNA-dependent)	-	-	NAC002	2.5	643-661	46.7883	0	3.595e-26	1.14633e-25	up	-	652	1	1			4		0.833146		.\4_T_Plot\DSN\comp21232_c0--652--ath-MIR5645e-p5_2ss17TG18GT_degradome.jpg	NA
		comp23721_c0	-	GO:0005634(nucleus);GO:0046872(metal ion binding);GO:0016491(oxidoreductase activity)	-	-	At3g21360	4	312-330	0	178.945	5.2855e-18	1.23908e-27	down	-	321			3	3		2		0.998445	NA	.\4_T_Plot\DSC\comp23721_c0--321--ath-MIR5645e-p5_2ss17TG18GT_degradome.jpg
		comp13838_c1	-	-	-	KOG1187	-	3	95-113	0	59.6484	5.9689e-07	1.37848e-09	down	-	104			1	1		4		0.954874	NA	.\4_T_Plot\DSC\comp13838_c1--104--ath-MIR5645e-p5_2ss17TG18GT_degradome.jpg
		comp23176_c0	-	-	-	-	-	1.5	766-784	0	59.6484	5.9689e-07	1.37848e-09	down	-	775			1	1		4		0.74767	NA	.\4_T_Plot\DSC\comp23176_c0--775--ath-MIR5645e-p5_2ss17TG18GT_degradome.jpg
		comp12099_c0	-	-	-	-	TIC22L	2	468-487	0	59.6484	5.9689e-07	1.37848e-09	down	-	478			1	1		4		0.849441	NA	.\4_T_Plot\DSC\comp12099_c0--478--ath-MIR5645e-p5_2ss17TG18GT_degradome.jpg
		comp20915_c0	-	-	-	-	-	4	168-186	842.189	1849.1	0.037748	0.0401316	down	-1.13461	177	18	18	31	31	2	2	0.991899	0.998445	.\4_T_Plot\DSN\comp20915_c0--177--ath-MIR5645e-p5_2ss17TG18GT_degradome.jpg	.\4_T_Plot\DSC\comp20915_c0--177--ath-MIR5645e-p5_2ss17TG18GT_degradome.jpg
ath-miR8175_L+2	TCGATCCCCGGCAACGGCGCCA	comp22285_c0	-	-	-	-	-	1.5	1412-1433	93.5765	0	1.2249e-50	1.31082e-50	up	-	1424	2	2			2		0.263438		.\4_T_Plot\DSN\comp22285_c0--1424--ath-miR8175_L+2_degradome.jpg	NA
ath-miR8175_L-2	TCCCCGGCAACGGCGCCA	comp21634_c1	-	GO:0016021(integral to membrane);GO:0044459(plasma membrane part);GO:0005524(ATP binding);GO:0005516(calmodulin binding);GO:0004674(protein serine/threonine kinase activity);GO:0004872(receptor activity);GO:0005529(sugar binding);GO:0048544(recognition of pollen)	-	-	At2g19130	4	1146-1163	0	59.6484	5.9689e-07	1.37848e-09	down	-	1154			1	1		4		0.996386	NA	.\4_T_Plot\DSC\comp21634_c1--1154--ath-miR8175_L-2_degradome.jpg
ath-miR858a_L-1R+1_1ss5GA	TTCATTGTCTGTTCGACCTTG	comp20781_c0	myb proto-oncogene protein, plant	GO:0005634(nucleus);GO:0003677(DNA binding);GO:0006355(regulation of transcription, DNA-dependent);GO:0006950(response to stress);GO:0006351(transcription, DNA-dependent)	-	KOG0048	MYB4	3	361-381	140.365	417.539	0.025556	0.0228742	down	-1.57273	372	3	3	7	7	1	0	0.0402174	0.0214541	.\4_T_Plot\DSN\comp20781_c0--372--ath-miR858a_L-1R+1_1ss5GA_degradome.jpg	.\4_T_Plot\DSC\comp20781_c0--372--ath-miR858a_L-1R+1_1ss5GA_degradome.jpg
bdi-miR159b-3p.1_L-1	TTGGATTGAAGGGAGCTCTG	comp15893_c0	-	GO:0005634(nucleus);GO:0003677(DNA binding);GO:0006355(regulation of transcription, DNA-dependent);GO:0006351(transcription, DNA-dependent)	-	-	BHLH35	4	254-273	0	178.945	5.2855e-18	1.23908e-27	down	-	264			3	3		2		0.512489	NA	.\4_T_Plot\DSC\comp15893_c0--264--bdi-miR159b-3p.1_L-1_degradome.jpg
bdi-MIR164f-p5_2ss4CA17CA	CGGAGGCGAGCTGGAAAG	comp11320_c0	-	GO:0009570(chloroplast stroma);GO:0051536(iron-sulfur cluster binding);GO:0046872(metal ion binding);GO:0005198(structural molecule activity);GO:0016226(iron-sulfur cluster assembly)	-	KOG1120	ISCA	4	101-118	46.7883	0	3.595e-26	1.14633e-25	up	-	109	1	1			4		0.999643		.\4_T_Plot\DSN\comp11320_c0--109--bdi-MIR164f-p5_2ss4CA17CA_degradome.jpg	NA
		comp20886_c0	histone H1/5	GO:0000786(nucleosome);GO:0005634(nucleus);GO:0003677(DNA binding);GO:0006334(nucleosome assembly)	-	-	-	4	1108-1125	46.7883	0	3.595e-26	1.14633e-25	up	-	1116	1	1			4		0.999643		.\4_T_Plot\DSN\comp20886_c0--1116--bdi-MIR164f-p5_2ss4CA17CA_degradome.jpg	NA
		comp20238_c0	beta-glucosidase	GO:0008422(beta-glucosidase activity);GO:0043169(cation binding);GO:0005975(carbohydrate metabolic process)	ko00460(Cyanoamino acid metabolism);ko00500(Starch and sucrose metabolism);ko00940(Phenylpropanoid biosynthesis)	KOG0626	BGLU47	4	143-160	46.7883	0	3.595e-26	1.14633e-25	up	-	151	1	1			4		0.999643		.\4_T_Plot\DSN\comp20238_c0--151--bdi-MIR164f-p5_2ss4CA17CA_degradome.jpg	NA
		comp14933_c0	-	GO:0009507(chloroplast)	-	-	DAG	4	247-264	0	59.6484	5.9689e-07	1.37848e-09	down	-	255			1	1		4		0.999515	NA	.\4_T_Plot\DSC\comp14933_c0--255--bdi-MIR164f-p5_2ss4CA17CA_degradome.jpg
bdi-MIR166g-p5_2ss11TG17TG	CATGTCCAGGGTGAAGGT	comp18501_c0	ATP citrate (pro-S)-lyase	GO:0005829(cytosol);GO:0005524(ATP binding);GO:0003878(ATP citrate synthase activity);GO:0016874(ligase activity);GO:0006085(acetyl-CoA biosynthetic process);GO:0008610(lipid biosynthetic process)	ko00020(Citrate cycle (TCA cycle));ko00720(Reductive carboxylate cycle (CO2 fixation))	KOG1254	ACLA-3	4	722-740	0	59.6484	5.9689e-07	1.37848e-09	down	-	731			1	1		4		0.981981	NA	.\4_T_Plot\DSC\comp18501_c0--731--bdi-MIR166g-p5_2ss11TG17TG_degradome.jpg
		comp16891_c0	-	GO:0035061(interchromatin granule);GO:0016607(nuclear speck);GO:0000166(nucleotide binding);GO:0005515(protein binding);GO:0003723(RNA binding);GO:0006397(mRNA processing);GO:0008380(RNA splicing)	-	KOG0105	SF2	3	492-508	0	59.6484	5.9689e-07	1.37848e-09	down	-	499			1	1		4		0.643978	NA	.\4_T_Plot\DSC\comp16891_c0--499--bdi-MIR166g-p5_2ss11TG17TG_degradome.jpg
		comp23803_c0	-	-	-	KOG1878	-	3.5	4796-4813	46.7883	59.6484	0.0010412	0.00192711	down	-0.350338	4804	1	1	1	1	4	4	0.908142	0.899242	.\4_T_Plot\DSN\comp23803_c0--4804--bdi-MIR166g-p5_2ss11TG17TG_degradome.jpg	.\4_T_Plot\DSC\comp23803_c0--4804--bdi-MIR166g-p5_2ss11TG17TG_degradome.jpg
bdi-MIR171a-p3_2ss10AC18GA	CGCCAGTGGCATTGCCGA	comp24126_c0	glucose-1-phosphate adenylyltransferase	GO:0009501(amyloplast);GO:0009507(chloroplast);GO:0005524(ATP binding);GO:0008878(glucose-1-phosphate adenylyltransferase activity);GO:0005978(glycogen biosynthetic process);GO:0019252(starch biosynthetic process)	ko00500(Starch and sucrose metabolism);ko00520(Amino sugar and nucleotide sugar metabolism)	KOG1322	AGPS3	4	202-220	93.5765	0	1.2249e-50	1.31082e-50	up	-	211	2	2			2		0.882385		.\4_T_Plot\DSN\comp24126_c0--211--bdi-MIR171a-p3_2ss10AC18GA_degradome.jpg	NA
		comp13237_c1	xyloglucan:xyloglucosyl transferase	GO:0048046(apoplast);GO:0005618(cell wall);GO:0004553(hydrolase activity, hydrolyzing O-glycosyl compounds);GO:0016762(xyloglucan:xyloglucosyl transferase activity);GO:0006073(cellular glucan metabolic process)	-	-	-	4	311-328	0	59.6484	5.9689e-07	1.37848e-09	down	-	319			1	1		4		0.99193	NA	.\4_T_Plot\DSC\comp13237_c1--319--bdi-MIR171a-p3_2ss10AC18GA_degradome.jpg
bdi-miR5054_1ss10TA	TCCCCACGGACGGCGCCA	comp8029_c1	-	-	-	-	-	1	6-23	0	59.6484	5.9689e-07	1.37848e-09	down	-	14			1	1		4		0.893292	NA	.\4_T_Plot\DSC\comp8029_c1--14--bdi-miR5054_1ss10TA_degradome.jpg
bdi-miR5054_1ss11CG	TCCCCACGGTGGGCGCCA	comp14104_c0	-	-	-	KOG3324	TIM23-2	3.5	283-299	0	59.6484	5.9689e-07	1.37848e-09	down	-	290			1	1		4		0.368089	NA	.\4_T_Plot\DSC\comp14104_c0--290--bdi-miR5054_1ss11CG_degradome.jpg
bdi-MIR5067-p5_2ss6AT17GC	GATTTTGTGCAACTTTCT	comp23339_c0	trehalose-phosphatase	GO:0005829(cytosol);GO:0003825(alpha,alpha-trehalose-phosphate synthase (UDP-forming) activity);GO:0005992(trehalose biosynthetic process)	ko00500(Starch and sucrose metabolism)	KOG1050	TPS7	3.5	2904-2921	46.7883	0	3.595e-26	1.14633e-25	up	-	2912	1	1			4		0.978073		.\4_T_Plot\DSN\comp23339_c0--2912--bdi-MIR5067-p5_2ss6AT17GC_degradome.jpg	NA
		comp23031_c0	-	-	-	-	-	3.5	1508-1525	46.7883	0	3.595e-26	1.14633e-25	up	-	1516	1	1			4		0.978073		.\4_T_Plot\DSN\comp23031_c0--1516--bdi-MIR5067-p5_2ss6AT17GC_degradome.jpg	NA
		comp15759_c0	-	GO:0007275(multicellular organismal development)	-	KOG4776	CFDP1	3.5	124-141	46.7883	0	3.595e-26	1.14633e-25	up	-	132	1	1			4		0.978073		.\4_T_Plot\DSN\comp15759_c0--132--bdi-MIR5067-p5_2ss6AT17GC_degradome.jpg	NA
		comp19307_c0	programmed cell death 6-interacting protein	GO:0005576(extracellular region);GO:0009505(plant-type cell wall);GO:0009506(plasmodesma);GO:0005515(protein binding);GO:0007047(cellular cell wall organization)	ko04144(Endocytosis)	KOG2220	LRX3	4	1334-1350	46.7883	0	3.595e-26	1.14633e-25	up	-	1341	1	1			4		0.999992		.\4_T_Plot\DSN\comp19307_c0--1341--bdi-MIR5067-p5_2ss6AT17GC_degradome.jpg	NA
		comp17088_c0	-	-	-	KOG1470	-	4	627-644	46.7883	0	3.595e-26	1.14633e-25	up	-	635	1	1			4		0.999992		.\4_T_Plot\DSN\comp17088_c0--635--bdi-MIR5067-p5_2ss6AT17GC_degradome.jpg	NA
		comp14542_c0	-	GO:0005524(ATP binding);GO:0008026(ATP-dependent helicase activity);GO:0003723(RNA binding)	-	KOG1049	RH42	4	1384-1401	46.7883	0	3.595e-26	1.14633e-25	up	-	1392	1	1			4		0.999992		.\4_T_Plot\DSN\comp14542_c0--1392--bdi-MIR5067-p5_2ss6AT17GC_degradome.jpg	NA
		comp17722_c0	-	GO:0000151(ubiquitin ligase complex);GO:0005488(binding);GO:0004842(ubiquitin-protein ligase activity);GO:0010200(response to chitin)	-	-	PUB27	4	577-595	46.7883	0	3.595e-26	1.14633e-25	up	-	586	1	1			4		0.999992		.\4_T_Plot\DSN\comp17722_c0--586--bdi-MIR5067-p5_2ss6AT17GC_degradome.jpg	NA
		comp17756_c1	phosphomethylpyrimidine kinase	-	ko00730(Thiamine metabolism)	KOG2598	TH1	4	732-749	0	59.6484	5.9689e-07	1.37848e-09	down	-	740			1	1		4		0.999987	NA	.\4_T_Plot\DSC\comp17756_c1--740--bdi-MIR5067-p5_2ss6AT17GC_degradome.jpg
		comp18568_c0	serine carboxypeptidase 1	GO:0005576(extracellular region);GO:0004185(serine-type carboxypeptidase activity);GO:0006508(proteolysis)	-	KOG1283	SCPL51	4	1396-1412	0	59.6484	5.9689e-07	1.37848e-09	down	-	1404			1	1		4		0.999987	NA	.\4_T_Plot\DSC\comp18568_c0--1404--bdi-MIR5067-p5_2ss6AT17GC_degradome.jpg
		comp20519_c0	-	-	-	-	-	3.5	2471-2487	0	59.6484	5.9689e-07	1.37848e-09	down	-	2479			1	1		4		0.974576	NA	.\4_T_Plot\DSC\comp20519_c0--2479--bdi-MIR5067-p5_2ss6AT17GC_degradome.jpg
bdi-MIR5184-p3_2ss14TC20GT	ATTTTCATGACTGCTTGCATG	comp24383_c9	-	-	-	-	-	0	1676-1696	46.7883	0	3.595e-26	1.14633e-25	up	-	1687	1	1			4		0.591523		.\4_T_Plot\DSN\comp24383_c9--1687--bdi-MIR5184-p3_2ss14TC20GT_degradome.jpg	NA
bdi-miR845_L+1	TTGCTCTGATACCAATTGTTGG	comp20856_c0	-	-	-	-	-	0.5	405-426	0	119.297	1.663e-12	1.69185e-18	down	-	417			2	2		2		0.380574	NA	.\4_T_Plot\DSC\comp20856_c0--417--bdi-miR845_L+1_degradome.jpg
bna-MIR166b-p3_1ss20TC	ATTGTGATGATGATGATGACGA	comp21979_c0	-	-	-	KOG4210	-	3.5	295-317	93.5765	59.6484	9.4088e-18	5.27555e-16	up	0.649662	307	2	2	1	1	3	4	0.00939001	0.368089	.\4_T_Plot\DSN\comp21979_c0--307--bna-MIR166b-p3_1ss20TC_degradome.jpg	.\4_T_Plot\DSC\comp21979_c0--307--bna-MIR166b-p3_1ss20TC_degradome.jpg
bna-MIR169c-p5_2ss12GC17TG	TAAAAGTTACTCTAGGGA	comp23783_c0	-	GO:0005681(spliceosomal complex);GO:0003676(nucleic acid binding);GO:0008270(zinc ion binding);GO:0006397(mRNA processing);GO:0008380(RNA splicing)	-	KOG2560	OsI_27673	2.5	1158-1174	0	119.297	1.663e-12	1.69185e-18	down	-	1166			2	2		2		0.289734	NA	.\4_T_Plot\DSC\comp23783_c0--1166--bna-MIR169c-p5_2ss12GC17TG_degradome.jpg
bna-MIR169h-p3_1ss18TA	GACAGTTCTCTTTCTCCA	comp14575_c0	-	GO:0005739(mitochondrion);GO:0005634(nucleus);GO:0090406(pollen tube);GO:0006417(regulation of translation);GO:0009409(response to cold);GO:0009408(response to heat)	-	KOG2997	SKIP32	2	1388-1405	140.365	0	4.7927e-75	5.07298e-75	up	-	1396	3	3			2		0.24443		.\4_T_Plot\DSN\comp14575_c0--1396--bna-MIR169h-p3_1ss18TA_degradome.jpg	NA
		comp20400_c0	photosystem II PsbO protein	GO:0009535(chloroplast thylakoid membrane);GO:0019898(extrinsic to membrane);GO:0009654(oxygen evolving complex);GO:0005509(calcium ion binding);GO:0015979(photosynthesis);GO:0042549(photosystem II stabilization)	ko00195(Photosynthesis)	-	PSBO	4	906-922	0	656.133	1.3615e-61	4.31013e-100	down	-	914			11	11		2		0.999957	NA	.\4_T_Plot\DSC\comp20400_c0--914--bna-MIR169h-p3_1ss18TA_degradome.jpg
		comp23534_c0	S-adenosylmethionine synthetase	GO:0005737(cytoplasm);GO:0005524(ATP binding);GO:0046872(metal ion binding);GO:0004478(methionine adenosyltransferase activity);GO:0006730(one-carbon metabolic process);GO:0006556(S-adenosylmethionine biosynthetic process)	ko00270(Cysteine and methionine metabolism);ko00450(Selenoamino acid metabolism)	KOG1506	SAM3	4	1058-1074	46.7883	0	3.595e-26	1.14633e-25	up	-	1066	1	1			4		1		.\4_T_Plot\DSN\comp23534_c0--1066--bna-MIR169h-p3_1ss18TA_degradome.jpg	NA
		comp18422_c0	SWI/SNF-related matrix-associated actin-dependent regulator of chromatin subfamily A member 5	GO:0005622(intracellular);GO:0005524(ATP binding);GO:0003677(DNA binding);GO:0004519(endonuclease activity);GO:0004386(helicase activity);GO:0008270(zinc ion binding)	-	KOG1000	Zranb3	4	1876-1892	46.7883	0	3.595e-26	1.14633e-25	up	-	1884	1	1			4		1		.\4_T_Plot\DSN\comp18422_c0--1884--bna-MIR169h-p3_1ss18TA_degradome.jpg	NA
		comp23316_c0	-	GO:0016747(transferase activity, transferring acyl groups other than amino-acyl groups)	-	-	HSR201	3	668-686	46.7883	0	3.595e-26	1.14633e-25	up	-	677	1	1			4		0.800427		.\4_T_Plot\DSN\comp23316_c0--677--bna-MIR169h-p3_1ss18TA_degradome.jpg	NA
		comp17701_c0	-	-	-	-	-	4	388-405	46.7883	0	3.595e-26	1.14633e-25	up	-	396	1	1			4		1		.\4_T_Plot\DSN\comp17701_c0--396--bna-MIR169h-p3_1ss18TA_degradome.jpg	NA
		comp23466_c0	-	-	-	KOG0504	-	4	755-772	0	178.945	5.2855e-18	1.23908e-27	down	-	763			3	3		1		0.268491	NA	.\4_T_Plot\DSC\comp23466_c0--763--bna-MIR169h-p3_1ss18TA_degradome.jpg
		comp15281_c0	-	GO:0008287(protein serine/threonine phosphatase complex);GO:0046872(metal ion binding);GO:0004722(protein serine/threonine phosphatase activity);GO:0006470(protein dephosphorylation)	-	KOG0700	At4g33920	4	400-418	0	59.6484	5.9689e-07	1.37848e-09	down	-	409			1	1		4		1	NA	.\4_T_Plot\DSC\comp15281_c0--409--bna-MIR169h-p3_1ss18TA_degradome.jpg
		comp15766_c0	-	-	-	-	-	4	28-44	0	59.6484	5.9689e-07	1.37848e-09	down	-	36			1	1		4		1	NA	.\4_T_Plot\DSC\comp15766_c0--36--bna-MIR169h-p3_1ss18TA_degradome.jpg
		comp24003_c0	4-hydroxy-3-methylbut-2-enyl diphosphate reductase	-	ko00900(Terpenoid backbone biosynthesis)	-	ISPH	4	1319-1336	0	59.6484	5.9689e-07	1.37848e-09	down	-	1327			1	1		4		1	NA	.\4_T_Plot\DSC\comp24003_c0--1327--bna-MIR169h-p3_1ss18TA_degradome.jpg
		comp21197_c0	-	GO:0005886(plasma membrane);GO:0005524(ATP binding);GO:0005515(protein binding);GO:0004674(protein serine/threonine kinase activity);GO:0009737(response to abscisic acid stimulus);GO:0009651(response to salt stress);GO:0007165(signal transduction)	-	KOG0583	CIPK1	4	1183-1199	0	59.6484	5.9689e-07	1.37848e-09	down	-	1191			1	1		4		1	NA	.\4_T_Plot\DSC\comp21197_c0--1191--bna-MIR169h-p3_1ss18TA_degradome.jpg
		comp24269_c1	-	-	-	-	-	2.5	714-732	46.7883	59.6484	0.0010412	0.00192711	down	-0.350338	722	1	1	1	1	4	4	0.833146	0.821162	.\4_T_Plot\DSN\comp24269_c1--722--bna-MIR169h-p3_1ss18TA_degradome.jpg	.\4_T_Plot\DSC\comp24269_c1--722--bna-MIR169h-p3_1ss18TA_degradome.jpg
		comp22951_c0	tubulin alpha	-	ko04145(Phagosome);ko04540(Gap junction);ko05130(Pathogenic Escherichia coli infection)	KOG1376	TUBA3	4	387-403	140.365	298.242	0.24438	0.249334	down	-1.0873	395	3	3	5	5	2	2	0.999442	0.999957	.\4_T_Plot\DSN\comp22951_c0--395--bna-MIR169h-p3_1ss18TA_degradome.jpg	.\4_T_Plot\DSC\comp22951_c0--395--bna-MIR169h-p3_1ss18TA_degradome.jpg
bna-miR171a_L+3R+1_1ss24GC	TGATTGAGCCGTGCCAATATCACCA	comp22019_c0	-	GO:0005634(nucleus);GO:0051301(cell division);GO:0006355(regulation of transcription, DNA-dependent);GO:0048768(root hair cell tip growth);GO:0006351(transcription, DNA-dependent)	-	-	SCL22	4	614-638	0	119.297	1.663e-12	1.69185e-18	down	-	629			2	2		2		0.212964	NA	.\4_T_Plot\DSC\comp22019_c0--629--bna-miR171a_L+3R+1_1ss24GC_degradome.jpg
bra-miR156b-3p	GCTCACTCTCTATCTGTCACC	comp20957_c0	-	-	-	KOG4178	-	3.5	673-694	46.7883	0	3.595e-26	1.14633e-25	up	-	685	1	1			4		0.37967		.\4_T_Plot\DSN\comp20957_c0--685--bra-miR156b-3p_degradome.jpg	NA
bra-MIR395a-p3_2ss11AG17GC	AAGATTACCCGCTGAACT	comp9286_c0	-	GO:0005739(mitochondrion);GO:0005488(binding)	-	KOG4197	At4g21880	4	497-514	0	59.6484	5.9689e-07	1.37848e-09	down	-	505			1	1		4		0.700275	NA	.\4_T_Plot\DSC\comp9286_c0--505--bra-MIR395a-p3_2ss11AG17GC_degradome.jpg
cca-MIR156c-p5_2ss7CT17AC	AGAGCATTGAGAGGACCT	comp12314_c0	-	-	-	-	-	4	226-242	46.7883	0	3.595e-26	1.14633e-25	up	-	234	1	1			4		0.999845		.\4_T_Plot\DSN\comp12314_c0--234--cca-MIR156c-p5_2ss7CT17AC_degradome.jpg	NA
		comp23239_c0	dynamin GTPase	GO:0005874(microtubule);GO:0005739(mitochondrion);GO:0009524(phragmoplast);GO:0005886(plasma membrane);GO:0009506(plasmodesma);GO:0005774(vacuolar membrane);GO:0005525(GTP binding);GO:0003924(GTPase activity);GO:0007049(cell cycle);GO:0051301(cell division);GO:0050832(defense response to fungus);GO:0046686(response to cadmium ion)	ko04144(Endocytosis);ko04666(Fc gamma R-mediated phagocytosis);ko05100(Bacterial invasion of epithelial cells)	KOG0446	DRP1E	3.5	1053-1070	46.7883	0	3.595e-26	1.14633e-25	up	-	1061	1	1			4		0.37967		.\4_T_Plot\DSN\comp23239_c0--1061--cca-MIR156c-p5_2ss7CT17AC_degradome.jpg	NA
		comp13864_c0	-	GO:0005737(cytoplasm);GO:0046872(metal ion binding);GO:0004222(metalloendopeptidase activity);GO:0006364(rRNA processing)	-	-	ybeY	4	556-574	46.7883	0	3.595e-26	1.14633e-25	up	-	564	1	1			4		0.999845		.\4_T_Plot\DSN\comp13864_c0--564--cca-MIR156c-p5_2ss7CT17AC_degradome.jpg	NA
ccl-MIR396-p3_2ss4GC17GC	AGTCGTCCTTGAAATACC	comp18169_c0	-	-	-	KOG0324	-	4	233-250	46.7883	0	3.595e-26	1.14633e-25	up	-	241	1	1			4		0.997118		.\4_T_Plot\DSN\comp18169_c0--241--ccl-MIR396-p3_2ss4GC17GC_degradome.jpg	NA
		comp21198_c0	translation initiation factor eIF-1A	GO:0003743(translation initiation factor activity)	-	KOG3403	-	4	183-199	0	238.594	1.7751e-23	9.3351e-37	down	-	190			4	4		2		0.965011	NA	.\4_T_Plot\DSC\comp21198_c0--190--ccl-MIR396-p3_2ss4GC17GC_degradome.jpg
		comp19026_c0	-	-	-	-	LQY1	3	575-592	0	119.297	1.663e-12	1.69185e-18	down	-	583			2	2		2		0.265014	NA	.\4_T_Plot\DSC\comp19026_c0--583--ccl-MIR396-p3_2ss4GC17GC_degradome.jpg
		comp16622_c0	ATP-dependent Clp protease, protease subunit	GO:0009941(chloroplast envelope);GO:0009534(chloroplast thylakoid);GO:0009840(chloroplastic endopeptidase Clp complex);GO:0010287(plastoglobule);GO:0004252(serine-type endopeptidase activity);GO:0009658(chloroplast organization);GO:0006508(proteolysis)	ko04112(Cell cycle - Caulobacter)	KOG0840	CLPR2	4	844-861	46.7883	59.6484	0.0010412	0.00192711	down	-0.350338	852	1	1	1	1	4	4	0.997118	0.996386	.\4_T_Plot\DSN\comp16622_c0--852--ccl-MIR396-p3_2ss4GC17GC_degradome.jpg	.\4_T_Plot\DSC\comp16622_c0--852--ccl-MIR396-p3_2ss4GC17GC_degradome.jpg
cme-MIR160c-p5_2ss13AG17AG	AGCCATGCATGTGTAAGT	comp15865_c0	protein phosphatase 1, catalytic subunit	GO:0046872(metal ion binding);GO:0004721(phosphoprotein phosphatase activity)	ko04113(Meiosis - yeast);ko04114(Oocyte meiosis);ko04270(Vascular smooth muscle contraction);ko04510(Focal adhesion);ko04720(Long-term potentiation);ko04810(Regulation of actin cytoskeleton);ko04910(Insulin signaling pathway)	KOG0374	NPP2	4	842-858	46.7883	0	3.595e-26	1.14633e-25	up	-	849	1	1			4		0.999177		.\4_T_Plot\DSN\comp15865_c0--849--cme-MIR160c-p5_2ss13AG17AG_degradome.jpg	NA
		comp13323_c0	glycosylphosphatidylinositol transamidase	-	ko00563(Glycosylphosphatidylinositol(GPI)-anchor biosynthesis)	KOG3566	-	3.5	355-372	46.7883	0	3.595e-26	1.14633e-25	up	-	363	1	1			4		0.908142		.\4_T_Plot\DSN\comp13323_c0--363--cme-MIR160c-p5_2ss13AG17AG_degradome.jpg	NA
		comp21029_c0	-	-	-	KOG2770	-	3.5	438-456	46.7883	0	3.595e-26	1.14633e-25	up	-	447	1	1			4		0.908142		.\4_T_Plot\DSN\comp21029_c0--447--cme-MIR160c-p5_2ss13AG17AG_degradome.jpg	NA
		comp57199_c0	protein phosphatase 1, catalytic subunit	GO:0046872(metal ion binding);GO:0004721(phosphoprotein phosphatase activity)	ko04113(Meiosis - yeast);ko04114(Oocyte meiosis);ko04270(Vascular smooth muscle contraction);ko04510(Focal adhesion);ko04720(Long-term potentiation);ko04810(Regulation of actin cytoskeleton);ko04910(Insulin signaling pathway)	KOG0374	NPP2	4	249-265	0	59.6484	5.9689e-07	1.37848e-09	down	-	256			1	1		4		0.998917	NA	.\4_T_Plot\DSC\comp57199_c0--256--cme-MIR160c-p5_2ss13AG17AG_degradome.jpg
cpa-MIR8154-p5_2ss11CT19TA	ACTCCCTCTCTCTCCTCCA	comp17073_c0	-	GO:0005737(cytoplasm);GO:0005634(nucleus);GO:0044212(transcription regulatory region DNA binding);GO:0008270(zinc ion binding);GO:0010626(negative regulation of Schwann cell proliferation);GO:0031643(positive regulation of myelination);GO:0045944(positive regulation of transcription from RNA polymerase II promoter);GO:0006351(transcription, DNA-dependent)	-	KOG2164	rnf10	3	2181-2198	93.5765	0	1.2249e-50	1.31082e-50	up	-	2189	2	2			2		0.919744		.\4_T_Plot\DSN\comp17073_c0--2189--cpa-MIR8154-p5_2ss11CT19TA_degradome.jpg	NA
		comp8334_c1	-	-	-	-	-	4	191-209	46.7883	0	3.595e-26	1.14633e-25	up	-	200	1	1			4		1		.\4_T_Plot\DSN\comp8334_c1--200--cpa-MIR8154-p5_2ss11CT19TA_degradome.jpg	NA
		comp12595_c0	protein phosphatase	GO:0005524(ATP binding);GO:0046872(metal ion binding);GO:0004721(phosphoprotein phosphatase activity);GO:0004674(protein serine/threonine kinase activity)	-	KOG0698	At2g40860/At2g40870	3	1622-1640	0	59.6484	5.9689e-07	1.37848e-09	down	-	1631			1	1		4		0.996587	NA	.\4_T_Plot\DSC\comp12595_c0--1631--cpa-MIR8154-p5_2ss11CT19TA_degradome.jpg
		comp15530_c0	-	GO:0005778(peroxisomal membrane);GO:0007031(peroxisome organization);GO:0015031(protein transport)	-	KOG3133	PEX19-2	4	137-155	0	59.6484	5.9689e-07	1.37848e-09	down	-	146			1	1		4		0.999999	NA	.\4_T_Plot\DSC\comp15530_c0--146--cpa-MIR8154-p5_2ss11CT19TA_degradome.jpg
		comp16812_c0	-	-	-	-	-	4	397-415	46.7883	119.297	0.71382	0.798673	down	-1.35034	406	1	1	2	2	4	2	1	0.99982	.\4_T_Plot\DSN\comp16812_c0--406--cpa-MIR8154-p5_2ss11CT19TA_degradome.jpg	.\4_T_Plot\DSC\comp16812_c0--406--cpa-MIR8154-p5_2ss11CT19TA_degradome.jpg
csi-miR1515_L+1_2ss12GA17AG	ATCATTTTTGCATGCAGTGATCC	comp22735_c0	paired amphipathic helix protein Sin3a	GO:0005634(nucleus);GO:0006355(regulation of transcription, DNA-dependent);GO:0006351(transcription, DNA-dependent)	ko05016(Huntington's disease)	KOG4204	SNL4	3.5	2733-2754	46.7883	0	3.595e-26	1.14633e-25	up	-	2745	1	1			4		0.37967		.\4_T_Plot\DSN\comp22735_c0--2745--csi-miR1515_L+1_2ss12GA17AG_degradome.jpg	NA
csi-MIR162-p5_2ss2AT18AT	GTAAATAGAGAGAGTGAT	comp8702_c0	-	-	-	-	-	4	59-75	0	59.6484	5.9689e-07	1.37848e-09	down	-	66			1	1		4		0.999275	NA	.\4_T_Plot\DSC\comp8702_c0--66--csi-MIR162-p5_2ss2AT18AT_degradome.jpg
		comp23129_c0	-	GO:0016021(integral to membrane);GO:0005774(vacuolar membrane);GO:0022891(substrate-specific transmembrane transporter activity);GO:0008643(carbohydrate transport)	-	KOG0254	At1g75220	4	58-74	0	59.6484	5.9689e-07	1.37848e-09	down	-	65			1	1		4		0.999275	NA	.\4_T_Plot\DSC\comp23129_c0--65--csi-MIR162-p5_2ss2AT18AT_degradome.jpg
csi-MIR3954-p3_2ss13CA19AG_1	TTGTTCAGGAAAAGATTGGT	comp22913_c0	glutamate dehydrogenase (NAD(P)+)	GO:0005488(binding);GO:0004353(glutamate dehydrogenase [NAD(P)+] activity);GO:0006520(cellular amino acid metabolic process)	ko00250(Alanine, aspartate and glutamate metabolism);ko00330(Arginine and proline metabolism);ko00471(D-Glutamine and D-glutamate metabolism);ko00910(Nitrogen metabolism);ko04964(Proximal tubule bicarbonate reclamation)	KOG2250	GDHB	4	1368-1387	46.7883	0	3.595e-26	1.14633e-25	up	-	1378	1	1			4		0.94632		.\4_T_Plot\DSN\comp22913_c0--1378--csi-MIR3954-p3_2ss13CA19AG_1_degradome.jpg	NA
		comp20485_c0	inorganic pyrophosphatase	GO:0000139(Golgi membrane);GO:0016021(integral to membrane);GO:0005773(vacuole);GO:0009678(hydrogen-translocating pyrophosphatase activity);GO:0004427(inorganic diphosphatase activity);GO:0015992(proton transport)	ko00190(Oxidative phosphorylation)	-	AVPL2	4	1382-1401	46.7883	0	3.595e-26	1.14633e-25	up	-	1392	1	1			4		0.94632		.\4_T_Plot\DSN\comp20485_c0--1392--csi-MIR3954-p3_2ss13CA19AG_1_degradome.jpg	NA
csi-MIR3954-p3_2ss13CA19AG_2	TTGTTCAGGAAAAGATTGGTGA	comp22913_c0	glutamate dehydrogenase (NAD(P)+)	GO:0005488(binding);GO:0004353(glutamate dehydrogenase [NAD(P)+] activity);GO:0006520(cellular amino acid metabolic process)	ko00250(Alanine, aspartate and glutamate metabolism);ko00330(Arginine and proline metabolism);ko00471(D-Glutamine and D-glutamate metabolism);ko00910(Nitrogen metabolism);ko04964(Proximal tubule bicarbonate reclamation)	KOG2250	GDHB	4	1366-1387	46.7883	0	3.595e-26	1.14633e-25	up	-	1378	1	1			4		0.714481		.\4_T_Plot\DSN\comp22913_c0--1378--csi-MIR3954-p3_2ss13CA19AG_2_degradome.jpg	NA
		comp20485_c0	inorganic pyrophosphatase	GO:0000139(Golgi membrane);GO:0016021(integral to membrane);GO:0005773(vacuole);GO:0009678(hydrogen-translocating pyrophosphatase activity);GO:0004427(inorganic diphosphatase activity);GO:0015992(proton transport)	ko00190(Oxidative phosphorylation)	-	AVPL2	4	1380-1401	46.7883	0	3.595e-26	1.14633e-25	up	-	1392	1	1			4		0.714481		.\4_T_Plot\DSN\comp20485_c0--1392--csi-MIR3954-p3_2ss13CA19AG_2_degradome.jpg	NA
far-miR159_L+2_1ss22TC	ACTTTGGATTGAAGGGAGCTCCG	comp10230_c1	-	-	-	-	-	3	122-144	93.5765	0	1.2249e-50	1.31082e-50	up	-	135	2	2			2		0.204927		.\4_T_Plot\DSN\comp10230_c1--135--far-miR159_L+2_1ss22TC_degradome.jpg	NA
ghr-MIR7496a-p5_2ss9TG20AG	TTAAATCAGGACCAAATTGGT	comp23632_c0	nucleoprotein TPR	GO:0009507(chloroplast);GO:0005829(cytosol);GO:0031965(nuclear membrane);GO:0005643(nuclear pore);GO:0005730(nucleolus);GO:0009506(plasmodesma);GO:0005515(protein binding);GO:0009910(negative regulation of flower development);GO:0033234(negative regulation of protein sumoylation);GO:0016973(poly(A)+ mRNA export from nucleus);GO:0006606(protein import into nucleus);GO:0048443(stamen development);G…	ko04011(MAPK signaling pathway - yeast);ko05200(Pathways in cancer);ko05216(Thyroid cancer)	KOG4674	NUA	4	6422-6442	46.7883	0	3.595e-26	1.14633e-25	up	-	6433	1	1			4		0.566399		.\4_T_Plot\DSN\comp23632_c0--6433--ghr-MIR7496a-p5_2ss9TG20AG_degradome.jpg	NA
		comp13538_c0	-	-	-	-	-	0	477-497	46.7883	0	3.595e-26	1.14633e-25	up	-	488	1	1			4		0.591523		.\4_T_Plot\DSN\comp13538_c0--488--ghr-MIR7496a-p5_2ss9TG20AG_degradome.jpg	NA
gma-MIR1511-p3_2ss2CA20GT	AACAGGCTCTGATACCATGTT	comp23858_c0	-	-	-	-	-	0	12-32	0	59.6484	5.9689e-07	1.37848e-09	down	-	23			1	1		4		0.577107	NA	.\4_T_Plot\DSC\comp23858_c0--23--gma-MIR1511-p3_2ss2CA20GT_degradome.jpg
gma-MIR1512b-p3_2ss10TG17TC	GGAAATTCTGAAAGCACT	comp23175_c0	aspartate kinase	GO:0009507(chloroplast);GO:0016597(amino acid binding);GO:0004072(aspartate kinase activity);GO:0005524(ATP binding);GO:0009088(threonine biosynthetic process)	ko00260(Glycine, serine and threonine metabolism);ko00270(Cysteine and methionine metabolism);ko00300(Lysine biosynthesis)	KOG0456	AK1	3	1625-1641	46.7883	59.6484	0.0010412	0.00192711	down	-0.350338	1632	1	1	1	1	4	4	0.986398	0.983934	.\4_T_Plot\DSN\comp23175_c0--1632--gma-MIR1512b-p3_2ss10TG17TC_degradome.jpg	.\4_T_Plot\DSC\comp23175_c0--1632--gma-MIR1512b-p3_2ss10TG17TC_degradome.jpg
gma-MIR1516b-p5_2ss8GT17AG	TAGAGAATTTTTGAAAGG	comp24239_c0	-	GO:0003677(DNA binding);GO:0008270(zinc ion binding);GO:0006355(regulation of transcription, DNA-dependent)	-	KOG1595	At5g58620	3.5	576-593	0	119.297	1.663e-12	1.69185e-18	down	-	584			2	2		2		0.806438	NA	.\4_T_Plot\DSC\comp24239_c0--584--gma-MIR1516b-p5_2ss8GT17AG_degradome.jpg
gma-MIR1520k-p5_2ss10GT18CA	CACATGACATTCATCAAACA	comp22172_c0	-	GO:0019028(viral capsid);GO:0005524(ATP binding);GO:0008026(ATP-dependent helicase activity);GO:0004197(cysteine-type endopeptidase activity);GO:0003723(RNA binding);GO:0003968(RNA-directed RNA polymerase activity);GO:0005198(structural molecule activity);GO:0006508(proteolysis);GO:0018144(RNA-protein covalent cross-linking);GO:0006351(transcription, DNA-dependent);GO:0019079(viral genome replica…	-	-	-	1	270-289	93.5765	0	1.2249e-50	1.31082e-50	up	-	280	2	2			2		0.281969		.\4_T_Plot\DSN\comp22172_c0--280--gma-MIR1520k-p5_2ss10GT18CA_degradome.jpg	NA
gma-MIR1520m-p3_2ss2AT18AC	GTACATGACATGTGACACT	comp24368_c0	-	GO:0019028(viral capsid);GO:0005524(ATP binding);GO:0008026(ATP-dependent helicase activity);GO:0004197(cysteine-type endopeptidase activity);GO:0003723(RNA binding);GO:0003968(RNA-directed RNA polymerase activity);GO:0005198(structural molecule activity);GO:0006508(proteolysis);GO:0018144(RNA-protein covalent cross-linking);GO:0006351(transcription, DNA-dependent);GO:0019079(viral genome replica…	-	-	-	0	6362-6380	46.7883	0	3.595e-26	1.14633e-25	up	-	6371	1	1			4		0.591523		.\4_T_Plot\DSN\comp24368_c0--6371--gma-MIR1520m-p3_2ss2AT18AC_degradome.jpg	NA
gma-MIR1527-p3_1ss9TA	TGAGGGGGAGTGTTAAGAGTC	comp15078_c0	-	-	-	-	-	0	162-182	327.518	477.187	2.7471e-12	1.0298e-11	down	-0.542983	173	7	7	8	8	2	1	0.317643	0.0158248	.\4_T_Plot\DSN\comp15078_c0--173--gma-MIR1527-p3_1ss9TA_degradome.jpg	.\4_T_Plot\DSC\comp15078_c0--173--gma-MIR1527-p3_1ss9TA_degradome.jpg
gma-miR156b_L+1R-1	TTGACAGAAGAGAGAGAGCAC	comp19729_c0	-	-	-	-	SPL13A	1	1370-1390	1169.71	477.187	0	2.93916e-265	up	1.29352	1381	25	25	8	8	2	0	0.484432	0.0155412	.\4_T_Plot\DSN\comp19729_c0--1381--gma-miR156b_L+1R-1_degradome.jpg	.\4_T_Plot\DSC\comp19729_c0--1381--gma-miR156b_L+1R-1_degradome.jpg
		comp79552_c0	-	GO:0005634(nucleus);GO:0003677(DNA binding);GO:0046872(metal ion binding);GO:0006355(regulation of transcription, DNA-dependent);GO:0006351(transcription, DNA-dependent)	-	-	SBP1	3	433-453	0	536.836	1.016e-50	7.8572e-82	down	-	444			9	9		0		0.00540723	NA	.\4_T_Plot\DSC\comp79552_c0--444--gma-miR156b_L+1R-1_degradome.jpg
		comp17733_c0	-	GO:0005634(nucleus);GO:0003677(DNA binding);GO:0046872(metal ion binding);GO:0006355(regulation of transcription, DNA-dependent);GO:0006351(transcription, DNA-dependent)	-	-	SPL12	0	898-918	1169.71	2028.05	1.0796e-18	4.90963e-18	down	-0.793944	909	25	25	34	34	0	0	0.020786	0.0267454	.\4_T_Plot\DSN\comp17733_c0--909--gma-miR156b_L+1R-1_degradome.jpg	.\4_T_Plot\DSC\comp17733_c0--909--gma-miR156b_L+1R-1_degradome.jpg
		comp15776_c0	-	GO:0016021(integral to membrane)	-	KOG1278	Tm9sf4	4	1962-1982	93.5765	59.6484	9.4088e-18	5.27555e-16	up	0.649662	1973	2	2	1	1	2	4	0.41438	0.700275	.\4_T_Plot\DSN\comp15776_c0--1973--gma-miR156b_L+1R-1_degradome.jpg	.\4_T_Plot\DSC\comp15776_c0--1973--gma-miR156b_L+1R-1_degradome.jpg
		comp115673_c0	-	-	-	-	-	0	3-23	514.671	894.727	6.3889e-09	1.34356e-08	down	-0.797797	14	11	11	15	15	0	0	0.020786	0.0267454	.\4_T_Plot\DSN\comp115673_c0--14--gma-miR156b_L+1R-1_degradome.jpg	.\4_T_Plot\DSC\comp115673_c0--14--gma-miR156b_L+1R-1_degradome.jpg
		comp8711_c0	-	-	-	-	-	0	88-108	421.094	1371.91	2.7037e-08	1.52985e-08	down	-1.70397	99	9	9	23	23	0	0	0.020786	0.0267454	.\4_T_Plot\DSN\comp8711_c0--99--gma-miR156b_L+1R-1_degradome.jpg	.\4_T_Plot\DSC\comp8711_c0--99--gma-miR156b_L+1R-1_degradome.jpg
		comp16282_c0	-	-	-	-	-	1	85-105	0	59.6484	5.9689e-07	1.37848e-09	down	-	96			1	1		4		0.775026	NA	.\4_T_Plot\DSC\comp16282_c0--96--gma-miR156b_L+1R-1_degradome.jpg
gma-miR156b_L+2R-1	CTTGACAGAAGAGAGAGAGCAC	comp115673_c0	-	-	-	-	-	1	3-24	46.7883	0	3.595e-26	1.14633e-25	up	-	15	1	1			4		0.902493		.\4_T_Plot\DSN\comp115673_c0--15--gma-miR156b_L+2R-1_degradome.jpg	NA
		comp19729_c0	-	-	-	-	SPL13A	3	1370-1391	0	59.6484	5.9689e-07	1.37848e-09	down	-	1382			1	1		4		0.643978	NA	.\4_T_Plot\DSC\comp19729_c0--1382--gma-miR156b_L+2R-1_degradome.jpg
gma-miR156b_R-1	TGACAGAAGAGAGAGAGCAC	comp19729_c0	-	-	-	-	SPL13A	0	1370-1389	1263.28	417.539	0	0	up	1.59719	1380	27	27	7	7	0	2	0.0344028	0.923148	.\4_T_Plot\DSN\comp19729_c0--1380--gma-miR156b_R-1_degradome.jpg	.\4_T_Plot\DSC\comp19729_c0--1380--gma-miR156b_R-1_degradome.jpg
		comp115673_c0	-	-	-	-	-	0	3-22	0	238.594	1.7751e-23	9.3351e-37	down	-	13			4	4		2		0.923148	NA	.\4_T_Plot\DSC\comp115673_c0--13--gma-miR156b_R-1_degradome.jpg
		comp8711_c0	-	-	-	-	-	0	88-107	46.7883	298.242	9.052e-11	6.02089e-12	down	-2.67227	98	1	1	5	5	4	2	0.988628	0.923148	.\4_T_Plot\DSN\comp8711_c0--98--gma-miR156b_R-1_degradome.jpg	.\4_T_Plot\DSC\comp8711_c0--98--gma-miR156b_R-1_degradome.jpg
		comp16282_c0	-	-	-	-	-	0	85-104	46.7883	238.594	1.268e-06	4.77189e-07	down	-2.35034	95	1	1	4	4	4	0	0.988628	0.044177	.\4_T_Plot\DSN\comp16282_c0--95--gma-miR156b_R-1_degradome.jpg	.\4_T_Plot\DSC\comp16282_c0--95--gma-miR156b_R-1_degradome.jpg
		comp17733_c0	-	GO:0005634(nucleus);GO:0003677(DNA binding);GO:0046872(metal ion binding);GO:0006355(regulation of transcription, DNA-dependent);GO:0006351(transcription, DNA-dependent)	-	-	SPL12	0	898-917	374.306	656.133	1.3732e-06	2.29752e-06	down	-0.809769	908	8	8	11	11	2	2	0.85207	0.923148	.\4_T_Plot\DSN\comp17733_c0--908--gma-miR156b_R-1_degradome.jpg	.\4_T_Plot\DSC\comp17733_c0--908--gma-miR156b_R-1_degradome.jpg
		comp17790_c0	-	GO:0005737(cytoplasm);GO:0005634(nucleus);GO:0003677(DNA binding);GO:0046872(metal ion binding);GO:0006355(regulation of transcription, DNA-dependent);GO:0010321(regulation of vegetative phase change);GO:0006351(transcription, DNA-dependent)	-	-	SPL4	2.5	442-461	514.671	1192.97	0.54302	0.541464	down	-1.21283	452	11	11	20	20	0	0	0.00465692	0.00600623	.\4_T_Plot\DSN\comp17790_c0--452--gma-miR156b_R-1_degradome.jpg	.\4_T_Plot\DSC\comp17790_c0--452--gma-miR156b_R-1_degradome.jpg
gma-MIR159a-p5_2ss7TA19CA	GGATTAAGAAGTGGAGCTA	comp21899_c0	-	GO:0005576(extracellular region);GO:0003993(acid phosphatase activity);GO:0046872(metal ion binding)	-	KOG1378	PAP1	3.5	1552-1570	93.5765	0	1.2249e-50	1.31082e-50	up	-	1561	2	2			2		0.557523		.\4_T_Plot\DSN\comp21899_c0--1561--gma-MIR159a-p5_2ss7TA19CA_degradome.jpg	NA
gma-miR319a	TTGGACTGAAGGGAGCTCCC	comp17852_c0	-	GO:0005634(nucleus);GO:0003677(DNA binding);GO:0048366(leaf development);GO:0006355(regulation of transcription, DNA-dependent);GO:0006351(transcription, DNA-dependent)	-	-	TCP2	3.5	841-860	1263.28	10080.6	0	0	down	-2.99633	851	27	27	169	169	0	0	0.0111402	0.0143544	.\4_T_Plot\DSN\comp17852_c0--851--gma-miR319a_degradome.jpg	.\4_T_Plot\DSC\comp17852_c0--851--gma-miR319a_degradome.jpg
		comp22778_c0	-	GO:0005634(nucleus);GO:0003677(DNA binding);GO:0048366(leaf development);GO:0006355(regulation of transcription, DNA-dependent);GO:0009733(response to auxin stimulus);GO:0006351(transcription, DNA-dependent)	-	-	TCP3	2	869-887	187.153	1550.86	1.3015e-65	1.41491e-78	down	-3.05078	878	4	4	26	26	0	0	0.00512142	0.00660486	.\4_T_Plot\DSN\comp22778_c0--878--gma-miR319a_degradome.jpg	.\4_T_Plot\DSC\comp22778_c0--878--gma-miR319a_degradome.jpg
		comp9369_c0	-	-	-	-	-	3.5	1-20	935.765	1729.8	1.6809e-10	3.41224e-10	down	-0.886391	11	20	20	29	29	0	0	0.0111402	0.0143544	.\4_T_Plot\DSN\comp9369_c0--11--gma-miR319a_degradome.jpg	.\4_T_Plot\DSC\comp9369_c0--11--gma-miR319a_degradome.jpg
		comp21379_c0	-	GO:0005634(nucleus);GO:0003677(DNA binding);GO:0009793(embryo development ending in seed dormancy);GO:0048366(leaf development);GO:0006355(regulation of transcription, DNA-dependent);GO:0006351(transcription, DNA-dependent)	-	-	TCP4	4	1337-1356	46.7883	59.6484	0.0010412	0.00192711	down	-0.350338	1347	1	1	1	1	4	4	0.714481	0.700275	.\4_T_Plot\DSN\comp21379_c0--1347--gma-miR319a_degradome.jpg	.\4_T_Plot\DSC\comp21379_c0--1347--gma-miR319a_degradome.jpg
gma-MIR399i-p5_2ss12CG20GT	GTGCAATTCTCGTTTGGCATG	comp21324_c0	signal recognition particle receptor subunit beta	-	ko03060(Protein export)	KOG0090	-	4	877-896	46.7883	357.891	2.7419e-15	1.33979e-17	down	-2.9353	888	1	1	6	6	4	0	0.714481	0.0125714	.\4_T_Plot\DSN\comp21324_c0--888--gma-MIR399i-p5_2ss12CG20GT_degradome.jpg	.\4_T_Plot\DSC\comp21324_c0--888--gma-MIR399i-p5_2ss12CG20GT_degradome.jpg
		comp19655_c0	dynamin GTPase	GO:0009941(chloroplast envelope);GO:0005829(cytosol);GO:0016020(membrane);GO:0005739(mitochondrion);GO:0005777(peroxisome);GO:0005525(GTP binding);GO:0003924(GTPase activity);GO:0035091(phosphatidylinositol binding);GO:0005515(protein binding);GO:0007049(cell cycle);GO:0051301(cell division);GO:0000266(mitochondrial fission);GO:0016559(peroxisome fission);GO:0009791(post-embryonic development)	ko04144(Endocytosis);ko04666(Fc gamma R-mediated phagocytosis);ko05100(Bacterial invasion of epithelial cells)	KOG0446	DRP3A	4	2205-2225	0	59.6484	5.9689e-07	1.37848e-09	down	-	2216			1	1		4		0.700275	NA	.\4_T_Plot\DSC\comp19655_c0--2216--gma-MIR399i-p5_2ss12CG20GT_degradome.jpg
gma-miR403a_1ss21GT	TTAGATTCACGCACAAACTTT	comp17618_c0	argonaute	GO:0030529(ribonucleoprotein complex);GO:0035197(siRNA binding);GO:0051607(defense response to virus);GO:0031047(gene silencing by RNA);GO:0006355(regulation of transcription, DNA-dependent);GO:0006417(regulation of translation);GO:0006351(transcription, DNA-dependent)	-	KOG1041	AGO2	1.5	1129-1149	6971.45	7694.65	0	0	down	-0.142396	1140	149	149	129	129	0	0	0.0055857	0.00720314	.\4_T_Plot\DSN\comp17618_c0--1140--gma-miR403a_1ss21GT_degradome.jpg	.\4_T_Plot\DSC\comp17618_c0--1140--gma-miR403a_1ss21GT_degradome.jpg
gma-MIR403b-p5_2ss19TC21GT	TTAGATTCACGCACAAACCTT	comp17618_c0	argonaute	GO:0030529(ribonucleoprotein complex);GO:0035197(siRNA binding);GO:0051607(defense response to virus);GO:0031047(gene silencing by RNA);GO:0006355(regulation of transcription, DNA-dependent);GO:0006417(regulation of translation);GO:0006351(transcription, DNA-dependent)	-	KOG1041	AGO2	1	1129-1149	6971.45	7694.65	0	0	down	-0.142396	1140	149	149	129	129	0	0	0.00604976	0.00780105	.\4_T_Plot\DSN\comp17618_c0--1140--gma-MIR403b-p5_2ss19TC21GT_degradome.jpg	.\4_T_Plot\DSC\comp17618_c0--1140--gma-MIR403b-p5_2ss19TC21GT_degradome.jpg
gma-MIR4350-p3_2ss3CA18TC_1	AAATAACGGCACAACATC	comp16872_c0	-	-	-	-	BAG7	3	231-248	46.7883	0	3.595e-26	1.14633e-25	up	-	239	1	1			4		0.415613		.\4_T_Plot\DSN\comp16872_c0--239--gma-MIR4350-p3_2ss3CA18TC_1_degradome.jpg	NA
		comp17174_c0	-	-	-	-	-	4	452-468	0	59.6484	5.9689e-07	1.37848e-09	down	-	460			1	1		4		0.994599	NA	.\4_T_Plot\DSC\comp17174_c0--460--gma-MIR4350-p3_2ss3CA18TC_1_degradome.jpg
gma-MIR4350-p3_2ss3CA18TC_2	AAATAACGGCACAACATCA	comp16872_c0	-	-	-	-	BAG7	3	230-248	46.7883	0	3.595e-26	1.14633e-25	up	-	239	1	1			4		0.415613		.\4_T_Plot\DSN\comp16872_c0--239--gma-MIR4350-p3_2ss3CA18TC_2_degradome.jpg	NA
gma-MIR5368-p3_1ss2AT	GTGAGATACCACTCTGGA	comp18491_c0	-	GO:0016021(integral to membrane);GO:0005524(ATP binding);GO:0004674(protein serine/threonine kinase activity)	-	-	At5g39030	4	521-538	93.5765	0	1.2249e-50	1.31082e-50	up	-	529	2	2			2		0.657049		.\4_T_Plot\DSN\comp18491_c0--529--gma-MIR5368-p3_1ss2AT_degradome.jpg	NA
		comp23539_c0	translation initiation factor eIF-4A	GO:0005524(ATP binding);GO:0008026(ATP-dependent helicase activity);GO:0003743(translation initiation factor activity)	-	KOG0327	-	3.5	617-633	0	59.6484	5.9689e-07	1.37848e-09	down	-	625			1	1		4		0.600688	NA	.\4_T_Plot\DSC\comp23539_c0--625--gma-MIR5368-p3_1ss2AT_degradome.jpg
gma-miR5786_R+1_2ss11TG17GA	TGTCGCAGGAGAGAGGACACTT	comp15656_c0	-	-	-	KOG4265	LOG2	4	819-840	187.153	298.242	1.1206e-05	1.75735e-05	down	-0.672266	831	4	4	5	5	0	0	0.00326213	0.00420816	.\4_T_Plot\DSN\comp15656_c0--831--gma-miR5786_R+1_2ss11TG17GA_degradome.jpg	.\4_T_Plot\DSC\comp15656_c0--831--gma-miR5786_R+1_2ss11TG17GA_degradome.jpg
		comp19447_c0	Ca2+-transporting ATPase	GO:0016021(integral to membrane);GO:0005886(plasma membrane);GO:0009506(plasmodesma);GO:0005524(ATP binding);GO:0005388(calcium-transporting ATPase activity);GO:0005516(calmodulin binding);GO:0046872(metal ion binding);GO:0006754(ATP biosynthetic process)	-	KOG0204	ACA10	2.5	136-157	93.5765	178.945	0.077887	0.073326	down	-0.9353	148	2	2	3	3	2	2	0.22493	0.289734	.\4_T_Plot\DSN\comp19447_c0--148--gma-miR5786_R+1_2ss11TG17GA_degradome.jpg	.\4_T_Plot\DSC\comp19447_c0--148--gma-miR5786_R+1_2ss11TG17GA_degradome.jpg
gma-MIR6300-p3_1ss13AG	TAGTATAGTGGTGAGTATT	comp11329_c0	-	-	-	-	-	3	43-62	0	775.43	1.8496e-72	4.29236e-118	down	-	53			13	13		2		0.459796	NA	.\4_T_Plot\DSC\comp11329_c0--53--gma-MIR6300-p3_1ss13AG_degradome.jpg
		comp18374_c1	UDP-N-acetylglucosamine pyrophosphorylase	-	ko00520(Amino sugar and nucleotide sugar metabolism)	KOG2388	GLCNAC1PUT1	4	819-836	46.7883	0	3.595e-26	1.14633e-25	up	-	827	1	1			4		0.976724		.\4_T_Plot\DSN\comp18374_c1--827--gma-MIR6300-p3_1ss13AG_degradome.jpg	NA
gra-miR482d_R-4_1ss12CT	TTTCCTATGCCTCCCATT	comp22306_c0	-	GO:0005737(cytoplasm);GO:0005634(nucleus);GO:0005524(ATP binding);GO:0046872(metal ion binding);GO:0004674(protein serine/threonine kinase activity);GO:0006915(apoptosis);GO:0008283(cell proliferation);GO:0007165(signal transduction)	-	KOG0576	dst1	4	622-639	2666.93	8947.27	1.1451e-53	3.67735e-56	down	-1.74627	630	57	57	150	150	0	0	0.0447139	0.0573295	.\4_T_Plot\DSN\comp22306_c0--630--gra-miR482d_R-4_1ss12CT_degradome.jpg	.\4_T_Plot\DSC\comp22306_c0--630--gra-miR482d_R-4_1ss12CT_degradome.jpg
		comp13764_c0	-	-	-	KOG1049	-	3.5	2084-2101	374.306	536.836	1.468e-14	1.16569e-13	down	-0.520263	2092	8	8	9	9	2	0	0.457477	0.0143544	.\4_T_Plot\DSN\comp13764_c0--2092--gra-miR482d_R-4_1ss12CT_degradome.jpg	.\4_T_Plot\DSC\comp13764_c0--2092--gra-miR482d_R-4_1ss12CT_degradome.jpg
		comp23123_c0	large subunit ribosomal protein L4	GO:0009507(chloroplast);GO:0005840(ribosome);GO:0019843(rRNA binding);GO:0003735(structural constituent of ribosome);GO:0006412(translation)	ko03010(Ribosome)	KOG1624	RPL4	4	822-838	140.365	357.891	0.52526	0.523184	down	-1.35034	830	3	3	6	6	2	2	0.917673	0.965011	.\4_T_Plot\DSN\comp23123_c0--830--gra-miR482d_R-4_1ss12CT_degradome.jpg	.\4_T_Plot\DSC\comp23123_c0--830--gra-miR482d_R-4_1ss12CT_degradome.jpg
gra-MIR7484d-p3_2ss8GC18TG	TTTGGTTCACGGAATAGGC	comp20272_c0	-	GO:0016021(integral to membrane);GO:0005886(plasma membrane);GO:0005524(ATP binding);GO:0004674(protein serine/threonine kinase activity)	-	KOG0865	PERK10	4	265-283	46.7883	0	3.595e-26	1.14633e-25	up	-	274	1	1			4		0.714481		.\4_T_Plot\DSN\comp20272_c0--274--gra-MIR7484d-p3_2ss8GC18TG_degradome.jpg	NA
gra-MIR8650-p5_2ss14CG18TA	AAATGCAATCTGAGCCTA	comp18396_c0	calmodulin	-	ko04020(Calcium signaling pathway);ko04070(Phosphatidylinositol signaling system);ko04114(Oocyte meiosis);ko04270(Vascular smooth muscle contraction);ko04626(Plant-pathogen interaction);ko04720(Long-term potentiation);ko04722(Neurotrophin signaling pathway);ko04740(Olfactory transduction);ko04744(Phototransduction);ko04745(Phototransduction - fly);ko04910(Insulin signaling pathway);ko04912(GnRH s…	-	-	4	2253-2271	46.7883	0	3.595e-26	1.14633e-25	up	-	2261	1	1			4		0.998103		.\4_T_Plot\DSN\comp18396_c0--2261--gra-MIR8650-p5_2ss14CG18TA_degradome.jpg	NA
		comp12381_c0	coatomer protein complex, subunit alpha (xenin)	GO:0030126(COPI vesicle coat);GO:0005829(cytosol);GO:0005198(structural molecule activity);GO:0006886(intracellular protein transport);GO:0016192(vesicle-mediated transport)	ko04080(Neuroactive ligand-receptor interaction)	KOG0292	At2g21390	4	287-304	46.7883	59.6484	0.0010412	0.00192711	down	-0.350338	295	1	1	1	1	4	4	0.998103	0.997581	.\4_T_Plot\DSN\comp12381_c0--295--gra-MIR8650-p5_2ss14CG18TA_degradome.jpg	.\4_T_Plot\DSC\comp12381_c0--295--gra-MIR8650-p5_2ss14CG18TA_degradome.jpg
gra-MIR8650-p5_2ss15CG19TA	AAAATGCAATCTGAGCCTA	comp15719_c0	-	-	-	-	-	4	1227-1245	93.5765	0	1.2249e-50	1.31082e-50	up	-	1236	2	2			2		0.713074		.\4_T_Plot\DSN\comp15719_c0--1236--gra-MIR8650-p5_2ss15CG19TA_degradome.jpg	NA
		comp21376_c0	-	-	-	-	-	4	401-419	46.7883	0	3.595e-26	1.14633e-25	up	-	410	1	1			4		0.94632		.\4_T_Plot\DSN\comp21376_c0--410--gra-MIR8650-p5_2ss15CG19TA_degradome.jpg	NA
gra-MIR8657d-p5_2ss5TA18TC	ACAAATACCCAAAACTTCT	comp18074_c0	-	GO:0004867(serine-type endopeptidase inhibitor activity);GO:0009611(response to wounding)	-	-	-	2.5	219-237	46.7883	59.6484	0.0010412	0.00192711	down	-0.350338	228	1	1	1	1	4	4	0.69692	0.682576	.\4_T_Plot\DSN\comp18074_c0--228--gra-MIR8657d-p5_2ss5TA18TC_degradome.jpg	.\4_T_Plot\DSC\comp18074_c0--228--gra-MIR8657d-p5_2ss5TA18TC_degradome.jpg
gra-MIR8674b-p3_2ss11TC18AC	AAACCCTAAACCCTAAACC	comp13571_c0	-	-	-	-	-	3.5	28-47	46.7883	0	3.595e-26	1.14633e-25	up	-	37	1	1			4		0.761291		.\4_T_Plot\DSN\comp13571_c0--37--gra-MIR8674b-p3_2ss11TC18AC_degradome.jpg	NA
		comp24305_c0	-	GO:0006959(humoral immune response)	-	KOG1901	YTHDF2	4	2504-2521	0	238.594	1.7751e-23	9.3351e-37	down	-	2512			4	4		2		0.978327	NA	.\4_T_Plot\DSC\comp24305_c0--2512--gra-MIR8674b-p3_2ss11TC18AC_degradome.jpg
		comp15803_c0	-	-	-	KOG4374	-	4	110-127	0	178.945	5.2855e-18	1.23908e-27	down	-	119			3	3		1		0.112284	NA	.\4_T_Plot\DSC\comp15803_c0--119--gra-MIR8674b-p3_2ss11TC18AC_degradome.jpg
		comp19422_c0	-	GO:0031307(integral to mitochondrial outer membrane);GO:0005509(calcium ion binding);GO:0005525(GTP binding);GO:0003924(GTPase activity);GO:0006915(apoptosis);GO:0019725(cellular homeostasis);GO:0047497(mitochondrion transport along microtubule);GO:0007264(small GTPase mediated signal transduction)	-	KOG1707	RHOT2	2	24-42	0	119.297	1.663e-12	1.69185e-18	down	-	33			2	2		2		0.778051	NA	.\4_T_Plot\DSC\comp19422_c0--33--gra-MIR8674b-p3_2ss11TC18AC_degradome.jpg
		comp12544_c0	-	-	-	-	-	3	55-74	0	59.6484	5.9689e-07	1.37848e-09	down	-	65			1	1		4		0.873249	NA	.\4_T_Plot\DSC\comp12544_c0--65--gra-MIR8674b-p3_2ss11TC18AC_degradome.jpg
		comp22346_c0	cell division cycle 2-like	GO:0005524(ATP binding);GO:0004693(cyclin-dependent protein kinase activity);GO:0008353(RNA polymerase II carboxy-terminal domain kinase activity)	-	KOG0663	CDKG-2	4	382-399	46.7883	119.297	0.71382	0.798673	down	-1.35034	391	1	1	2	2	4	2	0.998751	0.978327	.\4_T_Plot\DSN\comp22346_c0--391--gra-MIR8674b-p3_2ss11TC18AC_degradome.jpg	.\4_T_Plot\DSC\comp22346_c0--391--gra-MIR8674b-p3_2ss11TC18AC_degradome.jpg
gra-MIR8785-p5_2ss15AT17GC	TTATCTCCTCTGTATCCGT	comp23476_c0	cytokinin trans-hydroxylase	GO:0016021(integral to membrane);GO:0009055(electron carrier activity);GO:0020037(heme binding);GO:0016705(oxidoreductase activity, acting on paired donors, with incorporation or reduction of molecular oxygen);GO:0008395(steroid hydroxylase activity);GO:0010268(brassinosteroid homeostasis);GO:0016131(brassinosteroid metabolic process);GO:0040008(regulation of growth);GO:0009741(response to brassi…	ko00908(Zeatin biosynthesis)	KOG0157	CYP734A1	1.5	1998-2016	0	178.945	5.2855e-18	1.23908e-27	down	-	2007			3	3		2		0.560043	NA	.\4_T_Plot\DSC\comp23476_c0--2007--gra-MIR8785-p5_2ss15AT17GC_degradome.jpg
		comp24224_c0	-	-	-	KOG0167	-	3.5	595-612	0	59.6484	5.9689e-07	1.37848e-09	down	-	603			1	1		4		0.600688	NA	.\4_T_Plot\DSC\comp24224_c0--603--gra-MIR8785-p5_2ss15AT17GC_degradome.jpg
han-MIR156c-p5_2ss9AG21TG	TGCTCTCTGTGCTTCTGTCAGT	comp18904_c0	-	-	-	-	-	4	137-157	0	59.6484	5.9689e-07	1.37848e-09	down	-	148			1	1		4		0.552134	NA	.\4_T_Plot\DSC\comp18904_c0--148--han-MIR156c-p5_2ss9AG21TG_degradome.jpg
		comp21313_c0	large subunit ribosomal protein L15e	GO:0005840(ribosome);GO:0003735(structural constituent of ribosome);GO:0006412(translation)	ko03010(Ribosome)	KOG1678	RPL15	4	507-529	93.5765	119.297	3.5258e-06	5.66524e-06	down	-0.350338	520	2	2	2	2	2	2	0.300034	0.380574	.\4_T_Plot\DSN\comp21313_c0--520--han-MIR156c-p5_2ss9AG21TG_degradome.jpg	.\4_T_Plot\DSC\comp21313_c0--520--han-MIR156c-p5_2ss9AG21TG_degradome.jpg
hbr-MIR166a-p3_2ss6AG17GA	TAGCTGGTTCTCCTCGAA	comp3377_c1	putative ABC transport system ATP-binding protein	GO:0031969(chloroplast membrane);GO:0016021(integral to membrane);GO:0005524(ATP binding);GO:0042626(ATPase activity, coupled to transmembrane movement of substances)	-	KOG0058	ABCB29	4	102-119	46.7883	0	3.595e-26	1.14633e-25	up	-	110	1	1			4		0.995624		.\4_T_Plot\DSN\comp3377_c1--110--hbr-MIR166a-p3_2ss6AG17GA_degradome.jpg	NA
		comp24375_c0	transketolase	GO:0009535(chloroplast thylakoid membrane);GO:0046872(metal ion binding);GO:0004802(transketolase activity)	ko00030(Pentose phosphate pathway);ko00710(Carbon fixation in photosynthetic organisms);ko01051(Biosynthesis of ansamycins)	KOG0523	-	3.5	3083-3101	0	59.6484	5.9689e-07	1.37848e-09	down	-	3091			1	1		4		0.93633	NA	.\4_T_Plot\DSC\comp24375_c0--3091--hbr-MIR166a-p3_2ss6AG17GA_degradome.jpg
		comp24132_c0	-	GO:0016021(integral to membrane);GO:0005886(plasma membrane);GO:0005524(ATP binding);GO:0004674(protein serine/threonine kinase activity);GO:0004872(receptor activity)	-	KOG0619	At3g47570	4	476-493	46.7883	59.6484	0.0010412	0.00192711	down	-0.350338	484	1	1	1	1	4	4	0.995624	0.994599	.\4_T_Plot\DSN\comp24132_c0--484--hbr-MIR166a-p3_2ss6AG17GA_degradome.jpg	.\4_T_Plot\DSC\comp24132_c0--484--hbr-MIR166a-p3_2ss6AG17GA_degradome.jpg
hbr-MIR6173-p5_2ss1TG17GA	GAAAGCTAGGGGAGCGAA	comp24057_c0	3-phosphoshikimate 1-carboxyvinyltransferase	GO:0009507(chloroplast);GO:0003866(3-phosphoshikimate 1-carboxyvinyltransferase activity);GO:0009073(aromatic amino acid family biosynthetic process);GO:0009635(response to herbicide)	ko00400(Phenylalanine, tyrosine and tryptophan biosynthesis)	KOG0692	-	3	957-974	0	59.6484	5.9689e-07	1.37848e-09	down	-	965			1	1		4		0.403325	NA	.\4_T_Plot\DSC\comp24057_c0--965--hbr-MIR6173-p5_2ss1TG17GA_degradome.jpg
lja-MIR7528-p5_2ss15AG18TA	AAATGCTAATCTGAGGCAT	comp21939_c0	peptide chain release factor eRF subunit 1	GO:0005737(cytoplasm);GO:0016149(translation release factor activity, codon specific)	-	KOG0688	ERF1-3	4	1489-1507	0	119.297	1.663e-12	1.69185e-18	down	-	1498			2	2		2		0.698023	NA	.\4_T_Plot\DSC\comp21939_c0--1498--lja-MIR7528-p5_2ss15AG18TA_degradome.jpg
lja-MIR7531-p5_2ss11TC17CA	GAGGAAGAAACTTATAATA	comp21979_c0	-	-	-	KOG4210	-	4	87-105	46.7883	119.297	0.71382	0.798673	down	-1.35034	96	1	1	2	2	4	3	0.995624	0.141801	.\4_T_Plot\DSN\comp21979_c0--96--lja-MIR7531-p5_2ss11TC17CA_degradome.jpg	.\4_T_Plot\DSC\comp21979_c0--96--lja-MIR7531-p5_2ss11TC17CA_degradome.jpg
lja-MIR7533a-p3_2ss6TA18AT	TTAATATAAGAAGAGAGT	comp21394_c0	-	GO:0005737(cytoplasm)	-	KOG2789	SIP5	4	277-294	280.73	0	0	7.40857e-150	up	-	285	6	6			0		0.0540323		.\4_T_Plot\DSN\comp21394_c0--285--lja-MIR7533a-p3_2ss6TA18AT_degradome.jpg	NA
		comp19429_c0	-	-	-	KOG0239	-	4	1933-1949	46.7883	0	3.595e-26	1.14633e-25	up	-	1941	1	1			4		0.999177		.\4_T_Plot\DSN\comp19429_c0--1941--lja-MIR7533a-p3_2ss6TA18AT_degradome.jpg	NA
		comp2909_c1	-	-	-	-	-	4	17-34	0	119.297	1.663e-12	1.69185e-18	down	-	25			2	2		2		0.982943	NA	.\4_T_Plot\DSC\comp2909_c1--25--lja-MIR7533a-p3_2ss6TA18AT_degradome.jpg
		comp12268_c0	-	-	-	-	-	4	238-254	0	59.6484	5.9689e-07	1.37848e-09	down	-	246			1	1		4		0.998917	NA	.\4_T_Plot\DSC\comp12268_c0--246--lja-MIR7533a-p3_2ss6TA18AT_degradome.jpg
		comp23691_c0	-	-	-	KOG2434	-	3.5	434-450	0	59.6484	5.9689e-07	1.37848e-09	down	-	442			1	1		4		0.983934	NA	.\4_T_Plot\DSC\comp23691_c0--442--lja-MIR7533a-p3_2ss6TA18AT_degradome.jpg
lus-MIR160b-p5_2ss12CT17CG	AGCCATGCATGTCTAAGTA	comp19059_c1	chloride channel, other eukaryote	GO:0034707(chloride channel complex);GO:0005802(trans-Golgi network);GO:0005247(voltage-gated chloride channel activity);GO:0009826(unidimensional cell growth)	-	KOG0474	CLC-D	4	663-680	46.7883	0	3.595e-26	1.14633e-25	up	-	671	1	1			4		0.876199		.\4_T_Plot\DSN\comp19059_c1--671--lus-MIR160b-p5_2ss12CT17CG_degradome.jpg	NA
		comp57199_c0	protein phosphatase 1, catalytic subunit	GO:0046872(metal ion binding);GO:0004721(phosphoprotein phosphatase activity)	ko04113(Meiosis - yeast);ko04114(Oocyte meiosis);ko04270(Vascular smooth muscle contraction);ko04510(Focal adhesion);ko04720(Long-term potentiation);ko04810(Regulation of actin cytoskeleton);ko04910(Insulin signaling pathway)	KOG0374	NPP2	4	248-265	0	59.6484	5.9689e-07	1.37848e-09	down	-	256			1	1		4		0.865763	NA	.\4_T_Plot\DSC\comp57199_c0--256--lus-MIR160b-p5_2ss12CT17CG_degradome.jpg
lus-miR172j_L+1R-1	TGCAGCATCATCAAGATTCCC	comp19619_c0	-	-	-	KOG0118	SR33	4	394-413	46.7883	59.6484	0.0010412	0.00192711	down	-0.350338	404	1	1	1	1	4	4	0.876199	0.865763	.\4_T_Plot\DSN\comp19619_c0--404--lus-miR172j_L+1R-1_degradome.jpg	.\4_T_Plot\DSC\comp19619_c0--404--lus-miR172j_L+1R-1_degradome.jpg
mdm-miR391_2ss17CT21GA	TACGCAGGAGAGATGATGCCA	comp19447_c0	Ca2+-transporting ATPase	GO:0016021(integral to membrane);GO:0005886(plasma membrane);GO:0009506(plasmodesma);GO:0005524(ATP binding);GO:0005388(calcium-transporting ATPase activity);GO:0005516(calmodulin binding);GO:0046872(metal ion binding);GO:0006754(ATP biosynthetic process)	-	KOG0204	ACA10	4	136-156	46.7883	178.945	0.0039653	0.00430522	down	-1.9353	147	1	1	3	3	4	2	0.341516	0.212964	.\4_T_Plot\DSN\comp19447_c0--147--mdm-miR391_2ss17CT21GA_degradome.jpg	.\4_T_Plot\DSC\comp19447_c0--147--mdm-miR391_2ss17CT21GA_degradome.jpg
mdm-MIR482b-p3_3ss9CA21TC22TA	TTTCCTATACCTCCCATTCCCA	comp19615_c0	-	-	-	-	-	3.5	846-867	701.824	477.187	0	1.70083e-101	up	0.556553	858	15	15	8	8	0	0	0.00372728	0.00480788	.\4_T_Plot\DSN\comp19615_c0--858--mdm-MIR482b-p3_3ss9CA21TC22TA_degradome.jpg	.\4_T_Plot\DSC\comp19615_c0--858--mdm-MIR482b-p3_3ss9CA21TC22TA_degradome.jpg
mdm-miR858_1ss20GA	TTCGTTGTCTGTTCGACCTAA	comp23298_c0	ATP-binding cassette, subfamily B (MDR/TAP), member 1	GO:0016021(integral to membrane);GO:0005634(nucleus);GO:0005886(plasma membrane);GO:0005524(ATP binding);GO:0042626(ATPase activity, coupled to transmembrane movement of substances)	ko02010(ABC transporters)	KOG0055	ABCB20	4	1546-1566	0	59.6484	5.9689e-07	1.37848e-09	down	-	1557			1	1		4		0.330772	NA	.\4_T_Plot\DSC\comp23298_c0--1557--mdm-miR858_1ss20GA_degradome.jpg
mdm-MIR858-p5_2ss12GA18TA	ATGCATTTATTAGATAAA	comp19761_c0	vesicle transport through interaction with t-SNAREs 1	GO:0016021(integral to membrane);GO:0031902(late endosome membrane);GO:0005886(plasma membrane);GO:0005802(trans-Golgi network);GO:0005483(soluble NSF attachment protein activity);GO:0006623(protein targeting to vacuole);GO:0016192(vesicle-mediated transport)	ko04130(SNARE interactions in vesicular transport)	KOG1666	VTI12	3.5	158-175	0	59.6484	5.9689e-07	1.37848e-09	down	-	166			1	1		4		0.74767	NA	.\4_T_Plot\DSC\comp19761_c0--166--mdm-MIR858-p5_2ss12GA18TA_degradome.jpg
mes-MIR1446-p5_2ss2CT18AG	TTTGAACTCTCTCCCTCGT	comp20958_c0	-	GO:0009507(chloroplast);GO:0005753(mitochondrial proton-transporting ATP synthase complex);GO:0005730(nucleolus);GO:0045263(proton-transporting ATP synthase complex, coupling factor F(o));GO:0050897(cobalt ion binding);GO:0005507(copper ion binding);GO:0008270(zinc ion binding);GO:0009555(pollen development);GO:0015992(proton transport)	-	-	At2g21870	4	726-743	46.7883	0	3.595e-26	1.14633e-25	up	-	735	1	1			4		0.995624		.\4_T_Plot\DSN\comp20958_c0--735--mes-MIR1446-p5_2ss2CT18AG_degradome.jpg	NA
		comp24193_c0	-	GO:0048046(apoplast);GO:0009507(chloroplast);GO:0016021(integral to membrane);GO:0005886(plasma membrane);GO:0009506(plasmodesma);GO:0005773(vacuole);GO:0008289(lipid binding);GO:0002020(protease binding);GO:0007049(cell cycle);GO:0051301(cell division);GO:0009860(pollen tube growth);GO:0006810(transport)	-	KOG1471	PATL1	4	964-982	46.7883	178.945	0.0039653	0.00430522	down	-1.9353	973	1	1	3	3	4	2	0.995624	0.955544	.\4_T_Plot\DSN\comp24193_c0--973--mes-MIR1446-p5_2ss2CT18AG_degradome.jpg	.\4_T_Plot\DSC\comp24193_c0--973--mes-MIR1446-p5_2ss2CT18AG_degradome.jpg
mes-miR160c_1ss21GT	TGCCTGGCTCCCTGTATGCCT	comp12565_c0	-	GO:0005634(nucleus);GO:0003677(DNA binding);GO:0046983(protein dimerization activity);GO:0009734(auxin mediated signaling pathway);GO:0006355(regulation of transcription, DNA-dependent);GO:0006351(transcription, DNA-dependent)	-	-	ARF22	0	54-74	4819.19	36982	0	0	down	-2.93996	65	103	103	620	620	0	0	0.00697724	0.0089958	.\4_T_Plot\DSN\comp12565_c0--65--mes-miR160c_1ss21GT_degradome.jpg	.\4_T_Plot\DSC\comp12565_c0--65--mes-miR160c_1ss21GT_degradome.jpg
mes-MIR319e-p5_2ss12GC19GA	TTTGATCCAACCAAGCAGA	comp13806_c0	-	-	-	-	-	4	88-105	93.5765	0	1.2249e-50	1.31082e-50	up	-	96	2	2			2		0.713074		.\4_T_Plot\DSN\comp13806_c0--96--mes-MIR319e-p5_2ss12GC19GA_degradome.jpg	NA
		comp20841_c0	-	GO:0019028(viral capsid);GO:0005524(ATP binding);GO:0008026(ATP-dependent helicase activity);GO:0004197(cysteine-type endopeptidase activity);GO:0003723(RNA binding);GO:0003968(RNA-directed RNA polymerase activity);GO:0005198(structural molecule activity);GO:0006508(proteolysis);GO:0018144(RNA-protein covalent cross-linking);GO:0006351(transcription, DNA-dependent);GO:0019079(viral genome replica…	-	-	-	0	75-93	93.5765	0	1.2249e-50	1.31082e-50	up	-	84	2	2			3		0.0175339		.\4_T_Plot\DSN\comp20841_c0--84--mes-MIR319e-p5_2ss12GC19GA_degradome.jpg	NA
		comp24383_c7	-	GO:0019028(viral capsid);GO:0005524(ATP binding);GO:0008026(ATP-dependent helicase activity);GO:0004197(cysteine-type endopeptidase activity);GO:0003723(RNA binding);GO:0003968(RNA-directed RNA polymerase activity);GO:0005198(structural molecule activity);GO:0006508(proteolysis);GO:0018144(RNA-protein covalent cross-linking);GO:0006351(transcription, DNA-dependent);GO:0019079(viral genome replica…	-	-	-	1.5	1196-1214	46.7883	0	3.595e-26	1.14633e-25	up	-	1205	1	1			4		0.511421		.\4_T_Plot\DSN\comp24383_c7--1205--mes-MIR319e-p5_2ss12GC19GA_degradome.jpg	NA
		comp23770_c0	omega-3 fatty acid desaturase (delta-15 desaturase)	GO:0031969(chloroplast membrane);GO:0016717(oxidoreductase activity, acting on paired donors, with oxidation of a pair of donors resulting in the reduction of molecular oxygen to two molecules of water);GO:0006633(fatty acid biosynthetic process)	ko01040(Biosynthesis of unsaturated fatty acids)	-	FAD7	4	672-691	0	238.594	1.7751e-23	9.3351e-37	down	-	682			4	4		0		0.0290878	NA	.\4_T_Plot\DSC\comp23770_c0--682--mes-MIR319e-p5_2ss12GC19GA_degradome.jpg
		comp20787_c0	-	-	-	KOG1551	-	2.5	466-484	0	59.6484	5.9689e-07	1.37848e-09	down	-	475			1	1		4		0.436596	NA	.\4_T_Plot\DSC\comp20787_c0--475--mes-MIR319e-p5_2ss12GC19GA_degradome.jpg
mes-miR397_L-1R+2	TTGAGTGCAGCGTTGATGATT	comp24383_c7	-	GO:0019028(viral capsid);GO:0005524(ATP binding);GO:0008026(ATP-dependent helicase activity);GO:0004197(cysteine-type endopeptidase activity);GO:0003723(RNA binding);GO:0003968(RNA-directed RNA polymerase activity);GO:0005198(structural molecule activity);GO:0006508(proteolysis);GO:0018144(RNA-protein covalent cross-linking);GO:0006351(transcription, DNA-dependent);GO:0019079(viral genome replica…	-	-	-	3	684-704	46.7883	0	3.595e-26	1.14633e-25	up	-	695	1	1			4		0.415613		.\4_T_Plot\DSN\comp24383_c7--695--mes-miR397_L-1R+2_degradome.jpg	NA
mes-MIR399c-p5_2ss9TC17CA	GTTTGGTTCAGTGTGCAC	comp19534_c0	alcohol dehydrogenase (NADP+)	GO:0009507(chloroplast);GO:0008106(alcohol dehydrogenase (NADP+) activity);GO:0070401(NADP+ binding);GO:0016229(steroid dehydrogenase activity);GO:0009409(response to cold);GO:0009651(response to salt stress);GO:0009636(response to toxin);GO:0009414(response to water deprivation)	ko00010(Glycolysis / Gluconeogenesis);ko00561(Glycerolipid metabolism);ko00930(Caprolactam degradation)	KOG1577	AKR4C9	3.5	366-382	93.5765	0	1.2249e-50	1.31082e-50	up	-	373	2	2			2		0.457477		.\4_T_Plot\DSN\comp19534_c0--373--mes-MIR399c-p5_2ss9TC17CA_degradome.jpg	NA
		comp4408_c0	DNA-repair protein XRCC1	-	ko03410(Base excision repair)	KOG3226	-	4	50-67	46.7883	0	3.595e-26	1.14633e-25	up	-	58	1	1			4		0.999956		.\4_T_Plot\DSN\comp4408_c0--58--mes-MIR399c-p5_2ss9TC17CA_degradome.jpg	NA
		comp23153_c0	-	-	-	-	-	4	2310-2326	0	59.6484	5.9689e-07	1.37848e-09	down	-	2317			1	1		4		0.999935	NA	.\4_T_Plot\DSC\comp23153_c0--2317--mes-MIR399c-p5_2ss9TC17CA_degradome.jpg
		comp16450_c0	bifunctional aspartokinase/homoserine dehydrogenase 1	GO:0016597(amino acid binding);GO:0004072(aspartate kinase activity);GO:0005524(ATP binding);GO:0004412(homoserine dehydrogenase activity);GO:0050661(NADP binding);GO:0009088(threonine biosynthetic process)	ko00260(Glycine, serine and threonine metabolism);ko00270(Cysteine and methionine metabolism);ko00300(Lysine biosynthesis)	KOG0455	thrA	4	168-185	0	59.6484	5.9689e-07	1.37848e-09	down	-	176			1	1		4		0.999935	NA	.\4_T_Plot\DSC\comp16450_c0--176--mes-MIR399c-p5_2ss9TC17CA_degradome.jpg
mes-MIR403b-p5_1ss5AG	TTTCGGGTTTGTGCGTGAATC	comp20404_c0	subtilisin	GO:0048046(apoplast);GO:0009505(plant-type cell wall);GO:0042802(identical protein binding);GO:0004252(serine-type endopeptidase activity);GO:0080001(mucilage extrusion from seed coat);GO:0048359(mucilage metabolic process involved seed coat development);GO:0043086(negative regulation of catalytic activity);GO:0006508(proteolysis)	-	-	ARA12	3.5	191-212	0	59.6484	5.9689e-07	1.37848e-09	down	-	203			1	1		4		0.368089	NA	.\4_T_Plot\DSC\comp20404_c0--203--mes-MIR403b-p5_1ss5AG_degradome.jpg
mes-miR827_R+2_1ss9CT	TTAGATGATCATCAACAAACACA	comp22537_c0	-	GO:0016021(integral to membrane);GO:0055085(transmembrane transport)	-	KOG2325	At4g22990	2.5	144-166	701.824	1073.67	1.3808e-20	1.46969e-19	down	-0.613372	157	15	15	18	18	0	0	0.00465692	0.00600623	.\4_T_Plot\DSN\comp22537_c0--157--mes-miR827_R+2_1ss9CT_degradome.jpg	.\4_T_Plot\DSC\comp22537_c0--157--mes-miR827_R+2_1ss9CT_degradome.jpg
nta-MIR1446-p5_1ss1TC	CTCTGAACTCTCTCCCTCAAT	comp20906_c0	-	GO:0006952(defense response);GO:0009607(response to biotic stimulus)	-	-	-	3.5	179-199	327.518	357.891	7.0112e-26	7.48759e-24	down	-0.127945	190	7	7	6	6	2	2	0.184408	0.239434	.\4_T_Plot\DSN\comp20906_c0--190--nta-MIR1446-p5_1ss1TC_degradome.jpg	.\4_T_Plot\DSC\comp20906_c0--190--nta-MIR1446-p5_1ss1TC_degradome.jpg
nta-miR156a_R+1	TGACAGAAGAGAGTGAGCACA	comp19729_c0	-	-	-	-	SPL13A	2	1369-1389	1263.28	417.539	0	0	up	1.59719	1380	27	27	7	7	0	2	0.0253461	0.847659	.\4_T_Plot\DSN\comp19729_c0--1380--nta-miR156a_R+1_degradome.jpg	.\4_T_Plot\DSC\comp19729_c0--1380--nta-miR156a_R+1_degradome.jpg
		comp115673_c0	-	-	-	-	-	2	2-22	0	238.594	1.7751e-23	9.3351e-37	down	-	13			4	4		2		0.847659	NA	.\4_T_Plot\DSC\comp115673_c0--13--nta-miR156a_R+1_degradome.jpg
		comp8711_c0	-	-	-	-	-	2	87-107	46.7883	298.242	9.052e-11	6.02089e-12	down	-2.67227	98	1	1	5	5	4	2	0.962478	0.847659	.\4_T_Plot\DSN\comp8711_c0--98--nta-miR156a_R+1_degradome.jpg	.\4_T_Plot\DSC\comp8711_c0--98--nta-miR156a_R+1_degradome.jpg
		comp16282_c0	-	-	-	-	-	2	84-104	46.7883	238.594	1.268e-06	4.77189e-07	down	-2.35034	95	1	1	4	4	4	0	0.962478	0.0325909	.\4_T_Plot\DSN\comp16282_c0--95--nta-miR156a_R+1_degradome.jpg	.\4_T_Plot\DSC\comp16282_c0--95--nta-miR156a_R+1_degradome.jpg
		comp17733_c0	-	GO:0005634(nucleus);GO:0003677(DNA binding);GO:0046872(metal ion binding);GO:0006355(regulation of transcription, DNA-dependent);GO:0006351(transcription, DNA-dependent)	-	-	SPL12	2	897-917	374.306	656.133	1.3732e-06	2.29752e-06	down	-0.809769	908	8	8	11	11	2	2	0.753751	0.847659	.\4_T_Plot\DSN\comp17733_c0--908--nta-miR156a_R+1_degradome.jpg	.\4_T_Plot\DSC\comp17733_c0--908--nta-miR156a_R+1_degradome.jpg
		comp17790_c0	-	GO:0005737(cytoplasm);GO:0005634(nucleus);GO:0003677(DNA binding);GO:0046872(metal ion binding);GO:0006355(regulation of transcription, DNA-dependent);GO:0010321(regulation of vegetative phase change);GO:0006351(transcription, DNA-dependent)	-	-	SPL4	2.5	441-461	514.671	1192.97	0.54302	0.541464	down	-1.21283	452	11	11	20	20	0	0	0.00465692	0.00600623	.\4_T_Plot\DSN\comp17790_c0--452--nta-miR156a_R+1_degradome.jpg	.\4_T_Plot\DSC\comp17790_c0--452--nta-miR156a_R+1_degradome.jpg
nta-miR156a_R+3	TGACAGAAGAGAGTGAGCACCCA	comp19729_c0	-	-	-	-	SPL13A	4	1367-1389	1263.28	417.539	0	0	up	1.59719	1380	27	27	7	7	0	2	0.00975449	0.512489	.\4_T_Plot\DSN\comp19729_c0--1380--nta-miR156a_R+3_degradome.jpg	.\4_T_Plot\DSC\comp19729_c0--1380--nta-miR156a_R+3_degradome.jpg
		comp8711_c0	-	-	-	-	-	4	85-107	46.7883	298.242	9.052e-11	6.02089e-12	down	-2.67227	98	1	1	5	5	4	2	0.714481	0.512489	.\4_T_Plot\DSN\comp8711_c0--98--nta-miR156a_R+3_degradome.jpg	.\4_T_Plot\DSC\comp8711_c0--98--nta-miR156a_R+3_degradome.jpg
		comp17733_c0	-	GO:0005634(nucleus);GO:0003677(DNA binding);GO:0046872(metal ion binding);GO:0006355(regulation of transcription, DNA-dependent);GO:0006351(transcription, DNA-dependent)	-	-	SPL12	4	895-917	374.306	656.133	1.3732e-06	2.29752e-06	down	-0.809769	908	8	8	11	11	2	2	0.41438	0.512489	.\4_T_Plot\DSN\comp17733_c0--908--nta-miR156a_R+3_degradome.jpg	.\4_T_Plot\DSC\comp17733_c0--908--nta-miR156a_R+3_degradome.jpg
		comp17790_c0	-	GO:0005737(cytoplasm);GO:0005634(nucleus);GO:0003677(DNA binding);GO:0046872(metal ion binding);GO:0006355(regulation of transcription, DNA-dependent);GO:0010321(regulation of vegetative phase change);GO:0006351(transcription, DNA-dependent)	-	-	SPL4	3.5	439-461	514.671	1192.97	0.54302	0.541464	down	-1.21283	452	11	11	20	20	0	0	0.00372728	0.00480788	.\4_T_Plot\DSN\comp17790_c0--452--nta-miR156a_R+3_degradome.jpg	.\4_T_Plot\DSC\comp17790_c0--452--nta-miR156a_R+3_degradome.jpg
nta-miR159_1ss21AG	TTTGGATTGAAGGGAGCTCTG	comp16437_c0	-	-	-	-	-	4	160-181	0	59.6484	5.9689e-07	1.37848e-09	down	-	172			1	1		4		0.552134	NA	.\4_T_Plot\DSC\comp16437_c0--172--nta-miR159_1ss21AG_degradome.jpg
		comp10230_c1	-	-	-	-	-	3.5	122-142	1122.92	2803.48	0.2317	0.240445	down	-1.31996	133	24	24	47	47	0	0	0.00372728	0.00480788	.\4_T_Plot\DSN\comp10230_c1--133--nta-miR159_1ss21AG_degradome.jpg	.\4_T_Plot\DSC\comp10230_c1--133--nta-miR159_1ss21AG_degradome.jpg
nta-miR159_2ss20TC21AG	TTTGGATTGAAGGGAGCTCCG	comp10230_c1	-	-	-	-	-	3	122-142	1122.92	2803.48	0.2317	0.240445	down	-1.31996	133	24	24	47	47	0	0	0.00419221	0.00540723	.\4_T_Plot\DSN\comp10230_c1--133--nta-miR159_2ss20TC21AG_degradome.jpg	.\4_T_Plot\DSC\comp10230_c1--133--nta-miR159_2ss20TC21AG_degradome.jpg
nta-MIR159-p5	AGCTGCTGACCTATGGATTCC	comp20373_c0	-	-	-	KOG4159	-	4	1487-1507	46.7883	119.297	0.71382	0.798673	down	-1.35034	1498	1	1	2	2	4	2	0.341516	0.212964	.\4_T_Plot\DSN\comp20373_c0--1498--nta-MIR159-p5_degradome.jpg	.\4_T_Plot\DSC\comp20373_c0--1498--nta-MIR159-p5_degradome.jpg
nta-miR164a	TGGAGAAGCAGGGCACGTGCA	comp23027_c0	-	GO:0005634(nucleus);GO:0003677(DNA binding);GO:0006355(regulation of transcription, DNA-dependent);GO:0006351(transcription, DNA-dependent)	-	-	NAC100	2.5	802-822	140.365	2445.59	0	7.0351e-211	down	-4.12293	813	3	3	41	41	2	0	0.22493	0.00600623	.\4_T_Plot\DSN\comp23027_c0--813--nta-miR164a_degradome.jpg	.\4_T_Plot\DSC\comp23027_c0--813--nta-miR164a_degradome.jpg
		comp23998_c0	-	GO:0005634(nucleus);GO:0003677(DNA binding);GO:0003700(sequence-specific DNA binding transcription factor activity);GO:0009734(auxin mediated signaling pathway);GO:0048527(lateral root development);GO:0010072(primary shoot apical meristem specification)	-	-	NAC021	2	783-803	795.4	477.187	0	5.92277e-131	up	0.737125	794	17	17	8	8	0	0	0.00512142	0.00660486	.\4_T_Plot\DSN\comp23998_c0--794--nta-miR164a_degradome.jpg	.\4_T_Plot\DSC\comp23998_c0--794--nta-miR164a_degradome.jpg
		comp18777_c0	-	GO:0005634(nucleus);GO:0003677(DNA binding);GO:0006355(regulation of transcription, DNA-dependent);GO:0006351(transcription, DNA-dependent)	-	-	NAC100	3.5	332-352	0	119.297	1.663e-12	1.69185e-18	down	-	343			2	2		2		0.239434	NA	.\4_T_Plot\DSC\comp18777_c0--343--nta-miR164a_degradome.jpg
nta-miR164a_R+1	TGGAGAAGCAGGGCACGTGCAT	comp23998_c0	-	GO:0005634(nucleus);GO:0003677(DNA binding);GO:0003700(sequence-specific DNA binding transcription factor activity);GO:0009734(auxin mediated signaling pathway);GO:0048527(lateral root development);GO:0010072(primary shoot apical meristem specification)	-	-	NAC021	2.5	782-803	795.4	477.187	0	5.92277e-131	up	0.737125	794	17	17	8	8	0	0	0.00465692	0.00600623	.\4_T_Plot\DSN\comp23998_c0--794--nta-miR164a_R+1_degradome.jpg	.\4_T_Plot\DSC\comp23998_c0--794--nta-miR164a_R+1_degradome.jpg
		comp23027_c0	-	GO:0005634(nucleus);GO:0003677(DNA binding);GO:0006355(regulation of transcription, DNA-dependent);GO:0006351(transcription, DNA-dependent)	-	-	NAC100	3.5	801-822	140.365	2445.59	0	7.0351e-211	down	-4.12293	813	3	3	41	41	2	0	0.33481	0.00959264	.\4_T_Plot\DSN\comp23027_c0--813--nta-miR164a_R+1_degradome.jpg	.\4_T_Plot\DSC\comp23027_c0--813--nta-miR164a_R+1_degradome.jpg
		comp18777_c0	-	GO:0005634(nucleus);GO:0003677(DNA binding);GO:0006355(regulation of transcription, DNA-dependent);GO:0006351(transcription, DNA-dependent)	-	-	NAC100	4	331-352	0	119.297	1.663e-12	1.69185e-18	down	-	343			2	2		2		0.212964	NA	.\4_T_Plot\DSC\comp18777_c0--343--nta-miR164a_R+1_degradome.jpg
nta-miR168d	TCGCTTGGTGCAGGTCGGGAA	comp18677_c0	argonaute	GO:0005829(cytosol);GO:0005634(nucleus);GO:0030529(ribonucleoprotein complex);GO:0004521(endoribonuclease activity);GO:0035198(miRNA binding);GO:0035197(siRNA binding);GO:0048830(adventitious root development);GO:0009850(auxin metabolic process);GO:0009793(embryo development ending in seed dormancy);GO:0035195(gene silencing by miRNA);GO:0009965(leaf morphogenesis);GO:0006355(regulation of transc…	-	KOG1041	AGO1	3	461-481	2713.72	7933.24	1.6801e-19	6.27149e-20	down	-1.54764	472	58	58	133	133	0	0	0.00419221	0.00540723	.\4_T_Plot\DSN\comp18677_c0--472--nta-miR168d_degradome.jpg	.\4_T_Plot\DSC\comp18677_c0--472--nta-miR168d_degradome.jpg
nta-miR168d_1ss21AC	TCGCTTGGTGCAGGTCGGGAC	comp18677_c0	argonaute	GO:0005829(cytosol);GO:0005634(nucleus);GO:0030529(ribonucleoprotein complex);GO:0004521(endoribonuclease activity);GO:0035198(miRNA binding);GO:0035197(siRNA binding);GO:0048830(adventitious root development);GO:0009850(auxin metabolic process);GO:0009793(embryo development ending in seed dormancy);GO:0035195(gene silencing by miRNA);GO:0009965(leaf morphogenesis);GO:0006355(regulation of transc…	-	KOG1041	AGO1	4	461-481	2713.72	7933.24	1.6801e-19	6.27149e-20	down	-1.54764	472	58	58	133	133	0	0	0.00326213	0.00420816	.\4_T_Plot\DSN\comp18677_c0--472--nta-miR168d_1ss21AC_degradome.jpg	.\4_T_Plot\DSC\comp18677_c0--472--nta-miR168d_1ss21AC_degradome.jpg
nta-miR168d_1ss2CT	TTGCTTGGTGCAGGTCGGGAA	comp18677_c0	argonaute	GO:0005829(cytosol);GO:0005634(nucleus);GO:0030529(ribonucleoprotein complex);GO:0004521(endoribonuclease activity);GO:0035198(miRNA binding);GO:0035197(siRNA binding);GO:0048830(adventitious root development);GO:0009850(auxin metabolic process);GO:0009793(embryo development ending in seed dormancy);GO:0035195(gene silencing by miRNA);GO:0009965(leaf morphogenesis);GO:0006355(regulation of transc…	-	KOG1041	AGO1	1	461-481	2713.72	7933.24	1.6801e-19	6.27149e-20	down	-1.54764	472	58	58	133	133	0	0	0.00604976	0.00780105	.\4_T_Plot\DSN\comp18677_c0--472--nta-miR168d_1ss2CT_degradome.jpg	.\4_T_Plot\DSC\comp18677_c0--472--nta-miR168d_1ss2CT_degradome.jpg
nta-miR168d_L+1	CTCGCTTGGTGCAGGTCGGGAA	comp62155_c0	-	-	-	-	-	3.5	364-386	0	59.6484	5.9689e-07	1.37848e-09	down	-	377			1	1		4		0.368089	NA	.\4_T_Plot\DSC\comp62155_c0--377--nta-miR168d_L+1_degradome.jpg
nta-miR168d_L+1R-1	TTCGCTTGGTGCAGGTCGGGA	comp62155_c0	-	-	-	-	-	2.5	365-386	0	59.6484	5.9689e-07	1.37848e-09	down	-	377			1	1		4		0.436596	NA	.\4_T_Plot\DSC\comp62155_c0--377--nta-miR168d_L+1R-1_degradome.jpg
nta-miR168d_R+1	TCGCTTGGTGCAGGTCGGGAAC	comp18677_c0	argonaute	GO:0005829(cytosol);GO:0005634(nucleus);GO:0030529(ribonucleoprotein complex);GO:0004521(endoribonuclease activity);GO:0035198(miRNA binding);GO:0035197(siRNA binding);GO:0048830(adventitious root development);GO:0009850(auxin metabolic process);GO:0009793(embryo development ending in seed dormancy);GO:0035195(gene silencing by miRNA);GO:0009965(leaf morphogenesis);GO:0006355(regulation of transc…	-	KOG1041	AGO1	3	460-481	2713.72	7933.24	1.6801e-19	6.27149e-20	down	-1.54764	472	58	58	133	133	0	0	0.00419221	0.00540723	.\4_T_Plot\DSN\comp18677_c0--472--nta-miR168d_R+1_degradome.jpg	.\4_T_Plot\DSC\comp18677_c0--472--nta-miR168d_R+1_degradome.jpg
nta-miR169b_1ss7AG	CAGCCAGGGATGACTTGCCGA	comp21723_c0	nuclear transcription factor Y, alpha	GO:0016602(CCAAT-binding factor complex);GO:0003677(DNA binding);GO:0003700(sequence-specific DNA binding transcription factor activity);GO:0048510(regulation of timing of transition from vegetative to reproductive phase)	ko04612(Antigen processing and presentation)	KOG1561	NFYA1	4	1104-1124	3088.03	14852.5	0	0	down	-2.26595	1115	66	66	249	249	0	0	0.00651361	0.00839861	.\4_T_Plot\DSN\comp21723_c0--1115--nta-miR169b_1ss7AG_degradome.jpg	.\4_T_Plot\DSC\comp21723_c0--1115--nta-miR169b_1ss7AG_degradome.jpg
		comp21435_c0	nuclear transcription factor Y, alpha	GO:0005634(nucleus);GO:0003677(DNA binding);GO:0003700(sequence-specific DNA binding transcription factor activity);GO:0009567(double fertilization forming a zygote and endosperm)	ko04612(Antigen processing and presentation)	KOG1561	NFYA2	3.5	1380-1400	0	59.6484	5.9689e-07	1.37848e-09	down	-	1391			1	1		4		0.368089	NA	.\4_T_Plot\DSC\comp21435_c0--1391--nta-miR169b_1ss7AG_degradome.jpg
		comp22003_c0	nuclear transcription factor Y, alpha	GO:0016602(CCAAT-binding factor complex);GO:0003677(DNA binding);GO:0003700(sequence-specific DNA binding transcription factor activity)	ko04612(Antigen processing and presentation)	KOG1561	NFYA3	2.5	1132-1152	140.365	238.594	0.0012244	0.00189822	down	-0.765375	1143	3	3	4	4	0	2	0.00465692	0.289734	.\4_T_Plot\DSN\comp22003_c0--1143--nta-miR169b_1ss7AG_degradome.jpg	.\4_T_Plot\DSC\comp22003_c0--1143--nta-miR169b_1ss7AG_degradome.jpg
nta-miR169q	CAGCCAAGGATGACTTGCCGG	comp15253_c1	-	-	-	-	-	4	204-224	187.153	1729.8	6.0557e-80	2.18852e-97	down	-3.20832	215	4	4	29	29	1	0	0.0158365	0.00839861	.\4_T_Plot\DSN\comp15253_c1--215--nta-miR169q_degradome.jpg	.\4_T_Plot\DSC\comp15253_c1--215--nta-miR169q_degradome.jpg
		comp17252_c0	-	-	-	KOG0032	CRK1	3.5	272-292	0	59.6484	5.9689e-07	1.37848e-09	down	-	283			1	1		4		0.600688	NA	.\4_T_Plot\DSC\comp17252_c0--283--nta-miR169q_degradome.jpg
		comp21435_c0	nuclear transcription factor Y, alpha	GO:0005634(nucleus);GO:0003677(DNA binding);GO:0003700(sequence-specific DNA binding transcription factor activity);GO:0009567(double fertilization forming a zygote and endosperm)	ko04612(Antigen processing and presentation)	KOG1561	NFYA2	3	1380-1400	0	59.6484	5.9689e-07	1.37848e-09	down	-	1391			1	1		4		0.403325	NA	.\4_T_Plot\DSC\comp21435_c0--1391--nta-miR169q_degradome.jpg
		comp19842_c0	nuclear transcription factor Y, alpha	GO:0016602(CCAAT-binding factor complex);GO:0003677(DNA binding);GO:0003700(sequence-specific DNA binding transcription factor activity);GO:0045892(negative regulation of transcription, DNA-dependent)	ko04612(Antigen processing and presentation)	KOG1561	NFYA9	3.5	1195-1215	795.4	2266.64	2.214e-05	1.81403e-05	down	-1.5108	1206	17	17	38	38	0	0	0.00744066	0.00959264	.\4_T_Plot\DSN\comp19842_c0--1206--nta-miR169q_degradome.jpg	.\4_T_Plot\DSC\comp19842_c0--1206--nta-miR169q_degradome.jpg
		comp16631_c0	nuclear transcription factor Y, alpha	GO:0016602(CCAAT-binding factor complex);GO:0003677(DNA binding);GO:0003700(sequence-specific DNA binding transcription factor activity);GO:0045892(negative regulation of transcription, DNA-dependent)	ko04612(Antigen processing and presentation)	KOG1561	NFYA9	4	384-404	795.4	1849.1	0.49186	0.494711	down	-1.21707	395	17	17	31	31	0	0	0.00651361	0.00839861	.\4_T_Plot\DSN\comp16631_c0--395--nta-miR169q_degradome.jpg	.\4_T_Plot\DSC\comp16631_c0--395--nta-miR169q_degradome.jpg
nta-miR169q_1ss14CA	CAGCCAAGGATGAATTGCCGG	comp15253_c1	-	-	-	-	-	3	230-250	187.153	775.43	8.8263e-12	1.52834e-12	down	-2.05078	241	4	4	13	13	1	2	0.020315	0.459796	.\4_T_Plot\DSN\comp15253_c1--241--nta-miR169q_1ss14CA_degradome.jpg	.\4_T_Plot\DSC\comp15253_c1--241--nta-miR169q_1ss14CA_degradome.jpg
		comp19842_c0	nuclear transcription factor Y, alpha	GO:0016602(CCAAT-binding factor complex);GO:0003677(DNA binding);GO:0003700(sequence-specific DNA binding transcription factor activity);GO:0045892(negative regulation of transcription, DNA-dependent)	ko04612(Antigen processing and presentation)	KOG1561	NFYA9	2.5	1195-1215	795.4	2266.64	2.214e-05	1.81403e-05	down	-1.5108	1206	17	17	38	38	0	0	0.00465692	0.00600623	.\4_T_Plot\DSN\comp19842_c0--1206--nta-miR169q_1ss14CA_degradome.jpg	.\4_T_Plot\DSC\comp19842_c0--1206--nta-miR169q_1ss14CA_degradome.jpg
		comp22003_c0	nuclear transcription factor Y, alpha	GO:0016602(CCAAT-binding factor complex);GO:0003677(DNA binding);GO:0003700(sequence-specific DNA binding transcription factor activity)	ko04612(Antigen processing and presentation)	KOG1561	NFYA3	4	1132-1152	140.365	238.594	0.0012244	0.00189822	down	-0.765375	1143	3	3	4	4	0	2	0.0129848	0.616311	.\4_T_Plot\DSN\comp22003_c0--1143--nta-miR169q_1ss14CA_degradome.jpg	.\4_T_Plot\DSC\comp22003_c0--1143--nta-miR169q_1ss14CA_degradome.jpg
		comp16631_c0	nuclear transcription factor Y, alpha	GO:0016602(CCAAT-binding factor complex);GO:0003677(DNA binding);GO:0003700(sequence-specific DNA binding transcription factor activity);GO:0045892(negative regulation of transcription, DNA-dependent)	ko04612(Antigen processing and presentation)	KOG1561	NFYA9	4	384-404	795.4	1849.1	0.49186	0.494711	down	-1.21707	395	17	17	31	31	0	0	0.0129848	0.0167267	.\4_T_Plot\DSN\comp16631_c0--395--nta-miR169q_1ss14CA_degradome.jpg	.\4_T_Plot\DSC\comp16631_c0--395--nta-miR169q_1ss14CA_degradome.jpg
nta-miR169q_L+2R-2	TGCAGCCAAGGATGACTTGCC	comp15536_c0	-	GO:0005737(cytoplasm);GO:0005634(nucleus);GO:0005886(plasma membrane);GO:0009506(plasmodesma);GO:0005524(ATP binding);GO:0005509(calcium ion binding);GO:0004698(calcium-dependent protein kinase C activity);GO:0005515(protein binding);GO:0009738(abscisic acid mediated signaling pathway);GO:0009651(response to salt stress)	-	KOG0032	CPK32	4	183-203	46.7883	238.594	1.268e-06	4.77189e-07	down	-2.35034	194	1	1	4	4	4	2	0.81199	0.616311	.\4_T_Plot\DSN\comp15536_c0--194--nta-miR169q_L+2R-2_degradome.jpg	.\4_T_Plot\DSC\comp15536_c0--194--nta-miR169q_L+2R-2_degradome.jpg
nta-miR169q_R-2_1ss1CT	TAGCCAAGGATGACTTGCC	comp15253_c1	-	-	-	-	-	2	206-224	187.153	1729.8	6.0557e-80	2.18852e-97	down	-3.20832	215	4	4	29	29	1	0	0.0247731	0.0131661	.\4_T_Plot\DSN\comp15253_c1--215--nta-miR169q_R-2_1ss1CT_degradome.jpg	.\4_T_Plot\DSC\comp15253_c1--215--nta-miR169q_R-2_1ss1CT_degradome.jpg
		comp21435_c0	nuclear transcription factor Y, alpha	GO:0005634(nucleus);GO:0003677(DNA binding);GO:0003700(sequence-specific DNA binding transcription factor activity);GO:0009567(double fertilization forming a zygote and endosperm)	ko04612(Antigen processing and presentation)	KOG1561	NFYA2	2	1382-1400	0	59.6484	5.9689e-07	1.37848e-09	down	-	1391			1	1		4		0.716988	NA	.\4_T_Plot\DSC\comp21435_c0--1391--nta-miR169q_R-2_1ss1CT_degradome.jpg
		comp17252_c0	-	-	-	KOG0032	CRK1	3	274-292	0	59.6484	5.9689e-07	1.37848e-09	down	-	283			1	1		4		0.787571	NA	.\4_T_Plot\DSC\comp17252_c0--283--nta-miR169q_R-2_1ss1CT_degradome.jpg
		comp19842_c0	nuclear transcription factor Y, alpha	GO:0016602(CCAAT-binding factor complex);GO:0003677(DNA binding);GO:0003700(sequence-specific DNA binding transcription factor activity);GO:0045892(negative regulation of transcription, DNA-dependent)	ko04612(Antigen processing and presentation)	KOG1561	NFYA9	3	1197-1215	795.4	2266.64	2.214e-05	1.81403e-05	down	-1.5108	1206	17	17	38	38	0	0	0.012524	0.0161341	.\4_T_Plot\DSN\comp19842_c0--1206--nta-miR169q_R-2_1ss1CT_degradome.jpg	.\4_T_Plot\DSC\comp19842_c0--1206--nta-miR169q_R-2_1ss1CT_degradome.jpg
		comp22003_c0	nuclear transcription factor Y, alpha	GO:0016602(CCAAT-binding factor complex);GO:0003677(DNA binding);GO:0003700(sequence-specific DNA binding transcription factor activity)	ko04612(Antigen processing and presentation)	KOG1561	NFYA3	3.5	1134-1152	140.365	238.594	0.0012244	0.00189822	down	-0.765375	1143	3	3	4	4	0	2	0.00372728	0.239434	.\4_T_Plot\DSN\comp22003_c0--1143--nta-miR169q_R-2_1ss1CT_degradome.jpg	.\4_T_Plot\DSC\comp22003_c0--1143--nta-miR169q_R-2_1ss1CT_degradome.jpg
		comp16631_c0	nuclear transcription factor Y, alpha	GO:0016602(CCAAT-binding factor complex);GO:0003677(DNA binding);GO:0003700(sequence-specific DNA binding transcription factor activity);GO:0045892(negative regulation of transcription, DNA-dependent)	ko04612(Antigen processing and presentation)	KOG1561	NFYA9	3	386-404	795.4	1849.1	0.49186	0.494711	down	-1.21707	395	17	17	31	31	0	0	0.012524	0.0161341	.\4_T_Plot\DSN\comp16631_c0--395--nta-miR169q_R-2_1ss1CT_degradome.jpg	.\4_T_Plot\DSC\comp16631_c0--395--nta-miR169q_R-2_1ss1CT_degradome.jpg
nta-miR172c_L-1R+1	GAATCTTGATGATGCTGCATC	comp21294_c0	-	GO:0005730(nucleolus);GO:0032040(small-subunit processome);GO:0003723(RNA binding);GO:0007346(regulation of mitotic cell cycle);GO:0006364(rRNA processing)	-	KOG2874	mis3	4	556-576	46.7883	0	3.595e-26	1.14633e-25	up	-	567	1	1			4		0.714481		.\4_T_Plot\DSN\comp21294_c0--567--nta-miR172c_L-1R+1_degradome.jpg	NA
		comp22573_c1	AP2-like factor, euAP2 lineage	GO:0005634(nucleus);GO:0003677(DNA binding);GO:0003700(sequence-specific DNA binding transcription factor activity);GO:0030154(cell differentiation);GO:0010073(meristem maintenance);GO:0048316(seed development);GO:0010093(specification of floral organ identity)	-	-	AP2	3	3935-3955	46.7883	357.891	2.7419e-15	1.33979e-17	down	-2.9353	3946	1	1	6	6	4	2	0.415613	0.265014	.\4_T_Plot\DSN\comp22573_c1--3946--nta-miR172c_L-1R+1_degradome.jpg	.\4_T_Plot\DSC\comp22573_c1--3946--nta-miR172c_L-1R+1_degradome.jpg
nta-MIR172g-p5_1ss9AT	GCAGCATTTTCAAGATTCAC	comp14202_c0	interleukin-1 receptor-associated kinase 4	GO:0000151(ubiquitin ligase complex);GO:0005524(ATP binding);GO:0004674(protein serine/threonine kinase activity);GO:0004842(ubiquitin-protein ligase activity)	ko04210(Apoptosis);ko04620(Toll-like receptor signaling pathway);ko04722(Neurotrophin signaling pathway);ko05140(Leishmaniasis);ko05142(Chagas disease)	-	PUB34	3	1786-1805	46.7883	0	3.595e-26	1.14633e-25	up	-	1796	1	1			4		0.800427		.\4_T_Plot\DSN\comp14202_c0--1796--nta-MIR172g-p5_1ss9AT_degradome.jpg	NA
		comp20055_c0	3-oxoacyl-[acyl-carrier-protein] synthase II	GO:0009941(chloroplast envelope);GO:0009570(chloroplast stroma);GO:0016020(membrane);GO:0004315(3-oxoacyl-[acyl-carrier-protein] synthase activity);GO:0010020(chloroplast fission);GO:0009790(embryo development);GO:0006633(fatty acid biosynthetic process)	ko00061(Fatty acid biosynthesis)	KOG1394	KAS1	4	1065-1083	46.7883	0	3.595e-26	1.14633e-25	up	-	1074	1	1			4		0.989908		.\4_T_Plot\DSN\comp20055_c0--1074--nta-MIR172g-p5_1ss9AT_degradome.jpg	NA
		comp19396_c0	-	GO:0030479(actin cortical patch);GO:0005884(actin filament);GO:0030136(clathrin-coated vesicle);GO:0005794(Golgi apparatus);GO:0005770(late endosome);GO:0009579(thylakoid);GO:0030276(clathrin binding);GO:0002020(protease binding);GO:0006623(protein targeting to vacuole)	-	KOG2056	EPSIN1	4	144-162	0	59.6484	5.9689e-07	1.37848e-09	down	-	153			1	1		4		0.987941	NA	.\4_T_Plot\DSC\comp19396_c0--153--nta-MIR172g-p5_1ss9AT_degradome.jpg
		comp14124_c0	-	GO:0005829(cytosol);GO:0005739(mitochondrion);GO:0005634(nucleus);GO:0030529(ribonucleoprotein complex);GO:0003677(DNA binding);GO:0003723(RNA binding);GO:0016071(mRNA metabolic process)	-	KOG2191	PCBP3	3.5	1097-1115	0	59.6484	5.9689e-07	1.37848e-09	down	-	1106			1	1		4		0.899242	NA	.\4_T_Plot\DSC\comp14124_c0--1106--nta-MIR172g-p5_1ss9AT_degradome.jpg
		comp15865_c0	protein phosphatase 1, catalytic subunit	GO:0046872(metal ion binding);GO:0004721(phosphoprotein phosphatase activity)	ko04113(Meiosis - yeast);ko04114(Oocyte meiosis);ko04270(Vascular smooth muscle contraction);ko04510(Focal adhesion);ko04720(Long-term potentiation);ko04810(Regulation of actin cytoskeleton);ko04910(Insulin signaling pathway)	KOG0374	NPP2	4	1156-1174	0	59.6484	5.9689e-07	1.37848e-09	down	-	1165			1	1		4		0.987941	NA	.\4_T_Plot\DSC\comp15865_c0--1165--nta-MIR172g-p5_1ss9AT_degradome.jpg
nta-miR319a_1ss21TC	TTGGACTGAAGGGAGCTCCCC	comp22778_c0	-	GO:0005634(nucleus);GO:0003677(DNA binding);GO:0048366(leaf development);GO:0006355(regulation of transcription, DNA-dependent);GO:0009733(response to auxin stimulus);GO:0006351(transcription, DNA-dependent)	-	-	TCP3	3.5	867-887	187.153	1550.86	1.3015e-65	1.41491e-78	down	-3.05078	878	4	4	26	26	0	0	0.00372728	0.00480788	.\4_T_Plot\DSN\comp22778_c0--878--nta-miR319a_1ss21TC_degradome.jpg	.\4_T_Plot\DSC\comp22778_c0--878--nta-miR319a_1ss21TC_degradome.jpg
		comp21379_c0	-	GO:0005634(nucleus);GO:0003677(DNA binding);GO:0009793(embryo development ending in seed dormancy);GO:0048366(leaf development);GO:0006355(regulation of transcription, DNA-dependent);GO:0006351(transcription, DNA-dependent)	-	-	TCP4	4	1336-1356	46.7883	59.6484	0.0010412	0.00192711	down	-0.350338	1347	1	1	1	1	4	4	0.341516	0.330772	.\4_T_Plot\DSN\comp21379_c0--1347--nta-miR319a_1ss21TC_degradome.jpg	.\4_T_Plot\DSC\comp21379_c0--1347--nta-miR319a_1ss21TC_degradome.jpg
nta-miR397_L+2R-4_1ss18GT	TCATTGAGTGCAGCGTTT	comp16843_c0	plant G-box-binding factor	GO:0005634(nucleus);GO:0046983(protein dimerization activity);GO:0043565(sequence-specific DNA binding);GO:0003700(sequence-specific DNA binding transcription factor activity)	-	-	TAF1	4	1153-1169	46.7883	0	3.595e-26	1.14633e-25	up	-	1161	1	1			4		0.999458		.\4_T_Plot\DSN\comp16843_c0--1161--nta-miR397_L+2R-4_1ss18GT_degradome.jpg	NA
		comp21958_c0	-	-	-	-	-	4	1846-1862	46.7883	0	3.595e-26	1.14633e-25	up	-	1854	1	1			4		0.999458		.\4_T_Plot\DSN\comp21958_c0--1854--nta-miR397_L+2R-4_1ss18GT_degradome.jpg	NA
		comp24383_c7	-	GO:0019028(viral capsid);GO:0005524(ATP binding);GO:0008026(ATP-dependent helicase activity);GO:0004197(cysteine-type endopeptidase activity);GO:0003723(RNA binding);GO:0003968(RNA-directed RNA polymerase activity);GO:0005198(structural molecule activity);GO:0006508(proteolysis);GO:0018144(RNA-protein covalent cross-linking);GO:0006351(transcription, DNA-dependent);GO:0019079(viral genome replica…	-	-	-	3.5	690-707	46.7883	59.6484	0.0010412	0.00192711	down	-0.350338	698	1	1	1	1	4	4	0.943018	0.93633	.\4_T_Plot\DSN\comp24383_c7--698--nta-miR397_L+2R-4_1ss18GT_degradome.jpg	.\4_T_Plot\DSC\comp24383_c7--698--nta-miR397_L+2R-4_1ss18GT_degradome.jpg
nta-miR477a_1ss21GA	ACTCTCCCTCAAGGGCTTCTA	comp13852_c0	-	-	-	KOG1176	AAE1	4	171-191	46.7883	0	3.595e-26	1.14633e-25	up	-	182	1	1			4		0.341516		.\4_T_Plot\DSN\comp13852_c0--182--nta-miR477a_1ss21GA_degradome.jpg	NA
osa-miR156j-3p_1ss22CT	GCTCGCTCCTCTTTCTGTCAGT	comp12376_c0	protein transport protein SEC61 subunit beta	GO:0005789(endoplasmic reticulum membrane);GO:0016021(integral to membrane);GO:0015031(protein transport);GO:0055085(transmembrane transport)	ko03060(Protein export);ko04145(Phagosome);ko05110(Vibrio cholerae infection)	KOG3457	At2g45070	4	187-207	46.7883	59.6484	0.0010412	0.00192711	down	-0.350338	198	1	1	1	1	4	4	0.714481	0.700275	.\4_T_Plot\DSN\comp12376_c0--198--osa-miR156j-3p_1ss22CT_degradome.jpg	.\4_T_Plot\DSC\comp12376_c0--198--osa-miR156j-3p_1ss22CT_degradome.jpg
osa-miR166g-5p_1ss5GA	AATGAAGGCTGATCCAAGATC	comp22948_c0	-	GO:0048046(apoplast);GO:0009941(chloroplast envelope);GO:0016020(membrane);GO:0005777(peroxisome);GO:0009506(plasmodesma);GO:0010287(plastoglobule);GO:0005840(ribosome);GO:0010319(stromule);GO:0005773(vacuole);GO:0003824(catalytic activity);GO:0050662(coenzyme binding);GO:0009658(chloroplast organization);GO:0007623(circadian rhythm);GO:0042742(defense response to bacterium);GO:0009409(response t…	-	-	CSP41B	4	834-854	0	119.297	1.663e-12	1.69185e-18	down	-	845			2	2		2		0.212964	NA	.\4_T_Plot\DSC\comp22948_c0--845--osa-miR166g-5p_1ss5GA_degradome.jpg
osa-MIR167i-p5_2ss16TC18GC	TATGTATGGATTTGACCC	comp23712_c0	-	-	-	KOG0279	ARCA	4	115-131	46.7883	0	3.595e-26	1.14633e-25	up	-	123	1	1			4		0.964652		.\4_T_Plot\DSN\comp23712_c0--123--osa-MIR167i-p5_2ss16TC18GC_degradome.jpg	NA
		comp2440_c0	-	-	-	-	-	3	177-194	0	59.6484	5.9689e-07	1.37848e-09	down	-	185			1	1		4		0.643978	NA	.\4_T_Plot\DSC\comp2440_c0--185--osa-MIR167i-p5_2ss16TC18GC_degradome.jpg
		comp22353_c0	-	GO:0005886(plasma membrane);GO:0009506(plasmodesma);GO:0005774(vacuolar membrane);GO:0043424(protein histidine kinase binding)	-	KOG2620	HIR1	3	421-438	140.365	417.539	0.025556	0.0228742	down	-1.57273	429	3	3	7	7	2	2	0.36786	0.459796	.\4_T_Plot\DSN\comp22353_c0--429--osa-MIR167i-p5_2ss16TC18GC_degradome.jpg	.\4_T_Plot\DSC\comp22353_c0--429--osa-MIR167i-p5_2ss16TC18GC_degradome.jpg
osa-MIR1871-p3_2ss18GA21TG	AAATCTAACATGGTATCAGAGC	comp15078_c0	-	-	-	-	-	4	2-23	46.7883	0	3.595e-26	1.14633e-25	up	-	14	1	1			4		0.341516		.\4_T_Plot\DSN\comp15078_c0--14--osa-MIR1871-p3_2ss18GA21TG_degradome.jpg	NA
osa-MIR2105-p5_2ss2TC18TG	TCTGGATCTGTGATGTAGTT	comp16778_c0	-	-	-	KOG3215	-	3.5	582-600	93.5765	59.6484	9.4088e-18	5.27555e-16	up	0.649662	591	2	2	1	1	2	4	0.457477	0.74767	.\4_T_Plot\DSN\comp16778_c0--591--osa-MIR2105-p5_2ss2TC18TG_degradome.jpg	.\4_T_Plot\DSC\comp16778_c0--591--osa-MIR2105-p5_2ss2TC18TG_degradome.jpg
		comp24368_c0	-	GO:0019028(viral capsid);GO:0005524(ATP binding);GO:0008026(ATP-dependent helicase activity);GO:0004197(cysteine-type endopeptidase activity);GO:0003723(RNA binding);GO:0003968(RNA-directed RNA polymerase activity);GO:0005198(structural molecule activity);GO:0006508(proteolysis);GO:0018144(RNA-protein covalent cross-linking);GO:0006351(transcription, DNA-dependent);GO:0019079(viral genome replica…	-	-	-	3	7034-7053	0	59.6484	5.9689e-07	1.37848e-09	down	-	7044			1	1		4		0.787571	NA	.\4_T_Plot\DSC\comp24368_c0--7044--osa-MIR2105-p5_2ss2TC18TG_degradome.jpg
osa-miR5072_L-4_1ss12CT	TCCCCAGTGGAGTCGCCA	comp21315_c0	asparagine synthase (glutamine-hydrolysing)	-	ko00250(Alanine, aspartate and glutamate metabolism);ko00910(Nitrogen metabolism)	-	TSJT1	4	538-554	0	59.6484	5.9689e-07	1.37848e-09	down	-	545			1	1		4		0.865763	NA	.\4_T_Plot\DSC\comp21315_c0--545--osa-miR5072_L-4_1ss12CT_degradome.jpg
osa-MIR5083-p5	AAACCAATGGATCCTTCTGAGCCT	comp13130_c0	-	-	-	KOG1021	-	4	46-68	0	59.6484	5.9689e-07	1.37848e-09	down	-	59			1	1		4		0.330772	NA	.\4_T_Plot\DSC\comp13130_c0--59--osa-MIR5083-p5_degradome.jpg
osa-MIR812j-p3_2ss9AC20TC	CCAACTTTCATTGTTCGTCC	comp23865_c0	cell division protease FtsH	GO:0016021(integral to membrane);GO:0005743(mitochondrial inner membrane);GO:0009536(plastid);GO:0005524(ATP binding);GO:0046872(metal ion binding);GO:0004222(metalloendopeptidase activity);GO:0017111(nucleoside-triphosphatase activity);GO:0030163(protein catabolic process);GO:0006508(proteolysis)	-	KOG0734	FTSH4	4	2563-2581	46.7883	0	3.595e-26	1.14633e-25	up	-	2572	1	1			4		0.918479		.\4_T_Plot\DSN\comp23865_c0--2572--osa-MIR812j-p3_2ss9AC20TC_degradome.jpg	NA
		comp17963_c0	N4-(beta-N-acetylglucosaminyl)-L-asparaginase	GO:0008798(beta-aspartyl-peptidase activity)	ko00511(Other glycan degradation);ko04142(Lysosome)	KOG1593	At5g61540	4	308-326	0	59.6484	5.9689e-07	1.37848e-09	down	-	317			1	1		4		0.910165	NA	.\4_T_Plot\DSC\comp17963_c0--317--osa-MIR812j-p3_2ss9AC20TC_degradome.jpg
		comp23748_c0	malate dehydrogenase (oxaloacetate-decarboxylating)(NADP+)	GO:0009507(chloroplast);GO:0004473(malate dehydrogenase (oxaloacetate-decarboxylating) (NADP+) activity);GO:0016619(malate dehydrogenase (oxaloacetate-decarboxylating) activity);GO:0046872(metal ion binding);GO:0051287(NAD binding);GO:0006108(malate metabolic process)	ko00620(Pyruvate metabolism);ko00710(Carbon fixation in photosynthetic organisms)	KOG1257	MODA	4	1036-1056	0	59.6484	5.9689e-07	1.37848e-09	down	-	1046			1	1		4		0.910165	NA	.\4_T_Plot\DSC\comp23748_c0--1046--osa-MIR812j-p3_2ss9AC20TC_degradome.jpg
osa-MIR818b-p3_2ss15GA20AC	TATAAGAGATTTTAAATGGCT	comp18835_c0	-	GO:0004190(aspartic-type endopeptidase activity);GO:0003677(DNA binding);GO:0004519(endonuclease activity);GO:0003964(RNA-directed DNA polymerase activity);GO:0008270(zinc ion binding);GO:0015074(DNA integration)	-	KOG0017	-	0	607-627	0	59.6484	5.9689e-07	1.37848e-09	down	-	618			1	1		4		0.577107	NA	.\4_T_Plot\DSC\comp18835_c0--618--osa-MIR818b-p3_2ss15GA20AC_degradome.jpg
osa-MIR818b-p3_2ss5TA18AC	GTGAAACATCTCAGTACC	comp23838_c0	elongation factor EF-Tu	GO:0009507(chloroplast);GO:0005525(GTP binding);GO:0003924(GTPase activity);GO:0003746(translation elongation factor activity)	ko04626(Plant-pathogen interaction)	KOG0460	TUFA	3	1122-1139	187.153	178.945	1.0077e-19	5.20176e-18	up	0.0646999	1130	4	4	3	3	2	2	0.204927	0.265014	.\4_T_Plot\DSN\comp23838_c0--1130--osa-MIR818b-p3_2ss5TA18AC_degradome.jpg	.\4_T_Plot\DSC\comp23838_c0--1130--osa-MIR818b-p3_2ss5TA18AC_degradome.jpg
PC-3p-1199_6890	TTTAGCAGGTGCCTTCTTGTA	comp48631_c0	-	-	-	KOG2471	-	4	125-145	46.7883	119.297	0.71382	0.798673	down	-1.35034	136	1	1	2	2	4	2	0.81199	0.616311	.\4_T_Plot\DSN\comp48631_c0--136--PC-3p-1199_6890_degradome.jpg	.\4_T_Plot\DSC\comp48631_c0--136--PC-3p-1199_6890_degradome.jpg
PC-3p-1207_6855	GAGAAGCTCTTTTGGGGGAAC	comp19886_c0	-	GO:0003779(actin binding);GO:0004721(phosphoprotein phosphatase activity);GO:0030036(actin cytoskeleton organization)	-	-	FH20	4	1538-1558	93.5765	0	1.2249e-50	1.31082e-50	up	-	1549	2	2			2		0.590086		.\4_T_Plot\DSN\comp19886_c0--1549--PC-3p-1207_6855_degradome.jpg	NA
		comp18427_c0	-	-	-	-	-	4	493-513	0	59.6484	5.9689e-07	1.37848e-09	down	-	504			1	1		4		0.865763	NA	.\4_T_Plot\DSC\comp18427_c0--504--PC-3p-1207_6855_degradome.jpg
PC-3p-129934_179	GGCATCATCTTCCCTGCTT	comp22342_c0	MFS transporter, ACS family, solute carrier family 17 (sodium-dependent inorganic phosphate cotransporter)	GO:0009535(chloroplast thylakoid membrane);GO:0016021(integral to membrane);GO:0030504(inorganic diphosphate transmembrane transporter activity);GO:0005315(inorganic phosphate transmembrane transporter activity);GO:0015293(symporter activity);GO:0009416(response to light stimulus);GO:0009624(response to nematode);GO:0006814(sodium ion transport)	-	KOG2532	ANTR1	4	1430-1447	46.7883	0	3.595e-26	1.14633e-25	up	-	1439	1	1			4		0.999765		.\4_T_Plot\DSN\comp22342_c0--1439--PC-3p-129934_179_degradome.jpg	NA
		comp33508_c0	-	-	-	KOG4374	-	4	191-209	0	59.6484	5.9689e-07	1.37848e-09	down	-	200			1	1		4		0.999675	NA	.\4_T_Plot\DSC\comp33508_c0--200--PC-3p-129934_179_degradome.jpg
		comp24240_c0	-	GO:0052659(inositol 1,3,4,5-tetrakisphosphate 5-phosphatase activity);GO:0052658(inositol-1,4,5-trisphosphate 5-phosphatase activity);GO:0004445(inositol-polyphosphate 5-phosphatase activity);GO:0009738(abscisic acid mediated signaling pathway);GO:0046855(inositol phosphate dephosphorylation);GO:0032957(inositol trisphosphate metabolic process);GO:0009845(seed germination)	-	KOG0565	IP5P2	4	143-160	0	59.6484	5.9689e-07	1.37848e-09	down	-	151			1	1		4		0.999675	NA	.\4_T_Plot\DSC\comp24240_c0--151--PC-3p-129934_179_degradome.jpg
		comp21892_c0	-	GO:0005634(nucleus);GO:0005516(calmodulin binding);GO:0006952(defense response);GO:0019761(glucosinolate biosynthetic process)	-	-	IQD1	4	426-445	0	59.6484	5.9689e-07	1.37848e-09	down	-	436			1	1		4		0.999675	NA	.\4_T_Plot\DSC\comp21892_c0--436--PC-3p-129934_179_degradome.jpg
		comp23524_c0	U4/U6.U5 tri-snRNP-associated protein 1	GO:0015030(Cajal body);GO:0071013(catalytic step 2 spliceosome);GO:0005829(cytosol);GO:0005515(protein binding);GO:0007050(cell cycle arrest);GO:0008629(induction of apoptosis by intracellular signals);GO:0045585(positive regulation of cytotoxic T cell differentiation);GO:0000387(spliceosomal snRNP assembly)	ko03040(Spliceosome)	KOG2217	SART1	2	1115-1134	0	59.6484	5.9689e-07	1.37848e-09	down	-	1125			1	1		4		0.468012	NA	.\4_T_Plot\DSC\comp23524_c0--1125--PC-3p-129934_179_degradome.jpg
		comp23783_c0	-	GO:0005681(spliceosomal complex);GO:0003676(nucleic acid binding);GO:0008270(zinc ion binding);GO:0006397(mRNA processing);GO:0008380(RNA splicing)	-	KOG2560	OsI_27673	2.5	650-667	0	59.6484	5.9689e-07	1.37848e-09	down	-	658			1	1		4		0.821162	NA	.\4_T_Plot\DSC\comp23783_c0--658--PC-3p-129934_179_degradome.jpg
		comp23924_c0	translation initiation factor IF-2	GO:0009507(chloroplast);GO:0005525(GTP binding);GO:0003924(GTPase activity);GO:0003743(translation initiation factor activity)	-	KOG1145	IF2CP	4	437-455	0	59.6484	5.9689e-07	1.37848e-09	down	-	446			1	1		4		0.999675	NA	.\4_T_Plot\DSC\comp23924_c0--446--PC-3p-129934_179_degradome.jpg
PC-3p-148028_158	CCTACTGAAGCACAAAGAGTCAAC	comp8604_c0	-	-	-	-	-	2	126-149	608.247	298.242	0	8.47357e-121	up	1.02817	140	16	13	8	5	2	2	0.429113	0.528886	.\4_T_Plot\DSN\comp8604_c0--140--PC-3p-148028_158_degradome.jpg	.\4_T_Plot\DSC\comp8604_c0--140--PC-3p-148028_158_degradome.jpg
		comp24100_c0	pectinesterase	GO:0005618(cell wall);GO:0005576(extracellular region);GO:0045330(aspartyl esterase activity);GO:0004857(enzyme inhibitor activity);GO:0030599(pectinesterase activity);GO:0042545(cell wall modification);GO:0007047(cellular cell wall organization)	ko00040(Pentose and glucuronate interconversions);ko00500(Starch and sucrose metabolism)	-	PMEU1	1	1923-1946	374.306	298.242	3.3789e-50	4.76126e-45	up	0.327734	1937	11	8	8	5	2	2	0.281969	0.359016	.\4_T_Plot\DSN\comp24100_c0--1937--PC-3p-148028_158_degradome.jpg	.\4_T_Plot\DSC\comp24100_c0--1937--PC-3p-148028_158_degradome.jpg
		comp18336_c0	-	-	-	-	-	2	9-32	0	59.6484	5.9689e-07	1.37848e-09	down	-	23			1	1		4		0.716988	NA	.\4_T_Plot\DSC\comp18336_c0--23--PC-3p-148028_158_degradome.jpg
PC-3p-16063_1192	TGAAGGAAGCATCAAAGCCATC	comp21152_c0	-	GO:0005789(endoplasmic reticulum membrane);GO:0016021(integral to membrane);GO:0005524(ATP binding);GO:0046872(metal ion binding);GO:0005515(protein binding);GO:0004872(receptor activity);GO:0000156(two-component response regulator activity);GO:0000155(two-component sensor activity);GO:0009873(ethylene mediated signaling pathway);GO:0018106(peptidyl-histidine phosphorylation);GO:0006355(regulatio…	-	KOG0519	ETR1	1.5	974-995	0	59.6484	5.9689e-07	1.37848e-09	down	-	986			1	1		4		0.497676	NA	.\4_T_Plot\DSC\comp21152_c0--986--PC-3p-16063_1192_degradome.jpg
		comp19745_c0	xyloglucan 6-xylosyltransferase	GO:0000139(Golgi membrane);GO:0016021(integral to membrane);GO:0016758(transferase activity, transferring hexosyl groups);GO:0033843(xyloglucan 6-xylosyltransferase activity);GO:0048767(root hair elongation)	-	KOG4748	GT5	4	751-773	0	59.6484	5.9689e-07	1.37848e-09	down	-	764			1	1		4		0.330772	NA	.\4_T_Plot\DSC\comp19745_c0--764--PC-3p-16063_1192_degradome.jpg
PC-3p-160874_145	CGATCATGTGGCAGCTTCACC	comp15446_c0	-	-	-	-	-	4	77-98	0	59.6484	5.9689e-07	1.37848e-09	down	-	89			1	1		4		0.552134	NA	.\4_T_Plot\DSC\comp15446_c0--89--PC-3p-160874_145_degradome.jpg
PC-3p-182345_128	AGGTGCAAGTGCAAATGCAGA	comp19267_c0	-	-	-	KOG3051	-	4	286-306	46.7883	0	3.595e-26	1.14633e-25	up	-	297	1	1			4		0.876199		.\4_T_Plot\DSN\comp19267_c0--297--PC-3p-182345_128_degradome.jpg	NA
PC-3p-23681_888	GATCATCTGACAGCTTCAAC	comp23783_c0	-	GO:0005681(spliceosomal complex);GO:0003676(nucleic acid binding);GO:0008270(zinc ion binding);GO:0006397(mRNA processing);GO:0008380(RNA splicing)	-	KOG2560	OsI_27673	4	1394-1412	280.73	536.836	0.0022569	0.00243665	down	-0.9353	1404	6	6	9	9	2	2	0.510047	0.616311	.\4_T_Plot\DSN\comp23783_c0--1404--PC-3p-23681_888_degradome.jpg	.\4_T_Plot\DSC\comp23783_c0--1404--PC-3p-23681_888_degradome.jpg
PC-3p-259481_90	TCATCAACAAACATGTTCATC	comp23277_c0	-	-	-	-	-	4	988-1007	46.7883	0	3.595e-26	1.14633e-25	up	-	998	1	1			4		0.993354		.\4_T_Plot\DSN\comp23277_c0--998--PC-3p-259481_90_degradome.jpg	NA
		comp23865_c0	cell division protease FtsH	GO:0016021(integral to membrane);GO:0005743(mitochondrial inner membrane);GO:0009536(plastid);GO:0005524(ATP binding);GO:0046872(metal ion binding);GO:0004222(metalloendopeptidase activity);GO:0017111(nucleoside-triphosphatase activity);GO:0030163(protein catabolic process);GO:0006508(proteolysis)	-	KOG0734	FTSH4	4	1121-1140	0	59.6484	5.9689e-07	1.37848e-09	down	-	1131			1	1		4		0.99193	NA	.\4_T_Plot\DSC\comp23865_c0--1131--PC-3p-259481_90_degradome.jpg
PC-3p-27897_777	CAAGTCATCCTTAGCTAACT	comp9647_c0	-	-	-	KOG2409	Kri1	4	37-56	46.7883	0	3.595e-26	1.14633e-25	up	-	47	1	1			4		0.566399		.\4_T_Plot\DSN\comp9647_c0--47--PC-3p-27897_777_degradome.jpg	NA
PC-3p-39113_577	AGACCTTGTGGTCTAGTGGCACCC	comp27335_c0	small subunit ribosomal protein S19	-	ko03010(Ribosome)	KOG0117	RBG4	4	1429-1452	93.5765	119.297	3.5258e-06	5.66524e-06	down	-0.350338	1443	2	2	2	2	2	2	0.41438	0.512489	.\4_T_Plot\DSN\comp27335_c0--1443--PC-3p-39113_577_degradome.jpg	.\4_T_Plot\DSC\comp27335_c0--1443--PC-3p-39113_577_degradome.jpg
PC-3p-39371_573	CGATTTCTTTGTTCTGACTTG	comp17838_c1	-	GO:0016021(integral to membrane)	-	-	WIT2	4	653-673	140.365	0	4.7927e-75	5.07298e-75	up	-	664	3	3			2		0.590086		.\4_T_Plot\DSN\comp17838_c1--664--PC-3p-39371_573_degradome.jpg	NA
		comp13764_c0	-	-	-	KOG1049	-	4	628-648	0	59.6484	5.9689e-07	1.37848e-09	down	-	639			1	1		4		0.865763	NA	.\4_T_Plot\DSC\comp13764_c0--639--PC-3p-39371_573_degradome.jpg
PC-3p-424542_54	TCATTGATATATATCCTTCAGA	comp14730_c0	E1A/CREB-binding protein	GO:0005634(nucleus);GO:0004402(histone acetyltransferase activity);GO:0003712(transcription cofactor activity);GO:0008270(zinc ion binding);GO:0009294(DNA mediated transformation);GO:0009908(flower development);GO:0048573(photoperiodism, flowering);GO:0006357(regulation of transcription from RNA polymerase II promoter);GO:0006351(transcription, DNA-dependent)	ko04110(Cell cycle);ko04310(Wnt signaling pathway);ko04330(Notch signaling pathway);ko04350(TGF-beta signaling pathway);ko04520(Adherens junction);ko04630(Jak-STAT signaling pathway);ko04720(Long-term potentiation);ko04916(Melanogenesis);ko05016(Huntington's disease);ko05200(Pathways in cancer);ko05211(Renal cell carcinoma);ko05215(Prostate cancer)	KOG1778	HAC1	4	352-373	0	59.6484	5.9689e-07	1.37848e-09	down	-	364			1	1		4		0.330772	NA	.\4_T_Plot\DSC\comp14730_c0--364--PC-3p-424542_54_degradome.jpg
PC-3p-55899_412	TAGTCTTTCCTATTCCACCCAC	comp15926_c2	-	-	-	-	-	3	150-171	748.612	2445.59	7.2348e-14	2.44588e-14	down	-1.70789	162	16	16	41	41	0	0	0.00419221	0.00540723	.\4_T_Plot\DSN\comp15926_c2--162--PC-3p-55899_412_degradome.jpg	.\4_T_Plot\DSC\comp15926_c2--162--PC-3p-55899_412_degradome.jpg
PC-3p-57325_401	AAGATGGGGTATTGCTCCTTTATT	comp22082_c0	-	GO:0005737(cytoplasm);GO:0016020(membrane);GO:0005524(ATP binding);GO:0006915(apoptosis);GO:0009626(plant-type hypersensitive response)	-	-	R1A-10	4	665-688	0	59.6484	5.9689e-07	1.37848e-09	down	-	679			1	1		4		0.330772	NA	.\4_T_Plot\DSC\comp22082_c0--679--PC-3p-57325_401_degradome.jpg
PC-3p-593695_37	TTTGGTTGGAGAGAATTGCAATT	comp53465_c0	-	-	-	-	-	4	384-405	0	59.6484	5.9689e-07	1.37848e-09	down	-	396			1	1		4		0.552134	NA	.\4_T_Plot\DSC\comp53465_c0--396--PC-3p-593695_37_degradome.jpg
PC-3p-69025_334	TGGAATGCATCAGGCAGTAT	comp94754_c0	-	GO:0016021(integral to membrane);GO:0005886(plasma membrane);GO:0005385(zinc ion transmembrane transporter activity)	-	KOG1558	ZIP4	0	317-336	93.5765	1371.91	9.4105e-84	4.16247e-108	down	-3.8739	327	2	2	23	23	1	0	0.0169581	0.0089958	.\4_T_Plot\DSN\comp94754_c0--327--PC-3p-69025_334_degradome.jpg	.\4_T_Plot\DSC\comp94754_c0--327--PC-3p-69025_334_degradome.jpg
PC-3p-788671_26	CAAAAGAAAATGAAAGAGT	comp15843_c0	serine/threonine-protein kinase WNK1	GO:0005524(ATP binding);GO:0004674(protein serine/threonine kinase activity)	ko04712(Circadian rhythm - plant)	KOG0584	WNK3	3.5	2236-2253	46.7883	0	3.595e-26	1.14633e-25	up	-	2244	1	1			4		0.986398		.\4_T_Plot\DSN\comp15843_c0--2244--PC-3p-788671_26_degradome.jpg	NA
		comp23395_c0	H+-transporting ATPase	GO:0016021(integral to membrane);GO:0005886(plasma membrane);GO:0005524(ATP binding);GO:0008553(hydrogen-exporting ATPase activity, phosphorylative mechanism);GO:0046872(metal ion binding);GO:0006754(ATP biosynthetic process)	ko00190(Oxidative phosphorylation)	KOG0205	PMA1	4	648-666	0	59.6484	5.9689e-07	1.37848e-09	down	-	657			1	1		4		0.999971	NA	.\4_T_Plot\DSC\comp23395_c0--657--PC-3p-788671_26_degradome.jpg
		comp18467_c0	-	GO:0010008(endosome membrane);GO:0016021(integral to membrane);GO:0005886(plasma membrane);GO:0043234(protein complex);GO:0005524(ATP binding);GO:0046982(protein heterodimerization activity);GO:0004674(protein serine/threonine kinase activity);GO:0033612(receptor serine/threonine kinase binding);GO:0004714(transmembrane receptor protein tyrosine kinase activity);GO:0009742(brassinosteroid mediate…	-	KOG0619	BAK1	3.5	46-64	0	59.6484	5.9689e-07	1.37848e-09	down	-	55			1	1		4		0.983934	NA	.\4_T_Plot\DSC\comp18467_c0--55--PC-3p-788671_26_degradome.jpg
PC-3p-8284_1896	TGACAGATTGTGGGTGATGAT	comp14583_c0	-	GO:0016021(integral to membrane);GO:0044459(plasma membrane part);GO:0009506(plasmodesma);GO:0005524(ATP binding);GO:0005516(calmodulin binding);GO:0004674(protein serine/threonine kinase activity);GO:0004872(receptor activity);GO:0005529(sugar binding);GO:0031625(ubiquitin protein ligase binding);GO:0048544(recognition of pollen)	-	-	SD11	4	396-415	0	119.297	1.663e-12	1.69185e-18	down	-	406			2	2		2		0.812948	NA	.\4_T_Plot\DSC\comp14583_c0--406--PC-3p-8284_1896_degradome.jpg
		comp14292_c0	-	GO:0016929(SUMO-specific protease activity);GO:0016926(protein desumoylation);GO:0006508(proteolysis)	-	KOG0779	ULP2B	4	2386-2406	0	59.6484	5.9689e-07	1.37848e-09	down	-	2397			1	1		4		0.93988	NA	.\4_T_Plot\DSC\comp14292_c0--2397--PC-3p-8284_1896_degradome.jpg
		comp16837_c0	myb proto-oncogene protein, plant	GO:0005634(nucleus);GO:0003677(DNA binding);GO:0007275(multicellular organismal development);GO:0031540(regulation of anthocyanin biosynthetic process);GO:0006355(regulation of transcription, DNA-dependent);GO:0009753(response to jasmonic acid stimulus);GO:0006351(transcription, DNA-dependent)	-	-	MYB114	3	521-541	0	59.6484	5.9689e-07	1.37848e-09	down	-	532			1	1		4		0.403325	NA	.\4_T_Plot\DSC\comp16837_c0--532--PC-3p-8284_1896_degradome.jpg
PC-3p-862361_24	ATTTTCAAGATCACAAGAA	comp22657_c0	-	GO:0005524(ATP binding);GO:0008026(ATP-dependent helicase activity);GO:0003723(RNA binding);GO:0008270(zinc ion binding)	-	KOG0341	RH35	3	1680-1699	93.5765	0	1.2249e-50	1.31082e-50	up	-	1690	2	2			2		0.600398		.\4_T_Plot\DSN\comp22657_c0--1690--PC-3p-862361_24_degradome.jpg	NA
		comp12656_c0	-	-	-	-	-	4	3489-3508	46.7883	0	3.595e-26	1.14633e-25	up	-	3499	1	1			4		0.999643		.\4_T_Plot\DSN\comp12656_c0--3499--PC-3p-862361_24_degradome.jpg	NA
PC-5p-1004_7914	CTATACAAAGAAATCGCGATTG	comp1431_c0	-	-	-	-	-	1.5	2-23	3509.12	13182.3	0	5.15352e-136	down	-1.90942	14	75	75	221	221	0	0	0.0055857	0.00720314	.\4_T_Plot\DSN\comp1431_c0--14--PC-5p-1004_7914_degradome.jpg	.\4_T_Plot\DSC\comp1431_c0--14--PC-5p-1004_7914_degradome.jpg
		comp51574_c0	-	-	-	-	-	2	89-110	3883.43	15031.4	0	4.41111e-173	down	-1.95258	101	83	83	252	252	0	0	0.00512142	0.00660486	.\4_T_Plot\DSN\comp51574_c0--101--PC-5p-1004_7914_degradome.jpg	.\4_T_Plot\DSC\comp51574_c0--101--PC-5p-1004_7914_degradome.jpg
PC-5p-114079_204	AAACCGATAACCGACCGAAAAACC	comp20758_c1	-	-	-	-	-	0	930-953	0	59.6484	5.9689e-07	1.37848e-09	down	-	944			1	1		4		0.577107	NA	.\4_T_Plot\DSC\comp20758_c1--944--PC-5p-114079_204_degradome.jpg
PC-5p-1546858_11	AAACTTTGTCTGAATATG	comp82878_c0	-	-	-	-	-	4	46-64	46.7883	0	3.595e-26	1.14633e-25	up	-	55	1	1			4		0.999643		.\4_T_Plot\DSN\comp82878_c0--55--PC-5p-1546858_11_degradome.jpg	NA
		comp18868_c0	2-isopropylmalate synthase	GO:0003852(2-isopropylmalate synthase activity);GO:0009098(leucine biosynthetic process)	ko00290(Valine, leucine and isoleucine biosynthesis);ko00620(Pyruvate metabolism)	KOG2367	IPMSA	3	1433-1449	46.7883	0	3.595e-26	1.14633e-25	up	-	1440	1	1			4		0.658491		.\4_T_Plot\DSN\comp18868_c0--1440--PC-5p-1546858_11_degradome.jpg	NA
		comp20757_c0	-	GO:0016021(integral to membrane);GO:0005886(plasma membrane);GO:0006979(response to oxidative stress)	-	-	PCR8	2	432-449	93.5765	59.6484	9.4088e-18	5.27555e-16	up	0.649662	440	2	2	1	1	2	4	0.24443	0.468012	.\4_T_Plot\DSN\comp20757_c0--440--PC-5p-1546858_11_degradome.jpg	.\4_T_Plot\DSC\comp20757_c0--440--PC-5p-1546858_11_degradome.jpg
		comp4913_c0	-	GO:0005524(ATP binding);GO:0008026(ATP-dependent helicase activity);GO:0003723(RNA binding);GO:0006397(mRNA processing);GO:0008380(RNA splicing)	-	KOG0922	Dhx8	3.5	426-443	187.153	238.594	5.4237e-11	3.53929e-10	down	-0.350338	434	4	4	4	4	2	2	0.759946	0.852783	.\4_T_Plot\DSN\comp4913_c0--434--PC-5p-1546858_11_degradome.jpg	.\4_T_Plot\DSC\comp4913_c0--434--PC-5p-1546858_11_degradome.jpg
PC-5p-175785_133	TGAGTCAACAACTATTACATT	comp23610_c0	carotenoid cleavage dioxygenase	GO:0046872(metal ion binding);GO:0016702(oxidoreductase activity, acting on single donors with incorporation of molecular oxygen, incorporation of two atoms of oxygen)	-	KOG1285	CCD1	4	1475-1495	46.7883	238.594	1.268e-06	4.77189e-07	down	-2.35034	1486	1	1	4	4	4	2	0.341516	0.212964	.\4_T_Plot\DSN\comp23610_c0--1486--PC-5p-175785_133_degradome.jpg	.\4_T_Plot\DSC\comp23610_c0--1486--PC-5p-175785_133_degradome.jpg
PC-5p-205357_114	TTTTATAATCAACCCATGCAG	comp19781_c0	-	-	-	-	-	1	378-398	0	298.242	6.1451e-29	1.25169e-45	down	-	389			5	5		2		0.359016	NA	.\4_T_Plot\DSC\comp19781_c0--389--PC-5p-205357_114_degradome.jpg
		comp8403_c0	mitochondrial import receptor subunit TOM40	GO:0005743(mitochondrial inner membrane);GO:0005742(mitochondrial outer membrane translocase complex);GO:0046930(pore complex);GO:0005774(vacuolar membrane);GO:0015288(porin activity);GO:0005515(protein binding);GO:0008308(voltage-gated anion channel activity);GO:0015031(protein transport)	ko05014(Amyotrophic lateral sclerosis (ALS))	KOG3296	TOM40-1	4	940-960	0	178.945	5.2855e-18	1.23908e-27	down	-	951			3	3		2		0.698023	NA	.\4_T_Plot\DSC\comp8403_c0--951--PC-5p-205357_114_degradome.jpg
PC-5p-306842_76	ACAATTTACATACTGAATGTTCAC	comp8893_c0	-	-	-	-	-	1	538-561	0	59.6484	5.9689e-07	1.37848e-09	down	-	552			1	1		4		0.525686	NA	.\4_T_Plot\DSC\comp8893_c0--552--PC-5p-306842_76_degradome.jpg
PC-5p-32123_688	GGGTCGGCATGAGAGCAC	comp21419_c0	translation initiation factor eIF-3 subunit 6	GO:0005737(cytoplasm);GO:0003743(translation initiation factor activity)	-	KOG2758	v1g163572	4	889-906	0	178.945	5.2855e-18	1.23908e-27	down	-	897			3	3		2		0.90881	NA	.\4_T_Plot\DSC\comp21419_c0--897--PC-5p-32123_688_degradome.jpg
PC-5p-42762_531	CGAGAAGGCATCCGCTAAAAC	comp91829_c0	-	-	-	-	-	4	204-224	0	59.6484	5.9689e-07	1.37848e-09	down	-	215			1	1		4		0.552134	NA	.\4_T_Plot\DSC\comp91829_c0--215--PC-5p-42762_531_degradome.jpg
PC-5p-457_16337	GGGACTTGTGGTTAGGAAAGC	comp8345_c0	-	-	-	-	-	4	3825-3845	46.7883	0	3.595e-26	1.14633e-25	up	-	3836	1	1			4		0.566399		.\4_T_Plot\DSN\comp8345_c0--3836--PC-5p-457_16337_degradome.jpg	NA
PC-5p-483610_46	TAATCAACCCATGCAGCAAGC	comp19781_c0	-	-	-	-	-	3	373-393	0	119.297	1.663e-12	1.69185e-18	down	-	384			2	2		2		0.265014	NA	.\4_T_Plot\DSC\comp19781_c0--384--PC-5p-483610_46_degradome.jpg
PC-5p-54698_420	TTAAGTAATTCATGTTGCAGA	comp22524_c1	-	-	-	-	-	4	1047-1066	46.7883	0	3.595e-26	1.14633e-25	up	-	1057	1	1			4		0.566399		.\4_T_Plot\DSN\comp22524_c1--1057--PC-5p-54698_420_degradome.jpg	NA
PC-5p-611487_36	TCAGACACAGTAGTGGCAAGC	comp23347_c0	-	-	-	-	-	4	656-677	46.7883	119.297	0.71382	0.798673	down	-1.35034	668	1	1	2	2	4	3	0.341516	0.0116941	.\4_T_Plot\DSN\comp23347_c0--668--PC-5p-611487_36_degradome.jpg	.\4_T_Plot\DSC\comp23347_c0--668--PC-5p-611487_36_degradome.jpg
PC-5p-72830_317	CTTTTTCCAGAAAATAACTCC	comp18835_c0	-	GO:0004190(aspartic-type endopeptidase activity);GO:0003677(DNA binding);GO:0004519(endonuclease activity);GO:0003964(RNA-directed DNA polymerase activity);GO:0008270(zinc ion binding);GO:0015074(DNA integration)	-	KOG0017	-	4	814-833	0	59.6484	5.9689e-07	1.37848e-09	down	-	824			1	1		4		0.700275	NA	.\4_T_Plot\DSC\comp18835_c0--824--PC-5p-72830_317_degradome.jpg
PC-5p-78694_294	TCTTTTAGCTCTCCTCAATCC	comp21535_c0	-	-	-	-	-	3.5	534-553	46.7883	0	3.595e-26	1.14633e-25	up	-	544	1	1			4		0.37967		.\4_T_Plot\DSN\comp21535_c0--544--PC-5p-78694_294_degradome.jpg	NA
		comp9102_c0	-	-	-	-	-	4	185-205	46.7883	59.6484	0.0010412	0.00192711	down	-0.350338	196	1	1	1	1	4	4	0.714481	0.700275	.\4_T_Plot\DSN\comp9102_c0--196--PC-5p-78694_294_degradome.jpg	.\4_T_Plot\DSC\comp9102_c0--196--PC-5p-78694_294_degradome.jpg
PC-5p-848_9106	CGAATGAGCTCTCTCCCTCTT	comp23417_c0	large subunit ribosomal protein L5e	GO:0005840(ribosome);GO:0008097(5S rRNA binding);GO:0003735(structural constituent of ribosome);GO:0006412(translation)	ko03010(Ribosome)	KOG0875	RPL5	4	911-930	374.306	417.539	4.2761e-28	8.14328e-26	down	-0.157693	921	8	8	7	7	2	2	0.300034	0.380574	.\4_T_Plot\DSN\comp23417_c0--921--PC-5p-848_9106_degradome.jpg	.\4_T_Plot\DSC\comp23417_c0--921--PC-5p-848_9106_degradome.jpg
PC-5p-98964_234	TCCATCTCCAGAAAGCTTCATC	comp18796_c0	-	-	-	KOG3054	At4g27120	1	290-310	187.153	119.297	6.8273e-34	3.56182e-30	up	0.649662	301	4	4	2	2	2	2	0.484432	0.589139	.\4_T_Plot\DSN\comp18796_c0--301--PC-5p-98964_234_degradome.jpg	.\4_T_Plot\DSC\comp18796_c0--301--PC-5p-98964_234_degradome.jpg
		comp744_c0	-	-	-	-	-	3	117-137	46.7883	0	3.595e-26	1.14633e-25	up	-	129	1	1			4		0.658491		.\4_T_Plot\DSN\comp744_c0--129--PC-5p-98964_234_degradome.jpg	NA
		comp23468_c0	aspartyl-tRNA(Asn)/glutamyl-tRNA (Gln) amidotransferase subunit B	GO:0050567(glutaminyl-tRNA synthase (glutamine-hydrolyzing) activity);GO:0016740(transferase activity);GO:0006412(translation)	ko00970(Aminoacyl-tRNA biosynthesis)	KOG2438	GATB	1	52-72	140.365	298.242	0.24438	0.249334	down	-1.0873	63	3	3	5	5	2	2	0.484432	0.589139	.\4_T_Plot\DSN\comp23468_c0--63--PC-5p-98964_234_degradome.jpg	.\4_T_Plot\DSC\comp23468_c0--63--PC-5p-98964_234_degradome.jpg
pde-MIR482b-p5_2ss9AT18GA	GGAGTGGGTGGGTAGGAA	comp17796_c0	-	-	-	-	-	4	189-205	46.7883	0	3.595e-26	1.14633e-25	up	-	196	1	1			4		0.999458		.\4_T_Plot\DSN\comp17796_c0--196--pde-MIR482b-p5_2ss9AT18GA_degradome.jpg	NA
		comp20066_c1	-	GO:0005789(endoplasmic reticulum membrane);GO:0012507(ER to Golgi transport vesicle membrane);GO:0015031(protein transport);GO:0016192(vesicle-mediated transport)	-	KOG0307	sec31	4	2174-2191	0	119.297	1.663e-12	1.69185e-18	down	-	2182			2	2		2		0.986575	NA	.\4_T_Plot\DSC\comp20066_c1--2182--pde-MIR482b-p5_2ss9AT18GA_degradome.jpg
		comp21745_c0	-	GO:0009507(chloroplast);GO:0005840(ribosome);GO:0019843(rRNA binding);GO:0003735(structural constituent of ribosome);GO:0006412(translation)	-	-	PSRP6	4	255-271	0	119.297	1.663e-12	1.69185e-18	down	-	263			2	2		2		0.986575	NA	.\4_T_Plot\DSC\comp21745_c0--263--pde-MIR482b-p5_2ss9AT18GA_degradome.jpg
		comp23328_c0	-	-	-	-	-	4	506-522	140.365	357.891	0.52526	0.523184	down	-1.35034	513	3	3	6	6	2	2	0.959664	0.986575	.\4_T_Plot\DSN\comp23328_c0--513--pde-MIR482b-p5_2ss9AT18GA_degradome.jpg	.\4_T_Plot\DSC\comp23328_c0--513--pde-MIR482b-p5_2ss9AT18GA_degradome.jpg
pgi-MIR482a-p3_2ss3GA18TC	TTACCAATTCCTCCCATCCCAA	comp15209_c0	-	GO:0005524(ATP binding);GO:0006915(apoptosis);GO:0050832(defense response to fungus);GO:0002238(response to molecule of fungal origin)	-	KOG4658	LOV1	4	206-227	46.7883	0	3.595e-26	1.14633e-25	up	-	218	1	1			4		0.341516		.\4_T_Plot\DSN\comp15209_c0--218--pgi-MIR482a-p3_2ss3GA18TC_degradome.jpg	NA
ppe-MIR169i-p3_2ss1TC17GT	CTTCTCTTCTTTCTTTTTT	comp16235_c0	-	GO:0009507(chloroplast);GO:0005829(cytosol);GO:0005634(nucleus);GO:0005515(protein binding);GO:0003723(RNA binding);GO:0008283(cell proliferation);GO:0035196(production of miRNAs involved in gene silencing by miRNA);GO:0048638(regulation of developmental growth)	-	KOG0796	DDL	2.5	943-962	280.73	59.6484	0	2.90631e-91	up	2.23462	952	6	6	1	1	2	4	0.989811	0.999967	.\4_T_Plot\DSN\comp16235_c0--952--ppe-MIR169i-p3_2ss1TC17GT_degradome.jpg	.\4_T_Plot\DSC\comp16235_c0--952--ppe-MIR169i-p3_2ss1TC17GT_degradome.jpg
		comp24041_c0	-	-	-	-	-	3	3223-3242	280.73	59.6484	0	2.90631e-91	up	2.23462	3233	6	6	1	1	2	4	0.999999	1	.\4_T_Plot\DSN\comp24041_c0--3233--ppe-MIR169i-p3_2ss1TC17GT_degradome.jpg	.\4_T_Plot\DSC\comp24041_c0--3233--ppe-MIR169i-p3_2ss1TC17GT_degradome.jpg
		comp17745_c0	histone H1/5	GO:0000786(nucleosome);GO:0005634(nucleus);GO:0003677(DNA binding);GO:0006334(nucleosome assembly)	-	-	-	4	498-516	795.4	775.43	1.1186e-75	8.22407e-69	up	0.0366855	507	17	17	13	13	2	2	1	1	.\4_T_Plot\DSN\comp17745_c0--507--ppe-MIR169i-p3_2ss1TC17GT_degradome.jpg	.\4_T_Plot\DSC\comp17745_c0--507--ppe-MIR169i-p3_2ss1TC17GT_degradome.jpg
		comp9645_c0	-	GO:0005737(cytoplasm);GO:0071796(K6-linked polyubiquitin binding);GO:0032435(negative regulation of proteasomal ubiquitin-dependent protein catabolic process);GO:0031397(negative regulation of protein ubiquitination)	-	KOG2699	UBXN1	3	655-673	514.671	417.539	1.2616e-66	5.20992e-60	up	0.301739	664	11	11	7	7	2	2	0.999999	1	.\4_T_Plot\DSN\comp9645_c0--664--ppe-MIR169i-p3_2ss1TC17GT_degradome.jpg	.\4_T_Plot\DSC\comp9645_c0--664--ppe-MIR169i-p3_2ss1TC17GT_degradome.jpg
		comp11371_c0	-	GO:0005524(ATP binding);GO:0008026(ATP-dependent helicase activity);GO:0003723(RNA binding)	-	KOG0334	RH42	4	319-336	187.153	59.6484	1.8435e-57	9.38858e-51	up	1.64966	328	4	4	1	1	2	4	1	1	.\4_T_Plot\DSN\comp11371_c0--328--ppe-MIR169i-p3_2ss1TC17GT_degradome.jpg	.\4_T_Plot\DSC\comp11371_c0--328--ppe-MIR169i-p3_2ss1TC17GT_degradome.jpg
		comp22036_c0	-	GO:0008287(protein serine/threonine phosphatase complex);GO:0046872(metal ion binding);GO:0004722(protein serine/threonine phosphatase activity);GO:0006470(protein dephosphorylation)	-	KOG0951	F42G9.1	3.5	449-467	888.977	1073.67	2.0199e-53	1.64909e-49	down	-0.272335	458	19	19	18	18	2	2	1	1	.\4_T_Plot\DSN\comp22036_c0--458--ppe-MIR169i-p3_2ss1TC17GT_degradome.jpg	.\4_T_Plot\DSC\comp22036_c0--458--ppe-MIR169i-p3_2ss1TC17GT_degradome.jpg
		comp15400_c0	structural maintenance of chromosome 1	GO:0005694(chromosome);GO:0005737(cytoplasm);GO:0005524(ATP binding);GO:0003677(DNA binding);GO:0051276(chromosome organization)	ko04110(Cell cycle);ko04111(Cell cycle - yeast);ko04113(Meiosis - yeast);ko04114(Oocyte meiosis)	-	smc	4	58-75	93.5765	0	1.2249e-50	1.31082e-50	up	-	67	2	2			2		1		.\4_T_Plot\DSN\comp15400_c0--67--ppe-MIR169i-p3_2ss1TC17GT_degradome.jpg	NA
		comp19182_c0	-	GO:0005634(nucleus);GO:0005840(ribosome);GO:0003735(structural constituent of ribosome);GO:0032968(positive regulation of transcription elongation from RNA polymerase II promoter);GO:0006351(transcription, DNA-dependent);GO:0006412(translation)	-	KOG1999	At4g08350	3	193-211	93.5765	0	1.2249e-50	1.31082e-50	up	-	202	2	2			2		0.999999		.\4_T_Plot\DSN\comp19182_c0--202--ppe-MIR169i-p3_2ss1TC17GT_degradome.jpg	NA
		comp16406_c0	-	-	-	-	-	2	579-597	46.7883	596.484	4.897e-35	5.86706e-44	down	-3.67227	588	1	1	10	10	4	2	0.997285	0.966188	.\4_T_Plot\DSN\comp16406_c0--588--ppe-MIR169i-p3_2ss1TC17GT_degradome.jpg	.\4_T_Plot\DSC\comp16406_c0--588--ppe-MIR169i-p3_2ss1TC17GT_degradome.jpg
		comp22538_c0	preprotein translocase subunit YidC	GO:0009535(chloroplast thylakoid membrane);GO:0016021(integral to membrane);GO:0051205(protein insertion into membrane)	ko03060(Protein export);ko03070(Bacterial secretion system)	KOG1239	PPF-1	4	1230-1248	421.094	477.187	2.4205e-30	5.02639e-28	down	-0.180413	1239	9	9	8	8	2	2	1	1	.\4_T_Plot\DSN\comp22538_c0--1239--ppe-MIR169i-p3_2ss1TC17GT_degradome.jpg	.\4_T_Plot\DSC\comp22538_c0--1239--ppe-MIR169i-p3_2ss1TC17GT_degradome.jpg
		comp17693_c0	kinesin family member 4/7/21/27	GO:0005694(chromosome);GO:0005737(cytoplasm);GO:0005874(microtubule);GO:0005634(nucleus);GO:0005524(ATP binding);GO:0003677(DNA binding);GO:0003777(microtubule motor activity);GO:0007018(microtubule-based movement)	-	KOG0244	kif4	4	337-355	0	298.242	6.1451e-29	1.25169e-45	down	-	346			5	5		2		1	NA	.\4_T_Plot\DSC\comp17693_c0--346--ppe-MIR169i-p3_2ss1TC17GT_degradome.jpg
		comp7625_c0	-	-	-	-	-	4	214-233	46.7883	0	3.595e-26	1.14633e-25	up	-	223	1	1			4		1		.\4_T_Plot\DSN\comp7625_c0--223--ppe-MIR169i-p3_2ss1TC17GT_degradome.jpg	NA
		comp14046_c0	-	-	-	KOG2654	-	4	95-114	46.7883	0	3.595e-26	1.14633e-25	up	-	104	1	1			4		1		.\4_T_Plot\DSN\comp14046_c0--104--ppe-MIR169i-p3_2ss1TC17GT_degradome.jpg	NA
		comp22666_c0	-	-	-	-	-	3.5	108-127	46.7883	0	3.595e-26	1.14633e-25	up	-	117	1	1			4		1		.\4_T_Plot\DSN\comp22666_c0--117--ppe-MIR169i-p3_2ss1TC17GT_degradome.jpg	NA
		comp18036_c0	-	-	-	-	-	4	34-51	46.7883	0	3.595e-26	1.14633e-25	up	-	43	1	1			4		1		.\4_T_Plot\DSN\comp18036_c0--43--ppe-MIR169i-p3_2ss1TC17GT_degradome.jpg	NA
		comp2414_c1	-	GO:0005737(cytoplasm);GO:0005524(ATP binding);GO:0051082(unfolded protein binding);GO:0006457(protein folding);GO:0006950(response to stress)	-	KOG0019	HSP90	3	37-54	46.7883	0	3.595e-26	1.14633e-25	up	-	45	1	1			4		1		.\4_T_Plot\DSN\comp2414_c1--45--ppe-MIR169i-p3_2ss1TC17GT_degradome.jpg	NA
		comp24125_c0	X-Pro aminopeptidase	GO:0009507(chloroplast);GO:0016021(integral to membrane);GO:0005886(plasma membrane);GO:0008289(lipid binding);GO:0002020(protease binding);GO:0005215(transporter activity);GO:0007049(cell cycle);GO:0051301(cell division)	-	-	PATL2	3	460-478	46.7883	0	3.595e-26	1.14633e-25	up	-	469	1	1			4		1		.\4_T_Plot\DSN\comp24125_c0--469--ppe-MIR169i-p3_2ss1TC17GT_degradome.jpg	NA
		comp13855_c0	-	-	-	-	-	2	54-72	46.7883	0	3.595e-26	1.14633e-25	up	-	63	1	1			4		0.997285		.\4_T_Plot\DSN\comp13855_c0--63--ppe-MIR169i-p3_2ss1TC17GT_degradome.jpg	NA
		comp18429_c0	DNA topoisomerase I	GO:0005694(chromosome);GO:0005634(nucleus);GO:0005524(ATP binding);GO:0003918(DNA topoisomerase (ATP-hydrolyzing) activity);GO:0003917(DNA topoisomerase type I activity);GO:0005515(protein binding);GO:0006338(chromatin remodeling);GO:0006265(DNA topological change);GO:0009793(embryo development ending in seed dormancy);GO:0048439(flower morphogenesis);GO:0009965(leaf morphogenesis);GO:0009933(mer…	-	KOG0981	TOP1	3	1401-1419	46.7883	0	3.595e-26	1.14633e-25	up	-	1410	1	1			4		1		.\4_T_Plot\DSN\comp18429_c0--1410--ppe-MIR169i-p3_2ss1TC17GT_degradome.jpg	NA
		comp3714_c0	-	GO:0005794(Golgi apparatus)	-	-	GC4	4	62-80	46.7883	0	3.595e-26	1.14633e-25	up	-	71	1	1			4		1		.\4_T_Plot\DSN\comp3714_c0--71--ppe-MIR169i-p3_2ss1TC17GT_degradome.jpg	NA
		comp14660_c1	-	-	-	-	-	3.5	122-140	46.7883	0	3.595e-26	1.14633e-25	up	-	131	1	1			4		1		.\4_T_Plot\DSN\comp14660_c1--131--ppe-MIR169i-p3_2ss1TC17GT_degradome.jpg	NA
		comp16349_c0	-	-	-	-	-	4	2-20	46.7883	0	3.595e-26	1.14633e-25	up	-	11	1	1			4		1		.\4_T_Plot\DSN\comp16349_c0--11--ppe-MIR169i-p3_2ss1TC17GT_degradome.jpg	NA
		comp24038_c0	mitochondrial chaperone BCS1	GO:0016021(integral to membrane);GO:0005743(mitochondrial inner membrane);GO:0005524(ATP binding);GO:0016887(ATPase activity);GO:0051131(chaperone-mediated protein complex assembly)	-	KOG0743	bcsl1b	3	1642-1661	327.518	357.891	7.0112e-26	7.48759e-24	down	-0.127945	1651	7	7	6	6	2	2	0.999999	1	.\4_T_Plot\DSN\comp24038_c0--1651--ppe-MIR169i-p3_2ss1TC17GT_degradome.jpg	.\4_T_Plot\DSC\comp24038_c0--1651--ppe-MIR169i-p3_2ss1TC17GT_degradome.jpg
		comp22267_c0	-	-	-	KOG2266	-	4	705-723	0	238.594	1.7751e-23	9.3351e-37	down	-	714			4	4		3		0.814019	NA	.\4_T_Plot\DSC\comp22267_c0--714--ppe-MIR169i-p3_2ss1TC17GT_degradome.jpg
		comp22391_c0	-	GO:0003676(nucleic acid binding);GO:0008270(zinc ion binding)	-	KOG3116	Zcchc10	4	836-855	187.153	178.945	1.0077e-19	5.20176e-18	up	0.0646999	845	4	4	3	3	2	2	1	1	.\4_T_Plot\DSN\comp22391_c0--845--ppe-MIR169i-p3_2ss1TC17GT_degradome.jpg	.\4_T_Plot\DSC\comp22391_c0--845--ppe-MIR169i-p3_2ss1TC17GT_degradome.jpg
		comp17065_c0	adenylate kinase	GO:0009570(chloroplast stroma);GO:0004017(adenylate kinase activity);GO:0005524(ATP binding)	ko00230(Purine metabolism)	KOG3078	At5g47840	3	973-991	0	178.945	5.2855e-18	1.23908e-27	down	-	982			3	3		2		1	NA	.\4_T_Plot\DSC\comp17065_c0--982--ppe-MIR169i-p3_2ss1TC17GT_degradome.jpg
		comp12841_c0	-	-	-	KOG1603	-	2	242-260	93.5765	59.6484	9.4088e-18	5.27555e-16	up	0.649662	251	2	2	1	1	3	4	0.110193	0.996587	.\4_T_Plot\DSN\comp12841_c0--251--ppe-MIR169i-p3_2ss1TC17GT_degradome.jpg	.\4_T_Plot\DSC\comp12841_c0--251--ppe-MIR169i-p3_2ss1TC17GT_degradome.jpg
		comp15355_c0	-	-	-	-	-	3.5	67-85	93.5765	59.6484	9.4088e-18	5.27555e-16	up	0.649662	76	2	2	1	1	2	4	1	1	.\4_T_Plot\DSN\comp15355_c0--76--ppe-MIR169i-p3_2ss1TC17GT_degradome.jpg	.\4_T_Plot\DSC\comp15355_c0--76--ppe-MIR169i-p3_2ss1TC17GT_degradome.jpg
		comp22036_c0	-	GO:0008287(protein serine/threonine phosphatase complex);GO:0046872(metal ion binding);GO:0004722(protein serine/threonine phosphatase activity);GO:0006470(protein dephosphorylation)	-	KOG0951	F42G9.1	4	1007-1025	280.73	357.891	9.489e-16	9.30056e-15	down	-0.350338	1016	6	6	6	6	3	3	0.692868	0.814019	.\4_T_Plot\DSN\comp22036_c0--1016--ppe-MIR169i-p3_2ss1TC17GT_degradome.jpg	.\4_T_Plot\DSC\comp22036_c0--1016--ppe-MIR169i-p3_2ss1TC17GT_degradome.jpg
		comp7696_c0	-	GO:0005737(cytoplasm);GO:0005730(nucleolus);GO:0005524(ATP binding);GO:0034512(box C/D snoRNA binding);GO:0034513(box H/ACA snoRNA binding);GO:0005525(GTP binding);GO:0008139(nuclear localization sequence binding);GO:0019904(protein domain specific binding);GO:0003700(sequence-specific DNA binding transcription factor activity);GO:0008134(transcription factor binding);GO:0033979(box H/ACA snoRNA …	-	KOG2992	Nolc1	3.5	897-915	46.7883	357.891	2.7419e-15	1.33979e-17	down	-2.9353	906	1	1	6	6	4	2	1	1	.\4_T_Plot\DSN\comp7696_c0--906--ppe-MIR169i-p3_2ss1TC17GT_degradome.jpg	.\4_T_Plot\DSC\comp7696_c0--906--ppe-MIR169i-p3_2ss1TC17GT_degradome.jpg
		comp23106_c0	-	-	-	-	At2g27310	4	927-946	0	119.297	1.663e-12	1.69185e-18	down	-	936			2	2		3		0.814019	NA	.\4_T_Plot\DSC\comp23106_c0--936--ppe-MIR169i-p3_2ss1TC17GT_degradome.jpg
		comp23964_c0	-	-	-	KOG1603	-	3.5	9-27	0	119.297	1.663e-12	1.69185e-18	down	-	18			2	2		2		1	NA	.\4_T_Plot\DSC\comp23964_c0--18--ppe-MIR169i-p3_2ss1TC17GT_degradome.jpg
		comp18490_c0	-	GO:0005643(nuclear pore);GO:0046907(intracellular transport);GO:0051028(mRNA transport);GO:0015031(protein transport);GO:0055085(transmembrane transport)	-	KOG0864	RANBP1A	4	607-625	0	119.297	1.663e-12	1.69185e-18	down	-	616			2	2		2		1	NA	.\4_T_Plot\DSC\comp18490_c0--616--ppe-MIR169i-p3_2ss1TC17GT_degradome.jpg
		comp17858_c0	-	GO:0005829(cytosol);GO:0005886(plasma membrane);GO:0031072(heat shock protein binding)	-	KOG0431	At4g12780	4	1309-1327	0	119.297	1.663e-12	1.69185e-18	down	-	1318			2	2		2		1	NA	.\4_T_Plot\DSC\comp17858_c0--1318--ppe-MIR169i-p3_2ss1TC17GT_degradome.jpg
		comp20248_c0	-	-	-	-	-	3.5	221-239	0	59.6484	5.9689e-07	1.37848e-09	down	-	230			1	1		4		1	NA	.\4_T_Plot\DSC\comp20248_c0--230--ppe-MIR169i-p3_2ss1TC17GT_degradome.jpg
		comp12380_c0	-	GO:0031252(cell leading edge);GO:0005829(cytosol);GO:0030175(filopodium);GO:0005624(membrane fraction);GO:0016459(myosin complex);GO:0001891(phagocytic cup);GO:0003779(actin binding);GO:0030898(actin-dependent ATPase activity);GO:0005524(ATP binding);GO:0003774(motor activity);GO:0043621(protein self-association);GO:0030048(actin filament-based movement);GO:0000902(cell morphogenesis);GO:0031589(…	-	KOG0160	myoI	4	2261-2279	0	59.6484	5.9689e-07	1.37848e-09	down	-	2270			1	1		4		1	NA	.\4_T_Plot\DSC\comp12380_c0--2270--ppe-MIR169i-p3_2ss1TC17GT_degradome.jpg
		comp19671_c0	-	-	-	-	-	4	470-488	0	59.6484	5.9689e-07	1.37848e-09	down	-	479			1	1		4		1	NA	.\4_T_Plot\DSC\comp19671_c0--479--ppe-MIR169i-p3_2ss1TC17GT_degradome.jpg
		comp24968_c0	F-type H+-transporting ATPase subunit beta	GO:0009535(chloroplast thylakoid membrane);GO:0045261(proton-transporting ATP synthase complex, catalytic core F(1));GO:0005524(ATP binding);GO:0046933(hydrogen ion transporting ATP synthase activity, rotational mechanism);GO:0008553(hydrogen-exporting ATPase activity, phosphorylative mechanism);GO:0046961(proton-transporting ATPase activity, rotational mechanism);GO:0015991(ATP hydrolysis couple…	ko00190(Oxidative phosphorylation);ko00195(Photosynthesis)	KOG1350	atpB	4	7-24	0	59.6484	5.9689e-07	1.37848e-09	down	-	16			1	1		4		1	NA	.\4_T_Plot\DSC\comp24968_c0--16--ppe-MIR169i-p3_2ss1TC17GT_degradome.jpg
		comp21833_c0	-	GO:0016021(integral to membrane);GO:0005886(plasma membrane);GO:0005524(ATP binding);GO:0004674(protein serine/threonine kinase activity);GO:0004872(receptor activity)	-	-	PERK2	3	891-909	0	59.6484	5.9689e-07	1.37848e-09	down	-	900			1	1		4		1	NA	.\4_T_Plot\DSC\comp21833_c0--900--ppe-MIR169i-p3_2ss1TC17GT_degradome.jpg
		comp11208_c0	-	-	-	-	-	4	38-56	0	59.6484	5.9689e-07	1.37848e-09	down	-	47			1	1		4		1	NA	.\4_T_Plot\DSC\comp11208_c0--47--ppe-MIR169i-p3_2ss1TC17GT_degradome.jpg
		comp22769_c0	-	-	-	-	-	4	7-26	0	59.6484	5.9689e-07	1.37848e-09	down	-	16			1	1		4		1	NA	.\4_T_Plot\DSC\comp22769_c0--16--ppe-MIR169i-p3_2ss1TC17GT_degradome.jpg
		comp5053_c0	-	-	-	KOG0239	-	4	195-213	0	59.6484	5.9689e-07	1.37848e-09	down	-	204			1	1		4		1	NA	.\4_T_Plot\DSC\comp5053_c0--204--ppe-MIR169i-p3_2ss1TC17GT_degradome.jpg
		comp21045_c0	-	-	-	-	-	3	339-357	0	59.6484	5.9689e-07	1.37848e-09	down	-	348			1	1		4		1	NA	.\4_T_Plot\DSC\comp21045_c0--348--ppe-MIR169i-p3_2ss1TC17GT_degradome.jpg
		comp21461_c0	-	-	-	-	PHL1	3.5	747-765	0	59.6484	5.9689e-07	1.37848e-09	down	-	756			1	1		4		1	NA	.\4_T_Plot\DSC\comp21461_c0--756--ppe-MIR169i-p3_2ss1TC17GT_degradome.jpg
		comp20316_c0	casein kinase 1	GO:0005524(ATP binding);GO:0004674(protein serine/threonine kinase activity)	ko04340(Hedgehog signaling pathway);ko04711(Circadian rhythm - fly)	KOG1164	-	4	514-532	0	59.6484	5.9689e-07	1.37848e-09	down	-	523			1	1		4		1	NA	.\4_T_Plot\DSC\comp20316_c0--523--ppe-MIR169i-p3_2ss1TC17GT_degradome.jpg
		comp22513_c0	-	GO:0016747(transferase activity, transferring acyl groups other than amino-acyl groups)	-	-	At3g50280	3	50-67	0	59.6484	5.9689e-07	1.37848e-09	down	-	59			1	1		4		1	NA	.\4_T_Plot\DSC\comp22513_c0--59--ppe-MIR169i-p3_2ss1TC17GT_degradome.jpg
		comp23980_c0	S-adenosylmethionine decarboxylase	GO:0004014(adenosylmethionine decarboxylase activity);GO:0008295(spermidine biosynthetic process);GO:0006597(spermine biosynthetic process)	ko00270(Cysteine and methionine metabolism);ko00330(Arginine and proline metabolism)	KOG0788	SAMDC1	3.5	1620-1638	0	59.6484	5.9689e-07	1.37848e-09	down	-	1629			1	1		4		1	NA	.\4_T_Plot\DSC\comp23980_c0--1629--ppe-MIR169i-p3_2ss1TC17GT_degradome.jpg
		comp21056_c0	-	GO:0005886(plasma membrane);GO:0005773(vacuole);GO:0005524(ATP binding);GO:0004707(MAP kinase activity)	-	KOG0660	MPK16	4	2065-2083	0	59.6484	5.9689e-07	1.37848e-09	down	-	2074			1	1		4		1	NA	.\4_T_Plot\DSC\comp21056_c0--2074--ppe-MIR169i-p3_2ss1TC17GT_degradome.jpg
		comp15525_c0	peptidylprolyl isomerase	-	-	KOG0543	FKBP20-1	4	604-622	0	59.6484	5.9689e-07	1.37848e-09	down	-	613			1	1		4		1	NA	.\4_T_Plot\DSC\comp15525_c0--613--ppe-MIR169i-p3_2ss1TC17GT_degradome.jpg
		comp23871_c0	-	GO:0005886(plasma membrane);GO:0043130(ubiquitin binding);GO:0008270(zinc ion binding)	-	KOG1703	DAR1	4	632-650	0	59.6484	5.9689e-07	1.37848e-09	down	-	641			1	1		4		1	NA	.\4_T_Plot\DSC\comp23871_c0--641--ppe-MIR169i-p3_2ss1TC17GT_degradome.jpg
		comp22807_c0	-	GO:0005634(nucleus);GO:0046983(protein dimerization activity);GO:0009734(auxin mediated signaling pathway);GO:0009630(gravitropism);GO:0006355(regulation of transcription, DNA-dependent);GO:0009753(response to jasmonic acid stimulus);GO:0009414(response to water deprivation);GO:0009611(response to wounding);GO:0006351(transcription, DNA-dependent)	-	-	IAA7	4	81-99	0	59.6484	5.9689e-07	1.37848e-09	down	-	90			1	1		4		1	NA	.\4_T_Plot\DSC\comp22807_c0--90--ppe-MIR169i-p3_2ss1TC17GT_degradome.jpg
		comp7817_c2	-	-	-	-	-	4	258-276	140.365	477.187	0.00023871	0.000170534	down	-1.76538	267	3	3	8	8	2	2	1	1	.\4_T_Plot\DSN\comp7817_c2--267--ppe-MIR169i-p3_2ss1TC17GT_degradome.jpg	.\4_T_Plot\DSC\comp7817_c2--267--ppe-MIR169i-p3_2ss1TC17GT_degradome.jpg
		comp18489_c0	-	-	-	-	-	4	215-233	46.7883	59.6484	0.0010412	0.00192711	down	-0.350338	224	1	1	1	1	4	4	1	1	.\4_T_Plot\DSN\comp18489_c0--224--ppe-MIR169i-p3_2ss1TC17GT_degradome.jpg	.\4_T_Plot\DSC\comp18489_c0--224--ppe-MIR169i-p3_2ss1TC17GT_degradome.jpg
		comp17129_c0	-	GO:0003677(DNA binding);GO:0008270(zinc ion binding)	-	KOG1763	Os01g0834700	3.5	361-380	46.7883	59.6484	0.0010412	0.00192711	down	-0.350338	370	1	1	1	1	4	4	1	1	.\4_T_Plot\DSN\comp17129_c0--370--ppe-MIR169i-p3_2ss1TC17GT_degradome.jpg	.\4_T_Plot\DSC\comp17129_c0--370--ppe-MIR169i-p3_2ss1TC17GT_degradome.jpg
		comp9813_c0	-	GO:0005794(Golgi apparatus);GO:0016021(integral to membrane);GO:0004185(serine-type carboxypeptidase activity);GO:0006915(apoptosis);GO:0006508(proteolysis)	-	KOG0117	KEX1	4	348-366	46.7883	59.6484	0.0010412	0.00192711	down	-0.350338	357	1	1	1	1	4	4	1	1	.\4_T_Plot\DSN\comp9813_c0--357--ppe-MIR169i-p3_2ss1TC17GT_degradome.jpg	.\4_T_Plot\DSC\comp9813_c0--357--ppe-MIR169i-p3_2ss1TC17GT_degradome.jpg
		comp15591_c0	-	-	-	-	-	4	153-171	46.7883	59.6484	0.0010412	0.00192711	down	-0.350338	162	1	1	1	1	4	4	1	1	.\4_T_Plot\DSN\comp15591_c0--162--ppe-MIR169i-p3_2ss1TC17GT_degradome.jpg	.\4_T_Plot\DSC\comp15591_c0--162--ppe-MIR169i-p3_2ss1TC17GT_degradome.jpg
		comp22661_c0	-	GO:0071013(catalytic step 2 spliceosome);GO:0005829(cytosol);GO:0016363(nuclear matrix);GO:0016607(nuclear speck);GO:0003677(DNA binding);GO:0003723(RNA binding);GO:0031124(mRNA 3'-end processing);GO:0006406(mRNA export from nucleus);GO:0000398(nuclear mRNA splicing, via spliceosome);GO:0006369(termination of RNA polymerase II transcription)	-	KOG2146	SRRM1	1.5	2491-2509	140.365	238.594	0.0012244	0.00189822	down	-0.765375	2500	3	3	4	4	2	2	0.705669	0.806438	.\4_T_Plot\DSN\comp22661_c0--2500--ppe-MIR169i-p3_2ss1TC17GT_degradome.jpg	.\4_T_Plot\DSC\comp22661_c0--2500--ppe-MIR169i-p3_2ss1TC17GT_degradome.jpg
		comp33299_c0	-	-	-	KOG2573	-	4	28-46	140.365	238.594	0.0012244	0.00189822	down	-0.765375	37	3	3	4	4	2	2	1	1	.\4_T_Plot\DSN\comp33299_c0--37--ppe-MIR169i-p3_2ss1TC17GT_degradome.jpg	.\4_T_Plot\DSC\comp33299_c0--37--ppe-MIR169i-p3_2ss1TC17GT_degradome.jpg
		comp16272_c1	-	-	-	KOG1685	-	4	1128-1146	140.365	238.594	0.0012244	0.00189822	down	-0.765375	1137	3	3	4	4	2	2	1	1	.\4_T_Plot\DSN\comp16272_c1--1137--ppe-MIR169i-p3_2ss1TC17GT_degradome.jpg	.\4_T_Plot\DSC\comp16272_c1--1137--ppe-MIR169i-p3_2ss1TC17GT_degradome.jpg
		comp18796_c0	-	-	-	KOG3054	At4g27120	3.5	331-349	46.7883	178.945	0.0039653	0.00430522	down	-1.9353	340	1	1	3	3	4	2	1	1	.\4_T_Plot\DSN\comp18796_c0--340--ppe-MIR169i-p3_2ss1TC17GT_degradome.jpg	.\4_T_Plot\DSC\comp18796_c0--340--ppe-MIR169i-p3_2ss1TC17GT_degradome.jpg
		comp12841_c0	-	-	-	KOG1603	-	2	266-284	46.7883	178.945	0.0039653	0.00430522	down	-1.9353	275	1	1	3	3	4	3	0.997285	0.153261	.\4_T_Plot\DSN\comp12841_c0--275--ppe-MIR169i-p3_2ss1TC17GT_degradome.jpg	.\4_T_Plot\DSC\comp12841_c0--275--ppe-MIR169i-p3_2ss1TC17GT_degradome.jpg
		comp19549_c0	-	-	-	-	-	3.5	46-64	187.153	417.539	0.42414	0.448379	down	-1.15769	55	4	4	7	7	2	2	1	1	.\4_T_Plot\DSN\comp19549_c0--55--ppe-MIR169i-p3_2ss1TC17GT_degradome.jpg	.\4_T_Plot\DSC\comp19549_c0--55--ppe-MIR169i-p3_2ss1TC17GT_degradome.jpg
		comp24291_c0	-	GO:0005737(cytoplasm);GO:0016020(membrane);GO:0005524(ATP binding);GO:0006915(apoptosis);GO:0009626(plant-type hypersensitive response)	-	KOG4658	R1A-4	4	2632-2649	46.7883	119.297	0.71382	0.798673	down	-1.35034	2641	1	1	2	2	4	2	1	1	.\4_T_Plot\DSN\comp24291_c0--2641--ppe-MIR169i-p3_2ss1TC17GT_degradome.jpg	.\4_T_Plot\DSC\comp24291_c0--2641--ppe-MIR169i-p3_2ss1TC17GT_degradome.jpg
		comp22036_c0	-	GO:0008287(protein serine/threonine phosphatase complex);GO:0046872(metal ion binding);GO:0004722(protein serine/threonine phosphatase activity);GO:0006470(protein dephosphorylation)	-	KOG0951	F42G9.1	3	692-710	374.306	894.727	0.98326	1	down	-1.25723	701	8	8	15	15	3	3	0.471028	0.59644	.\4_T_Plot\DSN\comp22036_c0--701--ppe-MIR169i-p3_2ss1TC17GT_degradome.jpg	.\4_T_Plot\DSC\comp22036_c0--701--ppe-MIR169i-p3_2ss1TC17GT_degradome.jpg
ppe-MIR403-p3_2ss7GA18CT	CACGATATTAACTCAATT	comp23248_c0	-	GO:0005886(plasma membrane);GO:0046872(metal ion binding);GO:0004721(phosphoprotein phosphatase activity)	-	KOG0698	At1g34750	3.5	1043-1060	140.365	0	4.7927e-75	5.07298e-75	up	-	1051	3	3			2		0.33481		.\4_T_Plot\DSN\comp23248_c0--1051--ppe-MIR403-p3_2ss7GA18CT_degradome.jpg	NA
		comp19440_c0	-	GO:0009535(chloroplast thylakoid membrane);GO:0010287(plastoglobule);GO:0005198(structural molecule activity)	-	-	PAP4	0	1007-1024	46.7883	0	3.595e-26	1.14633e-25	up	-	1015	1	1			4		0.591523		.\4_T_Plot\DSN\comp19440_c0--1015--ppe-MIR403-p3_2ss7GA18CT_degradome.jpg	NA
		comp22988_c0	-	-	-	KOG1901	Ythdf1	4	2030-2047	46.7883	0	3.595e-26	1.14633e-25	up	-	2038	1	1			4		0.918479		.\4_T_Plot\DSN\comp22988_c0--2038--ppe-MIR403-p3_2ss7GA18CT_degradome.jpg	NA
ppt-MIR160g-p3_2ss2AG18CA	AGTGGGGAATATTGGACA	comp24324_c0	-	GO:0016021(integral to membrane);GO:0005886(plasma membrane);GO:0005524(ATP binding);GO:0019955(cytokine binding);GO:0005034(osmosensor activity);GO:0004721(phosphoprotein phosphatase activity);GO:0043424(protein histidine kinase binding);GO:0009885(transmembrane histidine kinase cytokinin receptor activity);GO:0000156(two-component response regulator activity);GO:0000155(two-component sensor act…	-	KOG0519	AHK4	3.5	3143-3159	0	119.297	1.663e-12	1.69185e-18	down	-	3150			2	2		2		0.560043	NA	.\4_T_Plot\DSC\comp24324_c0--3150--ppt-MIR160g-p3_2ss2AG18CA_degradome.jpg
		comp16121_c0	hydroquinone glucosyltransferase	-	-	KOG1192	GT6	3.5	960-977	0	59.6484	5.9689e-07	1.37848e-09	down	-	968			1	1		4		0.74767	NA	.\4_T_Plot\DSC\comp16121_c0--968--ppt-MIR160g-p3_2ss2AG18CA_degradome.jpg
ppt-MIR166e-p3_2ss14TC18GT	ATGTGCTCCATCTCAACT	comp24168_c0	-	GO:0051537(2 iron, 2 sulfur cluster binding);GO:0010277(chlorophyllide a oxygenase [overall] activity);GO:0046872(metal ion binding)	-	-	TIC55	3	1920-1937	140.365	0	4.7927e-75	5.07298e-75	up	-	1928	3	3			2		0.747396		.\4_T_Plot\DSN\comp24168_c0--1928--ppt-MIR166e-p3_2ss14TC18GT_degradome.jpg	NA
		comp24211_c0	-	GO:0016020(membrane);GO:0009055(electron carrier activity);GO:0020037(heme binding);GO:0004497(monooxygenase activity);GO:0016705(oxidoreductase activity, acting on paired donors, with incorporation or reduction of molecular oxygen)	ko00361(gamma-Hexachlorocyclohexane degradation);ko00626(Naphthalene and anthracene degradation);ko00903(Limonene and pinene degradation);ko00945(Stilbenoid, diarylheptanoid and gingerol biosynthesis)	KOG0156	CYP82A3	4	569-585	140.365	0	4.7927e-75	5.07298e-75	up	-	577	3	3			2		0.988426		.\4_T_Plot\DSN\comp24211_c0--577--ppt-MIR166e-p3_2ss14TC18GT_degradome.jpg	NA
		comp23011_c0	carboxyl-terminal processing protease	GO:0005576(extracellular region);GO:0008236(serine-type peptidase activity);GO:0006508(proteolysis)	-	-	ctpA	4	1017-1034	93.5765	0	1.2249e-50	1.31082e-50	up	-	1025	2	2			2		0.988426		.\4_T_Plot\DSN\comp23011_c0--1025--ppt-MIR166e-p3_2ss14TC18GT_degradome.jpg	NA
		comp20743_c0	-	-	-	-	-	3.5	846-864	46.7883	0	3.595e-26	1.14633e-25	up	-	855	1	1			4		0.761291		.\4_T_Plot\DSN\comp20743_c0--855--ppt-MIR166e-p3_2ss14TC18GT_degradome.jpg	NA
		comp18719_c0	-	-	-	KOG4372	-	4	675-691	0	119.297	1.663e-12	1.69185e-18	down	-	682			2	2		2		0.997489	NA	.\4_T_Plot\DSC\comp18719_c0--682--ppt-MIR166e-p3_2ss14TC18GT_degradome.jpg
		comp23000_c0	SWI/SNF related-matrix-associated actin-dependent regulator of chromatin subfamily C	GO:0005634(nucleus);GO:0003677(DNA binding);GO:0008270(zinc ion binding);GO:0016568(chromatin modification);GO:0007275(multicellular organismal development);GO:0006355(regulation of transcription, DNA-dependent);GO:0006351(transcription, DNA-dependent)	-	KOG1279	SWI3D	4	2558-2574	0	59.6484	5.9689e-07	1.37848e-09	down	-	2565			1	1		4		0.999956	NA	.\4_T_Plot\DSC\comp23000_c0--2565--ppt-MIR166e-p3_2ss14TC18GT_degradome.jpg
		comp5434_c0	-	-	-	-	-	4	1474-1490	0	59.6484	5.9689e-07	1.37848e-09	down	-	1482			1	1		4		0.999956	NA	.\4_T_Plot\DSC\comp5434_c0--1482--ppt-MIR166e-p3_2ss14TC18GT_degradome.jpg
ppt-MIR529d-p5_2ss12CG17GC	ACAATTTCTCAGCCTCCTTGG	comp24383_c9	-	-	-	-	-	0	523-543	187.153	0	0	5.77052e-100	up	-	534	4	4			2		0.317643		.\4_T_Plot\DSN\comp24383_c9--534--ppt-MIR529d-p5_2ss12CG17GC_degradome.jpg	NA
		comp17287_c0	-	-	-	-	-	3.5	1007-1027	46.7883	0	3.595e-26	1.14633e-25	up	-	1018	1	1			4		0.61519		.\4_T_Plot\DSN\comp17287_c0--1018--ppt-MIR529d-p5_2ss12CG17GC_degradome.jpg	NA
ppt-miR894_L-3R+1	TTCACGTCGGGTTCACCA	comp23546_c0	-	GO:0010287(plastoglobule);GO:0016747(transferase activity, transferring acyl groups other than amino-acyl groups)	-	-	At1g54570	4	1905-1922	1684.38	1014.02	0	2.08455e-274	up	0.732125	1913	36	36	17	17	0	0	0.0194138	0.0249848	.\4_T_Plot\DSN\comp23546_c0--1913--ppt-miR894_L-3R+1_degradome.jpg	.\4_T_Plot\DSC\comp23546_c0--1913--ppt-miR894_L-3R+1_degradome.jpg
		comp24209_c0	-	-	-	KOG0431	JAC1	4	872-888	0	59.6484	5.9689e-07	1.37848e-09	down	-	880			1	1		4		0.910165	NA	.\4_T_Plot\DSC\comp24209_c0--880--ppt-miR894_L-3R+1_degradome.jpg
ppt-MIR904b-p3_2ss6GA19CA	GGTGCAAGCTCTTGATCGA	comp17586_c0	small subunit ribosomal protein S19e	GO:0005618(cell wall);GO:0022627(cytosolic small ribosomal subunit);GO:0009506(plasmodesma);GO:0003735(structural constituent of ribosome);GO:0006412(translation)	ko03010(Ribosome)	KOG3411	RPS19A	4	197-216	140.365	119.297	3.5808e-18	1.70031e-16	up	0.234625	207	3	3	2	2	2	2	0.510047	0.616311	.\4_T_Plot\DSN\comp17586_c0--207--ppt-MIR904b-p3_2ss6GA19CA_degradome.jpg	.\4_T_Plot\DSC\comp17586_c0--207--ppt-MIR904b-p3_2ss6GA19CA_degradome.jpg
		comp5854_c0	-	GO:0042641(actomyosin);GO:0005826(actomyosin contractile ring);GO:0032982(myosin filament);GO:0016460(myosin II complex);GO:0001931(uropod);GO:0051015(actin filament binding);GO:0030898(actin-dependent ATPase activity);GO:0005524(ATP binding);GO:0005516(calmodulin binding);GO:0000146(microfilament motor activity);GO:0042803(protein homodimerization activity);GO:0033275(actin-myosin filament slidi…	-	-	mhcA	4	2089-2107	0	178.945	5.2855e-18	1.23908e-27	down	-	2098			3	3		2		0.616311	NA	.\4_T_Plot\DSC\comp5854_c0--2098--ppt-MIR904b-p3_2ss6GA19CA_degradome.jpg
		comp7962_c0	-	-	-	KOG3103	-	3.5	172-189	0	59.6484	5.9689e-07	1.37848e-09	down	-	180			1	1		4		0.600688	NA	.\4_T_Plot\DSC\comp7962_c0--180--ppt-MIR904b-p3_2ss6GA19CA_degradome.jpg
pta-miR319_R+1	TTGGACTGAAGGGAGCTCCA	comp17852_c0	-	GO:0005634(nucleus);GO:0003677(DNA binding);GO:0048366(leaf development);GO:0006355(regulation of transcription, DNA-dependent);GO:0006351(transcription, DNA-dependent)	-	-	TCP2	3.5	841-860	1263.28	10080.6	0	0	down	-2.99633	851	27	27	169	169	0	0	0.014826	0.0190933	.\4_T_Plot\DSN\comp17852_c0--851--pta-miR319_R+1_degradome.jpg	.\4_T_Plot\DSC\comp17852_c0--851--pta-miR319_R+1_degradome.jpg
		comp22778_c0	-	GO:0005634(nucleus);GO:0003677(DNA binding);GO:0048366(leaf development);GO:0006355(regulation of transcription, DNA-dependent);GO:0009733(response to auxin stimulus);GO:0006351(transcription, DNA-dependent)	-	-	TCP3	3.5	868-887	187.153	1550.86	1.3015e-65	1.41491e-78	down	-3.05078	878	4	4	26	26	0	0	0.014826	0.0190933	.\4_T_Plot\DSN\comp22778_c0--878--pta-miR319_R+1_degradome.jpg	.\4_T_Plot\DSC\comp22778_c0--878--pta-miR319_R+1_degradome.jpg
		comp9369_c0	-	-	-	-	-	3.5	1-20	935.765	1729.8	1.6809e-10	3.41224e-10	down	-0.886391	11	20	20	29	29	0	0	0.014826	0.0190933	.\4_T_Plot\DSN\comp9369_c0--11--pta-miR319_R+1_degradome.jpg	.\4_T_Plot\DSC\comp9369_c0--11--pta-miR319_R+1_degradome.jpg
		comp21379_c0	-	GO:0005634(nucleus);GO:0003677(DNA binding);GO:0009793(embryo development ending in seed dormancy);GO:0048366(leaf development);GO:0006355(regulation of transcription, DNA-dependent);GO:0006351(transcription, DNA-dependent)	-	-	TCP4	4	1337-1356	46.7883	59.6484	0.0010412	0.00192711	down	-0.350338	1347	1	1	1	1	4	4	0.81199	0.799416	.\4_T_Plot\DSN\comp21379_c0--1347--pta-miR319_R+1_degradome.jpg	.\4_T_Plot\DSC\comp21379_c0--1347--pta-miR319_R+1_degradome.jpg
ptc-miR160g_L+1_1ss16GT	CTGCCTGGCTCCCTGTATGCCA	comp12565_c0	-	GO:0005634(nucleus);GO:0003677(DNA binding);GO:0046983(protein dimerization activity);GO:0009734(auxin mediated signaling pathway);GO:0006355(regulation of transcription, DNA-dependent);GO:0006351(transcription, DNA-dependent)	-	-	ARF22	2	54-75	46.7883	238.594	1.268e-06	4.77189e-07	down	-2.35034	66	1	1	4	4	4	2	0.481371	0.313622	.\4_T_Plot\DSN\comp12565_c0--66--ptc-miR160g_L+1_1ss16GT_degradome.jpg	.\4_T_Plot\DSC\comp12565_c0--66--ptc-miR160g_L+1_1ss16GT_degradome.jpg
ptc-miR164a_R+3	TGGAGAAGCAGGGCACGTGCACCA	comp23998_c0	-	GO:0005634(nucleus);GO:0003677(DNA binding);GO:0003700(sequence-specific DNA binding transcription factor activity);GO:0009734(auxin mediated signaling pathway);GO:0048527(lateral root development);GO:0010072(primary shoot apical meristem specification)	-	-	NAC021	4	780-803	795.4	477.187	0	5.92277e-131	up	0.737125	794	17	17	8	8	0	0	0.00651361	0.00839861	.\4_T_Plot\DSN\comp23998_c0--794--ptc-miR164a_R+3_degradome.jpg	.\4_T_Plot\DSC\comp23998_c0--794--ptc-miR164a_R+3_degradome.jpg
ptc-MIR166q-p5_1ss19TA	CGGACCAGGCTTCATTCCAT	comp14742_c0	homeobox-leucine zipper protein	GO:0005634(nucleus);GO:0043565(sequence-specific DNA binding);GO:0003700(sequence-specific DNA binding transcription factor activity);GO:0030154(cell differentiation);GO:0009855(determination of bilateral symmetry);GO:0009944(polarity specification of adaxial/abaxial axis);GO:0010072(primary shoot apical meristem specification)	-	-	ATHB-14	1.5	332-351	46.7883	0	3.595e-26	1.14633e-25	up	-	342	1	1			4		0.511421		.\4_T_Plot\DSN\comp14742_c0--342--ptc-MIR166q-p5_1ss19TA_degradome.jpg	NA
ptc-miR167f-5p_L-2R+1	AAGCTGCCAGCATGATCTTT	comp24162_c0	-	GO:0005634(nucleus);GO:0003677(DNA binding);GO:0046983(protein dimerization activity);GO:0009734(auxin mediated signaling pathway);GO:0006355(regulation of transcription, DNA-dependent);GO:0006351(transcription, DNA-dependent)	-	-	ARF6	3.5	3217-3236	0	59.6484	5.9689e-07	1.37848e-09	down	-	3227			1	1		4		0.74767	NA	.\4_T_Plot\DSC\comp24162_c0--3227--ptc-miR167f-5p_L-2R+1_degradome.jpg
ptc-miR169ac_R-1_1ss20CA	TAGCCAAGGACGACTTGCCA	comp21435_c0	nuclear transcription factor Y, alpha	GO:0005634(nucleus);GO:0003677(DNA binding);GO:0003700(sequence-specific DNA binding transcription factor activity);GO:0009567(double fertilization forming a zygote and endosperm)	ko04612(Antigen processing and presentation)	KOG1561	NFYA2	4	1381-1400	0	59.6484	5.9689e-07	1.37848e-09	down	-	1391			1	1		4		0.552134	NA	.\4_T_Plot\DSC\comp21435_c0--1391--ptc-miR169ac_R-1_1ss20CA_degradome.jpg
ptc-MIR169k-p5_2ss11GT20GC	CAAAAGAAAATGAGAGAATC	comp23395_c0	H+-transporting ATPase	GO:0016021(integral to membrane);GO:0005886(plasma membrane);GO:0005524(ATP binding);GO:0008553(hydrogen-exporting ATPase activity, phosphorylative mechanism);GO:0046872(metal ion binding);GO:0006754(ATP biosynthetic process)	ko00190(Oxidative phosphorylation)	KOG0205	PMA1	3	646-666	0	59.6484	5.9689e-07	1.37848e-09	down	-	657			1	1		4		0.873249	NA	.\4_T_Plot\DSC\comp23395_c0--657--ptc-MIR169k-p5_2ss11GT20GC_degradome.jpg
		comp18467_c0	-	GO:0010008(endosome membrane);GO:0016021(integral to membrane);GO:0005886(plasma membrane);GO:0043234(protein complex);GO:0005524(ATP binding);GO:0046982(protein heterodimerization activity);GO:0004674(protein serine/threonine kinase activity);GO:0033612(receptor serine/threonine kinase binding);GO:0004714(transmembrane receptor protein tyrosine kinase activity);GO:0009742(brassinosteroid mediate…	-	KOG0619	BAK1	3.5	45-64	0	59.6484	5.9689e-07	1.37848e-09	down	-	55			1	1		4		0.899242	NA	.\4_T_Plot\DSC\comp18467_c0--55--ptc-MIR169k-p5_2ss11GT20GC_degradome.jpg
ptc-miR169u-5p_R-1	TAGCCAAGGACGACTTGCCT	comp15253_c1	-	-	-	-	-	4	205-224	187.153	1729.8	6.0557e-80	2.18852e-97	down	-3.20832	215	4	4	29	29	1	0	0.0158365	0.00839861	.\4_T_Plot\DSN\comp15253_c1--215--ptc-miR169u-5p_R-1_degradome.jpg	.\4_T_Plot\DSC\comp15253_c1--215--ptc-miR169u-5p_R-1_degradome.jpg
ptc-miR169v_R-1	TAGCCAAGGATGACTTGCCC	comp15253_c1	-	-	-	-	-	3	205-224	187.153	1729.8	6.0557e-80	2.18852e-97	down	-3.20832	215	4	4	29	29	1	0	0.020315	0.0107852	.\4_T_Plot\DSN\comp15253_c1--215--ptc-miR169v_R-1_degradome.jpg	.\4_T_Plot\DSC\comp15253_c1--215--ptc-miR169v_R-1_degradome.jpg
		comp17252_c0	-	-	-	KOG0032	CRK1	4	273-292	0	59.6484	5.9689e-07	1.37848e-09	down	-	283			1	1		4		0.865763	NA	.\4_T_Plot\DSC\comp17252_c0--283--ptc-miR169v_R-1_degradome.jpg
		comp21435_c0	nuclear transcription factor Y, alpha	GO:0005634(nucleus);GO:0003677(DNA binding);GO:0003700(sequence-specific DNA binding transcription factor activity);GO:0009567(double fertilization forming a zygote and endosperm)	ko04612(Antigen processing and presentation)	KOG1561	NFYA2	3	1381-1400	0	59.6484	5.9689e-07	1.37848e-09	down	-	1391			1	1		4		0.643978	NA	.\4_T_Plot\DSC\comp21435_c0--1391--ptc-miR169v_R-1_degradome.jpg
		comp19842_c0	nuclear transcription factor Y, alpha	GO:0016602(CCAAT-binding factor complex);GO:0003677(DNA binding);GO:0003700(sequence-specific DNA binding transcription factor activity);GO:0045892(negative regulation of transcription, DNA-dependent)	ko04612(Antigen processing and presentation)	KOG1561	NFYA9	4	1196-1215	795.4	2266.64	2.214e-05	1.81403e-05	down	-1.5108	1206	17	17	38	38	0	0	0.0162046	0.0208644	.\4_T_Plot\DSN\comp19842_c0--1206--ptc-miR169v_R-1_degradome.jpg	.\4_T_Plot\DSC\comp19842_c0--1206--ptc-miR169v_R-1_degradome.jpg
		comp16631_c0	nuclear transcription factor Y, alpha	GO:0016602(CCAAT-binding factor complex);GO:0003677(DNA binding);GO:0003700(sequence-specific DNA binding transcription factor activity);GO:0045892(negative regulation of transcription, DNA-dependent)	ko04612(Antigen processing and presentation)	KOG1561	NFYA9	4	385-404	795.4	1849.1	0.49186	0.494711	down	-1.21707	395	17	17	31	31	0	0	0.0162046	0.0208644	.\4_T_Plot\DSN\comp16631_c0--395--ptc-miR169v_R-1_degradome.jpg	.\4_T_Plot\DSC\comp16631_c0--395--ptc-miR169v_R-1_degradome.jpg
ptc-miR2111a_R-2	TAATCTGCATCCTGAGGTT	comp23006_c0	-	GO:0005634(nucleus)	-	KOG1072	At3g27150	1.5	644-662	6222.84	5845.55	0	0	up	0.090235	653	133	133	98	98	0	0	0.0055857	0.00720314	.\4_T_Plot\DSN\comp23006_c0--653--ptc-miR2111a_R-2_degradome.jpg	.\4_T_Plot\DSC\comp23006_c0--653--ptc-miR2111a_R-2_degradome.jpg
ptc-MIR2111b-p3_2ss13TA17CT	GTCAGGATTGGGAAATTT	comp18907_c0	-	GO:0005739(mitochondrion)	-	-	TAR1-A	2	440-457	327.518	119.297	0	1.2007e-81	up	1.45702	448	7	7	2	2	2	3	0.24443	0.0183149	.\4_T_Plot\DSN\comp18907_c0--448--ptc-MIR2111b-p3_2ss13TA17CT_degradome.jpg	.\4_T_Plot\DSC\comp18907_c0--448--ptc-MIR2111b-p3_2ss13TA17CT_degradome.jpg
		comp19367_c1	-	GO:0005634(nucleus);GO:0043565(sequence-specific DNA binding);GO:0003700(sequence-specific DNA binding transcription factor activity)	-	-	WRKY3	4	377-393	46.7883	0	3.595e-26	1.14633e-25	up	-	385	1	1			4		0.976724		.\4_T_Plot\DSN\comp19367_c1--385--ptc-MIR2111b-p3_2ss13TA17CT_degradome.jpg	NA
ptc-MIR394b-p5_2ss10TC18TC	AAGGGTTTCCTACAGAGCTTA	comp20000_c0	-	-	-	-	-	4	716-735	46.7883	0	3.595e-26	1.14633e-25	up	-	726	1	1			4		0.341516		.\4_T_Plot\DSN\comp20000_c0--726--ptc-MIR394b-p5_2ss10TC18TC_degradome.jpg	NA
ptc-MIR481c-p3_2ss5AG18TC	GGTCGCGAGTTCGAATCCC	comp23084_c0	-	-	-	-	-	4	224-241	140.365	298.242	0.24438	0.249334	down	-1.0873	233	3	3	5	5	2	3	0.590086	0.0571188	.\4_T_Plot\DSN\comp23084_c0--233--ptc-MIR481c-p3_2ss5AG18TC_degradome.jpg	.\4_T_Plot\DSC\comp23084_c0--233--ptc-MIR481c-p3_2ss5AG18TC_degradome.jpg
ptc-MIR6426b-p3_2ss16GA18AG	GAAGAAGAAGAAGAAAAGGGA	comp20232_c0	-	-	-	-	-	2	1-21	93.5765	0	1.2249e-50	1.31082e-50	up	-	12	2	2			2		0.999904		.\4_T_Plot\DSN\comp20232_c0--12--ptc-MIR6426b-p3_2ss16GA18AG_degradome.jpg	NA
		comp12141_c0	-	-	-	-	-	4	197-217	0	298.242	6.1451e-29	1.25169e-45	down	-	208			5	5		2		0.999987	NA	.\4_T_Plot\DSC\comp12141_c0--208--ptc-MIR6426b-p3_2ss16GA18AG_degradome.jpg
		comp23338_c0	light-harvesting complex II chlorophyll a/b binding protein 1	GO:0009535(chloroplast thylakoid membrane);GO:0016021(integral to membrane);GO:0009522(photosystem I);GO:0009523(photosystem II);GO:0016168(chlorophyll binding);GO:0046872(metal ion binding);GO:0009765(photosynthesis, light harvesting);GO:0018298(protein-chromophore linkage)	ko00196(Photosynthesis - antenna proteins)	-	CAB40	3.5	26-46	0	298.242	6.1451e-29	1.25169e-45	down	-	37			5	5		3		0.340812	NA	.\4_T_Plot\DSC\comp23338_c0--37--ptc-MIR6426b-p3_2ss16GA18AG_degradome.jpg
		comp12690_c0	-	-	-	-	-	1	182-202	46.7883	0	3.595e-26	1.14633e-25	up	-	193	1	1			4		0.902493		.\4_T_Plot\DSN\comp12690_c0--193--ptc-MIR6426b-p3_2ss16GA18AG_degradome.jpg	NA
		comp22316_c0	26S proteasome regulatory subunit T6	GO:0005829(cytosol);GO:0005634(nucleus);GO:0005886(plasma membrane);GO:0000502(proteasome complex);GO:0005524(ATP binding);GO:0017111(nucleoside-triphosphatase activity);GO:0030163(protein catabolic process)	ko03050(Proteasome)	KOG0728	RPT6A	3.5	69-89	46.7883	0	3.595e-26	1.14633e-25	up	-	80	1	1			4		1		.\4_T_Plot\DSN\comp22316_c0--80--ptc-MIR6426b-p3_2ss16GA18AG_degradome.jpg	NA
		comp18169_c0	-	-	-	KOG0324	-	4	66-86	46.7883	0	3.595e-26	1.14633e-25	up	-	77	1	1			4		1		.\4_T_Plot\DSN\comp18169_c0--77--ptc-MIR6426b-p3_2ss16GA18AG_degradome.jpg	NA
		comp57466_c0	-	-	-	-	-	4	172-193	46.7883	0	3.595e-26	1.14633e-25	up	-	183	1	1			4		1		.\4_T_Plot\DSN\comp57466_c0--183--ptc-MIR6426b-p3_2ss16GA18AG_degradome.jpg	NA
		comp21439_c0	-	-	-	-	-	3.5	284-304	46.7883	0	3.595e-26	1.14633e-25	up	-	295	1	1			4		1		.\4_T_Plot\DSN\comp21439_c0--295--ptc-MIR6426b-p3_2ss16GA18AG_degradome.jpg	NA
		comp21236_c0	histone H1/5	GO:0000786(nucleosome);GO:0005634(nucleus);GO:0003677(DNA binding);GO:0006334(nucleosome assembly)	-	-	-	0	756-776	46.7883	0	3.595e-26	1.14633e-25	up	-	767	1	1			4		0.931844		.\4_T_Plot\DSN\comp21236_c0--767--ptc-MIR6426b-p3_2ss16GA18AG_degradome.jpg	NA
		comp17844_c0	-	-	-	-	-	3	38-59	0	178.945	5.2855e-18	1.23908e-27	down	-	50			3	3		2		0.999546	NA	.\4_T_Plot\DSC\comp17844_c0--50--ptc-MIR6426b-p3_2ss16GA18AG_degradome.jpg
		comp16268_c0	-	-	-	-	-	0	2-22	93.5765	59.6484	9.4088e-18	5.27555e-16	up	0.649662	13	2	2	1	1	3	4	0.0516848	0.924371	.\4_T_Plot\DSN\comp16268_c0--13--ptc-MIR6426b-p3_2ss16GA18AG_degradome.jpg	.\4_T_Plot\DSC\comp16268_c0--13--ptc-MIR6426b-p3_2ss16GA18AG_degradome.jpg
		comp16191_c0	molecular chaperone HscB	-	-	KOG3192	-	2	11-31	0	59.6484	5.9689e-07	1.37848e-09	down	-	22			1	1		4		1	NA	.\4_T_Plot\DSC\comp16191_c0--22--ptc-MIR6426b-p3_2ss16GA18AG_degradome.jpg
		comp12519_c1	Rab family, other	GO:0000139(Golgi membrane);GO:0005886(plasma membrane);GO:0005525(GTP binding);GO:0005515(protein binding);GO:0015031(protein transport);GO:0007264(small GTPase mediated signal transduction)	-	KOG0078	RABE1D	3	11-31	0	59.6484	5.9689e-07	1.37848e-09	down	-	22			1	1		4		0.999998	NA	.\4_T_Plot\DSC\comp12519_c1--22--ptc-MIR6426b-p3_2ss16GA18AG_degradome.jpg
		comp15952_c0	-	-	-	-	-	2	4-24	0	59.6484	5.9689e-07	1.37848e-09	down	-	15			1	1		4		1	NA	.\4_T_Plot\DSC\comp15952_c0--15--ptc-MIR6426b-p3_2ss16GA18AG_degradome.jpg
		comp23057_c0	sedoheptulose-bisphosphatase	GO:0048046(apoplast);GO:0009941(chloroplast envelope);GO:0009570(chloroplast stroma);GO:0009579(thylakoid);GO:0046872(metal ion binding);GO:0050278(sedoheptulose-bisphosphatase activity);GO:0042742(defense response to bacterium);GO:0019253(reductive pentose-phosphate cycle);GO:0019252(starch biosynthetic process);GO:0005986(sucrose biosynthetic process)	ko00710(Carbon fixation in photosynthetic organisms)	KOG1458	At3g55800	2	301-321	0	59.6484	5.9689e-07	1.37848e-09	down	-	312			1	1		4		1	NA	.\4_T_Plot\DSC\comp23057_c0--312--ptc-MIR6426b-p3_2ss16GA18AG_degradome.jpg
		comp20936_c0	-	-	-	KOG2089	-	4	108-128	0	59.6484	5.9689e-07	1.37848e-09	down	-	119			1	1		4		1	NA	.\4_T_Plot\DSC\comp20936_c0--119--ptc-MIR6426b-p3_2ss16GA18AG_degradome.jpg
		comp21503_c0	-	GO:0016021(integral to membrane);GO:0008270(zinc ion binding);GO:0006952(defense response);GO:0010200(response to chitin)	-	KOG0800	ATL2	3.5	712-732	0	59.6484	5.9689e-07	1.37848e-09	down	-	723			1	1		4		0.999999	NA	.\4_T_Plot\DSC\comp21503_c0--723--ptc-MIR6426b-p3_2ss16GA18AG_degradome.jpg
		comp21573_c0	EREBP-like factor	GO:0005634(nucleus);GO:0003677(DNA binding);GO:0003700(sequence-specific DNA binding transcription factor activity);GO:0009873(ethylene mediated signaling pathway);GO:0009414(response to water deprivation)	-	-	ERF107	2	1-21	0	59.6484	5.9689e-07	1.37848e-09	down	-	12			1	1		4		1	NA	.\4_T_Plot\DSC\comp21573_c0--12--ptc-MIR6426b-p3_2ss16GA18AG_degradome.jpg
		comp21375_c0	-	-	-	KOG0769	PNC1	4	36-55	46.7883	59.6484	0.0010412	0.00192711	down	-0.350338	46	1	1	1	1	4	4	1	1	.\4_T_Plot\DSN\comp21375_c0--46--ptc-MIR6426b-p3_2ss16GA18AG_degradome.jpg	.\4_T_Plot\DSC\comp21375_c0--46--ptc-MIR6426b-p3_2ss16GA18AG_degradome.jpg
		comp22573_c0	-	GO:0005634(nucleus);GO:0046982(protein heterodimerization activity);GO:0030154(cell differentiation);GO:0009908(flower development);GO:0080001(mucilage extrusion from seed coat);GO:0045892(negative regulation of transcription, DNA-dependent);GO:0006351(transcription, DNA-dependent)	-	KOG0266	LUG	2	1-21	46.7883	119.297	0.71382	0.798673	down	-1.35034	12	1	1	2	2	4	2	1	0.999996	.\4_T_Plot\DSN\comp22573_c0--12--ptc-MIR6426b-p3_2ss16GA18AG_degradome.jpg	.\4_T_Plot\DSC\comp22573_c0--12--ptc-MIR6426b-p3_2ss16GA18AG_degradome.jpg
ptc-MIR6426b-p5_2ss1TC20GC	CTTTTCTTCTTCTTCTTCTCC	comp22815_c0	-	GO:0009793(embryo development ending in seed dormancy);GO:0006950(response to stress);GO:0009415(response to water)	-	-	ECPP44	1.5	285-305	5895.32	3519.26	0	0	up	0.744299	296	126	126	59	59	2	2	0.457477	0.560043	.\4_T_Plot\DSN\comp22815_c0--296--ptc-MIR6426b-p5_2ss1TC20GC_degradome.jpg	.\4_T_Plot\DSC\comp22815_c0--296--ptc-MIR6426b-p5_2ss1TC20GC_degradome.jpg
		comp24256_c0	-	GO:0005737(cytoplasm);GO:0005634(nucleus);GO:0046982(protein heterodimerization activity);GO:0042803(protein homodimerization activity);GO:0043565(sequence-specific DNA binding);GO:0003700(sequence-specific DNA binding transcription factor activity);GO:0010197(polar nucleus fusion);GO:0009737(response to abscisic acid stimulus);GO:0010201(response to continuous far red light stimulus by the high-…	-	KOG0773	BLH1	3	2469-2489	795.4	536.836	0	2.31019e-115	up	0.5672	2480	17	17	9	9	2	2	1	1	.\4_T_Plot\DSN\comp24256_c0--2480--ptc-MIR6426b-p5_2ss1TC20GC_degradome.jpg	.\4_T_Plot\DSC\comp24256_c0--2480--ptc-MIR6426b-p5_2ss1TC20GC_degradome.jpg
		comp23231_c2	-	-	-	-	-	3	547-567	187.153	0	0	5.77052e-100	up	-	558	4	4			0		0.242148		.\4_T_Plot\DSN\comp23231_c2--558--ptc-MIR6426b-p5_2ss1TC20GC_degradome.jpg	NA
		comp22529_c0	-	-	-	-	-	3.5	884-905	280.73	119.297	2.3681e-71	2.0168e-63	up	1.23462	896	6	6	2	2	2	2	0.999975	0.999999	.\4_T_Plot\DSN\comp22529_c0--896--ptc-MIR6426b-p5_2ss1TC20GC_degradome.jpg	.\4_T_Plot\DSC\comp22529_c0--896--ptc-MIR6426b-p5_2ss1TC20GC_degradome.jpg
		comp23499_c0	-	GO:0016020(membrane);GO:0005730(nucleolus);GO:0042254(ribosome biogenesis)	-	KOG2572	NOP5-2	2.5	1471-1491	748.612	775.43	1.3734e-63	3.049e-58	down	-0.0507773	1482	16	16	13	13	2	2	0.963572	0.988292	.\4_T_Plot\DSN\comp23499_c0--1482--ptc-MIR6426b-p5_2ss1TC20GC_degradome.jpg	.\4_T_Plot\DSC\comp23499_c0--1482--ptc-MIR6426b-p5_2ss1TC20GC_degradome.jpg
		comp15590_c0	-	-	-	-	-	3	520-540	1824.74	6740.27	6.1321e-62	1.05012e-65	down	-1.88511	531	39	39	113	113	0	0	0.242148	0.300819	.\4_T_Plot\DSN\comp15590_c0--531--ptc-MIR6426b-p5_2ss1TC20GC_degradome.jpg	.\4_T_Plot\DSC\comp15590_c0--531--ptc-MIR6426b-p5_2ss1TC20GC_degradome.jpg
		comp22365_c0	-	-	-	KOG2812	DDB_G0269284	3	865-886	93.5765	0	1.2249e-50	1.31082e-50	up	-	877	2	2			2		1		.\4_T_Plot\DSN\comp22365_c0--877--ptc-MIR6426b-p5_2ss1TC20GC_degradome.jpg	NA
		comp21836_c0	transducin (beta)-like 1	GO:0005667(transcription factor complex);GO:0003682(chromatin binding);GO:0005515(protein binding);GO:0003714(transcription corepressor activity);GO:0044212(transcription regulatory region DNA binding);GO:0045444(fat cell differentiation);GO:0045892(negative regulation of transcription, DNA-dependent);GO:0045944(positive regulation of transcription from RNA polymerase II promoter);GO:0043161(prot…	ko04310(Wnt signaling pathway)	KOG0273	Tbl1x	3.5	523-543	93.5765	0	1.2249e-50	1.31082e-50	up	-	534	2	2			2		0.999975		.\4_T_Plot\DSN\comp21836_c0--534--ptc-MIR6426b-p5_2ss1TC20GC_degradome.jpg	NA
		comp23722_c0	sister chromatid cohesion protein PDS5	GO:0005654(nucleoplasm);GO:0005524(ATP binding);GO:0004693(cyclin-dependent protein kinase activity);GO:0006915(apoptosis);GO:0001824(blastocyst development);GO:0007088(regulation of mitosis)	-	KOG1525	Cdk11b	4	4170-4190	93.5765	0	1.2249e-50	1.31082e-50	up	-	4181	2	2			2		1		.\4_T_Plot\DSN\comp23722_c0--4181--ptc-MIR6426b-p5_2ss1TC20GC_degradome.jpg	NA
		comp12636_c0	-	-	-	KOG4210	-	3.5	266-286	93.5765	775.43	1.1313e-33	8.31928e-40	down	-3.05078	277	2	2	13	13	2	2	0.999975	0.999999	.\4_T_Plot\DSN\comp12636_c0--277--ptc-MIR6426b-p5_2ss1TC20GC_degradome.jpg	.\4_T_Plot\DSC\comp12636_c0--277--ptc-MIR6426b-p5_2ss1TC20GC_degradome.jpg
		comp23090_c0	-	GO:0031969(chloroplast membrane);GO:0019899(enzyme binding);GO:0046906(tetrapyrrole binding);GO:0015995(chlorophyll biosynthetic process);GO:0010019(chloroplast-nucleus signaling pathway);GO:0043085(positive regulation of catalytic activity)	-	-	GUN4	4	705-725	46.7883	536.836	5.9711e-30	6.40115e-37	down	-3.52026	716	1	1	9	9	4	2	1	1	.\4_T_Plot\DSN\comp23090_c0--716--ptc-MIR6426b-p5_2ss1TC20GC_degradome.jpg	.\4_T_Plot\DSC\comp23090_c0--716--ptc-MIR6426b-p5_2ss1TC20GC_degradome.jpg
		comp12040_c0	-	GO:0010209(vacuolar sorting signal binding);GO:0007059(chromosome segregation);GO:0009944(polarity specification of adaxial/abaxial axis);GO:0051726(regulation of cell cycle);GO:0042127(regulation of cell proliferation)	-	KOG3381	At1g68310	3	42-62	46.7883	0	3.595e-26	1.14633e-25	up	-	53	1	1			4		1		.\4_T_Plot\DSN\comp12040_c0--53--ptc-MIR6426b-p5_2ss1TC20GC_degradome.jpg	NA
		comp8494_c0	-	-	-	-	-	4	30-51	46.7883	0	3.595e-26	1.14633e-25	up	-	42	1	1			4		1		.\4_T_Plot\DSN\comp8494_c0--42--ptc-MIR6426b-p5_2ss1TC20GC_degradome.jpg	NA
		comp22358_c0	-	GO:0016021(integral to membrane)	-	-	At3g02645	4	731-751	46.7883	0	3.595e-26	1.14633e-25	up	-	742	1	1			4		1		.\4_T_Plot\DSN\comp22358_c0--742--ptc-MIR6426b-p5_2ss1TC20GC_degradome.jpg	NA
		comp20505_c0	myb proto-oncogene protein, plant	GO:0005634(nucleus);GO:0003677(DNA binding);GO:0006355(regulation of transcription, DNA-dependent);GO:0009751(response to salicylic acid stimulus);GO:0006351(transcription, DNA-dependent)	-	KOG0048	MYB48	3	50-70	46.7883	0	3.595e-26	1.14633e-25	up	-	61	1	1			4		1		.\4_T_Plot\DSN\comp20505_c0--61--ptc-MIR6426b-p5_2ss1TC20GC_degradome.jpg	NA
		comp18319_c0	-	-	-	KOG4197	-	3	179-199	46.7883	0	3.595e-26	1.14633e-25	up	-	190	1	1			4		1		.\4_T_Plot\DSN\comp18319_c0--190--ptc-MIR6426b-p5_2ss1TC20GC_degradome.jpg	NA
		comp11174_c0	-	-	-	-	-	3	3-23	46.7883	0	3.595e-26	1.14633e-25	up	-	14	1	1			4		1		.\4_T_Plot\DSN\comp11174_c0--14--ptc-MIR6426b-p5_2ss1TC20GC_degradome.jpg	NA
		comp19746_c0	orotidine-5'-phosphate decarboxylase	GO:0004588(orotate phosphoribosyltransferase activity);GO:0004590(orotidine-5'-phosphate decarboxylase activity);GO:0006207('de novo' pyrimidine base biosynthetic process);GO:0044205('de novo' UMP biosynthetic process)	ko00240(Pyrimidine metabolism)	KOG1377	PYR5-6	2	4-24	46.7883	0	3.595e-26	1.14633e-25	up	-	15	1	1			4		1		.\4_T_Plot\DSN\comp19746_c0--15--ptc-MIR6426b-p5_2ss1TC20GC_degradome.jpg	NA
		comp11773_c0	-	-	-	-	-	3.5	215-235	46.7883	0	3.595e-26	1.14633e-25	up	-	226	1	1			4		1		.\4_T_Plot\DSN\comp11773_c0--226--ptc-MIR6426b-p5_2ss1TC20GC_degradome.jpg	NA
		comp7551_c0	-	GO:0005730(nucleolus);GO:0006364(rRNA processing)	-	KOG2055	At5g14050	4	549-569	46.7883	0	3.595e-26	1.14633e-25	up	-	560	1	1			4		1		.\4_T_Plot\DSN\comp7551_c0--560--ptc-MIR6426b-p5_2ss1TC20GC_degradome.jpg	NA
		comp18206_c0	-	GO:0005737(cytoplasm);GO:0005524(ATP binding);GO:0031072(heat shock protein binding);GO:0046872(metal ion binding);GO:0051082(unfolded protein binding);GO:0006260(DNA replication);GO:0006457(protein folding);GO:0009408(response to heat)	-	KOG0715	dnaJ	3	896-915	46.7883	0	3.595e-26	1.14633e-25	up	-	906	1	1			4		1		.\4_T_Plot\DSN\comp18206_c0--906--ptc-MIR6426b-p5_2ss1TC20GC_degradome.jpg	NA
		comp22868_c0	-	GO:0003779(actin binding);GO:0004721(phosphoprotein phosphatase activity);GO:0030036(actin cytoskeleton organization)	-	-	FH20	3	78-98	46.7883	0	3.595e-26	1.14633e-25	up	-	89	1	1			4		1		.\4_T_Plot\DSN\comp22868_c0--89--ptc-MIR6426b-p5_2ss1TC20GC_degradome.jpg	NA
		comp14046_c0	-	-	-	KOG2654	-	4	93-113	46.7883	0	3.595e-26	1.14633e-25	up	-	104	1	1			4		1		.\4_T_Plot\DSN\comp14046_c0--104--ptc-MIR6426b-p5_2ss1TC20GC_degradome.jpg	NA
		comp2414_c1	-	GO:0005737(cytoplasm);GO:0005524(ATP binding);GO:0051082(unfolded protein binding);GO:0006457(protein folding);GO:0006950(response to stress)	-	KOG0019	HSP90	3	33-54	46.7883	0	3.595e-26	1.14633e-25	up	-	45	1	1			4		1		.\4_T_Plot\DSN\comp2414_c1--45--ptc-MIR6426b-p5_2ss1TC20GC_degradome.jpg	NA
		comp17129_c0	-	GO:0003677(DNA binding);GO:0008270(zinc ion binding)	-	KOG1763	Os01g0834700	3	361-382	46.7883	0	3.595e-26	1.14633e-25	up	-	373	1	1			4		1		.\4_T_Plot\DSN\comp17129_c0--373--ptc-MIR6426b-p5_2ss1TC20GC_degradome.jpg	NA
		comp12603_c0	-	-	-	-	-	3.5	67-87	46.7883	0	3.595e-26	1.14633e-25	up	-	78	1	1			4		1		.\4_T_Plot\DSN\comp12603_c0--78--ptc-MIR6426b-p5_2ss1TC20GC_degradome.jpg	NA
		comp17680_c0	-	-	-	KOG2038	-	4	642-662	46.7883	0	3.595e-26	1.14633e-25	up	-	653	1	1			4		1		.\4_T_Plot\DSN\comp17680_c0--653--ptc-MIR6426b-p5_2ss1TC20GC_degradome.jpg	NA
		comp21687_c0	-	GO:0071782(endoplasmic reticulum tubular network);GO:0071458(integral to cytosolic side of endoplasmic reticulum membrane);GO:0005886(plasma membrane);GO:0071786(endoplasmic reticulum tubular network organization)	-	KOG1792	RTNLB2	4	221-241	46.7883	0	3.595e-26	1.14633e-25	up	-	232	1	1			4		1		.\4_T_Plot\DSN\comp21687_c0--232--ptc-MIR6426b-p5_2ss1TC20GC_degradome.jpg	NA
		comp21094_c0	-	-	-	-	-	4	107-127	187.153	178.945	1.0077e-19	5.20176e-18	up	0.0646999	118	4	4	3	3	2	2	1	1	.\4_T_Plot\DSN\comp21094_c0--118--ptc-MIR6426b-p5_2ss1TC20GC_degradome.jpg	.\4_T_Plot\DSC\comp21094_c0--118--ptc-MIR6426b-p5_2ss1TC20GC_degradome.jpg
		comp17305_c0	methionyl aminopeptidase	GO:0005737(cytoplasm);GO:0004177(aminopeptidase activity);GO:0046872(metal ion binding);GO:0008235(metalloexopeptidase activity);GO:0009987(cellular process);GO:0016485(protein processing);GO:0006508(proteolysis)	-	KOG2775	MAP2B	4	232-252	0	178.945	5.2855e-18	1.23908e-27	down	-	243			3	3		2		1	NA	.\4_T_Plot\DSC\comp17305_c0--243--ptc-MIR6426b-p5_2ss1TC20GC_degradome.jpg
		comp22239_c0	-	-	-	KOG1203	-	4	210-230	0	178.945	5.2855e-18	1.23908e-27	down	-	221			3	3		2		1	NA	.\4_T_Plot\DSC\comp22239_c0--221--ptc-MIR6426b-p5_2ss1TC20GC_degradome.jpg
		comp23704_c0	-	-	-	KOG0051	-	3	586-607	0	178.945	5.2855e-18	1.23908e-27	down	-	598			3	3		2		1	NA	.\4_T_Plot\DSC\comp23704_c0--598--ptc-MIR6426b-p5_2ss1TC20GC_degradome.jpg
		comp23937_c0	-	-	-	KOG1305	-	2	43-63	0	178.945	5.2855e-18	1.23908e-27	down	-	54			3	3		1		0.366318	NA	.\4_T_Plot\DSC\comp23937_c0--54--ptc-MIR6426b-p5_2ss1TC20GC_degradome.jpg
		comp12659_c0	charged multivesicular body protein 2A	-	ko04144(Endocytosis)	KOG3230	VPS2.1	3.5	579-599	93.5765	59.6484	9.4088e-18	5.27555e-16	up	0.649662	590	2	2	1	1	2	4	0.999975	1	.\4_T_Plot\DSN\comp12659_c0--590--ptc-MIR6426b-p5_2ss1TC20GC_degradome.jpg	.\4_T_Plot\DSC\comp12659_c0--590--ptc-MIR6426b-p5_2ss1TC20GC_degradome.jpg
		comp7696_c0	-	GO:0005737(cytoplasm);GO:0005730(nucleolus);GO:0005524(ATP binding);GO:0034512(box C/D snoRNA binding);GO:0034513(box H/ACA snoRNA binding);GO:0005525(GTP binding);GO:0008139(nuclear localization sequence binding);GO:0019904(protein domain specific binding);GO:0003700(sequence-specific DNA binding transcription factor activity);GO:0008134(transcription factor binding);GO:0033979(box H/ACA snoRNA …	-	KOG2992	Nolc1	4	895-915	46.7883	357.891	2.7419e-15	1.33979e-17	down	-2.9353	906	1	1	6	6	4	2	1	1	.\4_T_Plot\DSN\comp7696_c0--906--ptc-MIR6426b-p5_2ss1TC20GC_degradome.jpg	.\4_T_Plot\DSC\comp7696_c0--906--ptc-MIR6426b-p5_2ss1TC20GC_degradome.jpg
		comp22586_c0	-	-	-	KOG3410	-	3.5	239-260	233.941	298.242	2.2477e-13	1.73914e-12	down	-0.350338	251	5	5	5	5	2	2	0.999975	0.999999	.\4_T_Plot\DSN\comp22586_c0--251--ptc-MIR6426b-p5_2ss1TC20GC_degradome.jpg	.\4_T_Plot\DSC\comp22586_c0--251--ptc-MIR6426b-p5_2ss1TC20GC_degradome.jpg
		comp17032_c0	-	-	-	KOG2914	-	4	942-962	0	119.297	1.663e-12	1.69185e-18	down	-	953			2	2		2		1	NA	.\4_T_Plot\DSC\comp17032_c0--953--ptc-MIR6426b-p5_2ss1TC20GC_degradome.jpg
		comp24049_c0	26S proteasome regulatory subunit T1	GO:0005829(cytosol);GO:0005634(nucleus);GO:0005886(plasma membrane);GO:0000502(proteasome complex);GO:0005524(ATP binding);GO:0017111(nucleoside-triphosphatase activity);GO:0030163(protein catabolic process)	ko03050(Proteasome)	KOG0729	RPT1A	3	195-216	0	119.297	1.663e-12	1.69185e-18	down	-	207			2	2		2		1	NA	.\4_T_Plot\DSC\comp24049_c0--207--ptc-MIR6426b-p5_2ss1TC20GC_degradome.jpg
		comp18775_c0	-	GO:0009507(chloroplast);GO:0005524(ATP binding);GO:0008026(ATP-dependent helicase activity);GO:0070180(LSU rRNA binding);GO:0080158(chloroplast ribulose bisphosphate carboxylase complex biogenesis)	-	KOG0331	RH39	3.5	873-893	0	119.297	1.663e-12	1.69185e-18	down	-	884			2	2		2		0.999999	NA	.\4_T_Plot\DSC\comp18775_c0--884--ptc-MIR6426b-p5_2ss1TC20GC_degradome.jpg
		comp17028_c0	-	GO:0008234(cysteine-type peptidase activity)	-	KOG2605	DDB_G0284757	4	1214-1234	0	119.297	1.663e-12	1.69185e-18	down	-	1225			2	2		2		1	NA	.\4_T_Plot\DSC\comp17028_c0--1225--ptc-MIR6426b-p5_2ss1TC20GC_degradome.jpg
		comp14550_c0	-	-	-	KOG2626	-	3.5	504-524	0	119.297	1.663e-12	1.69185e-18	down	-	515			2	2		2		0.999999	NA	.\4_T_Plot\DSC\comp14550_c0--515--ptc-MIR6426b-p5_2ss1TC20GC_degradome.jpg
		comp21022_c0	molecular chaperone DnaJ	GO:0009507(chloroplast);GO:0005634(nucleus);GO:0031072(heat shock protein binding);GO:0051082(unfolded protein binding);GO:0006457(protein folding);GO:0006950(response to stress)	-	KOG0712	ATJ20	3	53-73	0	119.297	1.663e-12	1.69185e-18	down	-	64			2	2		2		1	NA	.\4_T_Plot\DSC\comp21022_c0--64--ptc-MIR6426b-p5_2ss1TC20GC_degradome.jpg
		comp14680_c0	-	-	-	-	-	4	265-286	0	119.297	1.663e-12	1.69185e-18	down	-	277			2	2		3		0.798056	NA	.\4_T_Plot\DSC\comp14680_c0--277--ptc-MIR6426b-p5_2ss1TC20GC_degradome.jpg
		comp81994_c0	-	-	-	-	-	4	169-190	0	119.297	1.663e-12	1.69185e-18	down	-	181			2	2		2		1	NA	.\4_T_Plot\DSC\comp81994_c0--181--ptc-MIR6426b-p5_2ss1TC20GC_degradome.jpg
		comp15525_c0	peptidylprolyl isomerase	-	-	KOG0543	FKBP20-1	2	610-630	0	119.297	1.663e-12	1.69185e-18	down	-	621			2	2		2		1	NA	.\4_T_Plot\DSC\comp15525_c0--621--ptc-MIR6426b-p5_2ss1TC20GC_degradome.jpg
		comp15378_c0	-	GO:0005524(ATP binding);GO:0004674(protein serine/threonine kinase activity)	-	-	kinX	3.5	386-406	514.671	835.078	2.8923e-12	8.55314e-12	down	-0.698261	397	11	11	14	14	2	2	0.999975	0.999999	.\4_T_Plot\DSN\comp15378_c0--397--ptc-MIR6426b-p5_2ss1TC20GC_degradome.jpg	.\4_T_Plot\DSC\comp15378_c0--397--ptc-MIR6426b-p5_2ss1TC20GC_degradome.jpg
		comp18027_c0	-	-	-	-	BAG7	1	447-467	187.153	715.781	8.2742e-09	2.93481e-09	down	-1.9353	458	4	4	12	12	2	2	0.929345	0.971504	.\4_T_Plot\DSN\comp18027_c0--458--ptc-MIR6426b-p5_2ss1TC20GC_degradome.jpg	.\4_T_Plot\DSC\comp18027_c0--458--ptc-MIR6426b-p5_2ss1TC20GC_degradome.jpg
		comp21139_c0	-	-	-	KOG4306	-	4	22-42	0	59.6484	5.9689e-07	1.37848e-09	down	-	33			1	1		4		1	NA	.\4_T_Plot\DSC\comp21139_c0--33--ptc-MIR6426b-p5_2ss1TC20GC_degradome.jpg
		comp8531_c0	-	GO:0016021(integral to membrane);GO:0005741(mitochondrial outer membrane);GO:0015031(protein transport)	-	-	TOM6	2.5	25-45	0	59.6484	5.9689e-07	1.37848e-09	down	-	36			1	1		4		0.999424	NA	.\4_T_Plot\DSC\comp8531_c0--36--ptc-MIR6426b-p5_2ss1TC20GC_degradome.jpg
		comp15348_c0	-	-	-	-	-	2	492-511	0	59.6484	5.9689e-07	1.37848e-09	down	-	502			1	1		4		1	NA	.\4_T_Plot\DSC\comp15348_c0--502--ptc-MIR6426b-p5_2ss1TC20GC_degradome.jpg
		comp23414_c0	-	GO:0005634(nucleus);GO:0003676(nucleic acid binding);GO:0009870(defense response signaling pathway, resistance gene-dependent);GO:0042742(defense response to bacterium)	-	KOG4315	MOS2	2.5	335-355	0	59.6484	5.9689e-07	1.37848e-09	down	-	346			1	1		4		0.999424	NA	.\4_T_Plot\DSC\comp23414_c0--346--ptc-MIR6426b-p5_2ss1TC20GC_degradome.jpg
		comp17835_c0	-	-	-	-	-	3.5	289-309	0	59.6484	5.9689e-07	1.37848e-09	down	-	300			1	1		4		1	NA	.\4_T_Plot\DSC\comp17835_c0--300--ptc-MIR6426b-p5_2ss1TC20GC_degradome.jpg
		comp19832_c0	-	GO:0005737(cytoplasm);GO:0006950(response to stress)	-	KOG0710	HSP18.5-C	4	521-542	0	59.6484	5.9689e-07	1.37848e-09	down	-	532			1	1		4		1	NA	.\4_T_Plot\DSC\comp19832_c0--532--ptc-MIR6426b-p5_2ss1TC20GC_degradome.jpg
		comp15405_c0	-	-	-	KOG0800	-	3.5	192-213	0	59.6484	5.9689e-07	1.37848e-09	down	-	204			1	1		4		1	NA	.\4_T_Plot\DSC\comp15405_c0--204--ptc-MIR6426b-p5_2ss1TC20GC_degradome.jpg
		comp22496_c0	3-hydroxy-3-methylglutaryl-CoA reductase	GO:0005789(endoplasmic reticulum membrane);GO:0016021(integral to membrane);GO:0004420(hydroxymethylglutaryl-CoA reductase (NADPH) activity);GO:0050661(NADP binding);GO:0015936(coenzyme A metabolic process);GO:0008299(isoprenoid biosynthetic process)	ko00900(Terpenoid backbone biosynthesis)	KOG2480	HMGR	2	343-363	0	59.6484	5.9689e-07	1.37848e-09	down	-	354			1	1		4		1	NA	.\4_T_Plot\DSC\comp22496_c0--354--ptc-MIR6426b-p5_2ss1TC20GC_degradome.jpg
		comp22168_c0	sec-independent protein translocase protein TatA	-	ko03060(Protein export);ko03070(Bacterial secretion system)	-	TATA	3.5	103-123	0	59.6484	5.9689e-07	1.37848e-09	down	-	114			1	1		4		1	NA	.\4_T_Plot\DSC\comp22168_c0--114--ptc-MIR6426b-p5_2ss1TC20GC_degradome.jpg
		comp21793_c0	-	GO:0005618(cell wall);GO:0005576(extracellular region);GO:0007047(cellular cell wall organization)	-	-	PEX2	3.5	762-782	0	59.6484	5.9689e-07	1.37848e-09	down	-	773			1	1		4		1	NA	.\4_T_Plot\DSC\comp21793_c0--773--ptc-MIR6426b-p5_2ss1TC20GC_degradome.jpg
		comp18920_c0	small subunit ribosomal protein S16e	GO:0005840(ribosome);GO:0003735(structural constituent of ribosome);GO:0006412(translation)	ko03010(Ribosome)	KOG1753	RPS16	3	46-66	0	59.6484	5.9689e-07	1.37848e-09	down	-	57			1	1		4		1	NA	.\4_T_Plot\DSC\comp18920_c0--57--ptc-MIR6426b-p5_2ss1TC20GC_degradome.jpg
		comp21423_c0	-	-	-	KOG0522	ANKRD13B	3.5	1738-1758	0	59.6484	5.9689e-07	1.37848e-09	down	-	1749			1	1		4		1	NA	.\4_T_Plot\DSC\comp21423_c0--1749--ptc-MIR6426b-p5_2ss1TC20GC_degradome.jpg
		comp12106_c0	small subunit ribosomal protein S9e	GO:0005840(ribosome);GO:0003723(RNA binding)	ko03010(Ribosome)	KOG3301	RPS9	4	176-196	0	59.6484	5.9689e-07	1.37848e-09	down	-	187			1	1		4		1	NA	.\4_T_Plot\DSC\comp12106_c0--187--ptc-MIR6426b-p5_2ss1TC20GC_degradome.jpg
		comp15459_c0	-	GO:0005829(cytosol);GO:0003676(nucleic acid binding)	-	-	At2g34160	4	39-59	0	59.6484	5.9689e-07	1.37848e-09	down	-	50			1	1		4		1	NA	.\4_T_Plot\DSC\comp15459_c0--50--ptc-MIR6426b-p5_2ss1TC20GC_degradome.jpg
		comp13689_c1	-	-	-	-	-	3.5	144-164	0	59.6484	5.9689e-07	1.37848e-09	down	-	155			1	1		4		1	NA	.\4_T_Plot\DSC\comp13689_c1--155--ptc-MIR6426b-p5_2ss1TC20GC_degradome.jpg
		comp21193_c0	-	-	-	KOG1124	-	4	763-784	0	59.6484	5.9689e-07	1.37848e-09	down	-	774			1	1		4		1	NA	.\4_T_Plot\DSC\comp21193_c0--774--ptc-MIR6426b-p5_2ss1TC20GC_degradome.jpg
		comp9813_c0	-	GO:0005794(Golgi apparatus);GO:0016021(integral to membrane);GO:0004185(serine-type carboxypeptidase activity);GO:0006915(apoptosis);GO:0006508(proteolysis)	-	KOG0117	KEX1	3.5	343-363	46.7883	238.594	1.268e-06	4.77189e-07	down	-2.35034	354	1	1	4	4	4	2	1	0.999999	.\4_T_Plot\DSN\comp9813_c0--354--ptc-MIR6426b-p5_2ss1TC20GC_degradome.jpg	.\4_T_Plot\DSC\comp9813_c0--354--ptc-MIR6426b-p5_2ss1TC20GC_degradome.jpg
		comp22199_c0	-	-	-	KOG2885	-	2.5	678-698	514.671	954.375	2.8557e-06	3.93569e-06	down	-0.890906	689	11	11	16	16	2	2	0.963572	0.988292	.\4_T_Plot\DSN\comp22199_c0--689--ptc-MIR6426b-p5_2ss1TC20GC_degradome.jpg	.\4_T_Plot\DSC\comp22199_c0--689--ptc-MIR6426b-p5_2ss1TC20GC_degradome.jpg
		comp19401_c0	-	-	-	KOG2266	-	3	829-849	93.5765	119.297	3.5258e-06	5.66524e-06	down	-0.350338	840	2	2	2	2	2	2	1	1	.\4_T_Plot\DSN\comp19401_c0--840--ptc-MIR6426b-p5_2ss1TC20GC_degradome.jpg	.\4_T_Plot\DSC\comp19401_c0--840--ptc-MIR6426b-p5_2ss1TC20GC_degradome.jpg
		comp19182_c0	-	GO:0005634(nucleus);GO:0005840(ribosome);GO:0003735(structural constituent of ribosome);GO:0032968(positive regulation of transcription elongation from RNA polymerase II promoter);GO:0006351(transcription, DNA-dependent);GO:0006412(translation)	-	KOG1999	At4g08350	3.5	188-208	46.7883	59.6484	0.0010412	0.00192711	down	-0.350338	199	1	1	1	1	4	4	1	1	.\4_T_Plot\DSN\comp19182_c0--199--ptc-MIR6426b-p5_2ss1TC20GC_degradome.jpg	.\4_T_Plot\DSC\comp19182_c0--199--ptc-MIR6426b-p5_2ss1TC20GC_degradome.jpg
		comp12624_c0	-	-	-	-	-	3	476-497	46.7883	59.6484	0.0010412	0.00192711	down	-0.350338	488	1	1	1	1	4	4	1	1	.\4_T_Plot\DSN\comp12624_c0--488--ptc-MIR6426b-p5_2ss1TC20GC_degradome.jpg	.\4_T_Plot\DSC\comp12624_c0--488--ptc-MIR6426b-p5_2ss1TC20GC_degradome.jpg
		comp19407_c0	-	GO:0016021(integral to membrane);GO:0005886(plasma membrane);GO:0005524(ATP binding);GO:0004674(protein serine/threonine kinase activity);GO:0004872(receptor activity)	-	KOG1187	PERK2	4	520-539	46.7883	59.6484	0.0010412	0.00192711	down	-0.350338	530	1	1	1	1	4	4	1	1	.\4_T_Plot\DSN\comp19407_c0--530--ptc-MIR6426b-p5_2ss1TC20GC_degradome.jpg	.\4_T_Plot\DSC\comp19407_c0--530--ptc-MIR6426b-p5_2ss1TC20GC_degradome.jpg
		comp15684_c0	-	GO:0071013(catalytic step 2 spliceosome);GO:0005654(nucleoplasm);GO:0005689(U12-type spliceosomal complex);GO:0003676(nucleic acid binding);GO:0044419(interspecies interaction between organisms);GO:0000398(nuclear mRNA splicing, via spliceosome)	-	KOG2330	SF3B2	4	1595-1616	46.7883	59.6484	0.0010412	0.00192711	down	-0.350338	1607	1	1	1	1	4	4	1	1	.\4_T_Plot\DSN\comp15684_c0--1607--ptc-MIR6426b-p5_2ss1TC20GC_degradome.jpg	.\4_T_Plot\DSC\comp15684_c0--1607--ptc-MIR6426b-p5_2ss1TC20GC_degradome.jpg
		comp18830_c2	adenosinetriphosphatase	GO:0071013(catalytic step 2 spliceosome);GO:0005654(nucleoplasm);GO:0005524(ATP binding);GO:0008026(ATP-dependent helicase activity);GO:0003676(nucleic acid binding);GO:0031124(mRNA 3'-end processing);GO:0006406(mRNA export from nucleus);GO:0000398(nuclear mRNA splicing, via spliceosome);GO:0006369(termination of RNA polymerase II transcription)	ko00230(Purine metabolism)	KOG0924	DHX38	3.5	2031-2051	46.7883	59.6484	0.0010412	0.00192711	down	-0.350338	2042	1	1	1	1	4	4	1	1	.\4_T_Plot\DSN\comp18830_c2--2042--ptc-MIR6426b-p5_2ss1TC20GC_degradome.jpg	.\4_T_Plot\DSC\comp18830_c2--2042--ptc-MIR6426b-p5_2ss1TC20GC_degradome.jpg
		comp21383_c1	-	GO:0009507(chloroplast);GO:0030529(ribonucleoprotein complex);GO:0000166(nucleotide binding);GO:0003723(RNA binding);GO:0006397(mRNA processing)	-	KOG0118	-	2	171-191	46.7883	59.6484	0.0010412	0.00192711	down	-0.350338	182	1	1	1	1	4	4	1	1	.\4_T_Plot\DSN\comp21383_c1--182--ptc-MIR6426b-p5_2ss1TC20GC_degradome.jpg	.\4_T_Plot\DSC\comp21383_c1--182--ptc-MIR6426b-p5_2ss1TC20GC_degradome.jpg
		comp23106_c0	-	-	-	-	At2g27310	3.5	912-932	46.7883	59.6484	0.0010412	0.00192711	down	-0.350338	923	1	1	1	1	4	4	1	1	.\4_T_Plot\DSN\comp23106_c0--923--ptc-MIR6426b-p5_2ss1TC20GC_degradome.jpg	.\4_T_Plot\DSC\comp23106_c0--923--ptc-MIR6426b-p5_2ss1TC20GC_degradome.jpg
		comp22888_c0	-	-	-	-	-	4	369-389	140.365	238.594	0.0012244	0.00189822	down	-0.765375	380	3	3	4	4	2	2	1	1	.\4_T_Plot\DSN\comp22888_c0--380--ptc-MIR6426b-p5_2ss1TC20GC_degradome.jpg	.\4_T_Plot\DSC\comp22888_c0--380--ptc-MIR6426b-p5_2ss1TC20GC_degradome.jpg
		comp22526_c0	-	GO:0003824(catalytic activity)	-	KOG2477	Cwf19l2	3.5	368-388	46.7883	178.945	0.0039653	0.00430522	down	-1.9353	379	1	1	3	3	4	2	1	0.999999	.\4_T_Plot\DSN\comp22526_c0--379--ptc-MIR6426b-p5_2ss1TC20GC_degradome.jpg	.\4_T_Plot\DSC\comp22526_c0--379--ptc-MIR6426b-p5_2ss1TC20GC_degradome.jpg
		comp22592_c0	large subunit ribosomal protein L6e	GO:0005840(ribosome);GO:0003735(structural constituent of ribosome);GO:0006412(translation)	ko03010(Ribosome)	KOG1694	RPL6	4	539-559	93.5765	178.945	0.077887	0.073326	down	-0.9353	550	2	2	3	3	3	2	0.674597	1	.\4_T_Plot\DSN\comp22592_c0--550--ptc-MIR6426b-p5_2ss1TC20GC_degradome.jpg	.\4_T_Plot\DSC\comp22592_c0--550--ptc-MIR6426b-p5_2ss1TC20GC_degradome.jpg
		comp22978_c0	-	-	-	-	-	3.5	806-827	374.306	835.078	0.25827	0.26945	down	-1.15769	818	8	8	14	14	2	2	0.999975	0.999999	.\4_T_Plot\DSN\comp22978_c0--818--ptc-MIR6426b-p5_2ss1TC20GC_degradome.jpg	.\4_T_Plot\DSC\comp22978_c0--818--ptc-MIR6426b-p5_2ss1TC20GC_degradome.jpg
		comp24038_c0	mitochondrial chaperone BCS1	GO:0016021(integral to membrane);GO:0005743(mitochondrial inner membrane);GO:0005524(ATP binding);GO:0016887(ATPase activity);GO:0051131(chaperone-mediated protein complex assembly)	-	KOG0743	bcsl1b	3	1649-1669	140.365	357.891	0.52526	0.523184	down	-1.35034	1660	3	3	6	6	2	2	1	1	.\4_T_Plot\DSN\comp24038_c0--1660--ptc-MIR6426b-p5_2ss1TC20GC_degradome.jpg	.\4_T_Plot\DSC\comp24038_c0--1660--ptc-MIR6426b-p5_2ss1TC20GC_degradome.jpg
		comp23930_c0	-	GO:0009507(chloroplast);GO:0042651(thylakoid membrane);GO:0003677(DNA binding);GO:0004518(nuclease activity);GO:0006289(nucleotide-excision repair);GO:0000304(response to singlet oxygen)	-	-	EX1	4	1206-1227	46.7883	119.297	0.71382	0.798673	down	-1.35034	1218	1	1	2	2	4	2	1	1	.\4_T_Plot\DSN\comp23930_c0--1218--ptc-MIR6426b-p5_2ss1TC20GC_degradome.jpg	.\4_T_Plot\DSC\comp23930_c0--1218--ptc-MIR6426b-p5_2ss1TC20GC_degradome.jpg
		comp18778_c0	-	GO:0005737(cytoplasm);GO:0005634(nucleus);GO:0003676(nucleic acid binding);GO:0008270(zinc ion binding);GO:0051928(positive regulation of calcium ion transport)	-	KOG2985	CXIP4	4	884-904	46.7883	119.297	0.71382	0.798673	down	-1.35034	895	1	1	2	2	4	3	1	0.798056	.\4_T_Plot\DSN\comp18778_c0--895--ptc-MIR6426b-p5_2ss1TC20GC_degradome.jpg	.\4_T_Plot\DSC\comp18778_c0--895--ptc-MIR6426b-p5_2ss1TC20GC_degradome.jpg
		comp24263_c0	-	GO:0005634(nucleus);GO:0005524(ATP binding);GO:0004693(cyclin-dependent protein kinase activity);GO:0007155(cell adhesion);GO:0008360(regulation of cell shape)	-	-	Pitslre	4	589-609	46.7883	119.297	0.71382	0.798673	down	-1.35034	600	1	1	2	2	4	3	1	0.798056	.\4_T_Plot\DSN\comp24263_c0--600--ptc-MIR6426b-p5_2ss1TC20GC_degradome.jpg	.\4_T_Plot\DSC\comp24263_c0--600--ptc-MIR6426b-p5_2ss1TC20GC_degradome.jpg
		comp21065_c0	-	GO:0005737(cytoplasm);GO:0005730(nucleolus);GO:0030529(ribonucleoprotein complex);GO:0000166(nucleotide binding);GO:0003723(RNA binding);GO:0042162(telomeric DNA binding)	-	KOG0118	NCL	4	273-293	46.7883	119.297	0.71382	0.798673	down	-1.35034	284	1	1	2	2	4	2	1	1	.\4_T_Plot\DSN\comp21065_c0--284--ptc-MIR6426b-p5_2ss1TC20GC_degradome.jpg	.\4_T_Plot\DSC\comp21065_c0--284--ptc-MIR6426b-p5_2ss1TC20GC_degradome.jpg
		comp10905_c0	-	-	-	-	-	2.5	99-119	46.7883	119.297	0.71382	0.798673	down	-1.35034	110	1	1	2	2	4	2	0.999573	0.988292	.\4_T_Plot\DSN\comp10905_c0--110--ptc-MIR6426b-p5_2ss1TC20GC_degradome.jpg	.\4_T_Plot\DSC\comp10905_c0--110--ptc-MIR6426b-p5_2ss1TC20GC_degradome.jpg
ptc-MIR6476a-p3_2ss18GA19AT	CAGTGGAGATGAAACATAT	comp24034_c0	-	-	-	-	-	4	2283-2301	140.365	0	4.7927e-75	5.07298e-75	up	-	2292	3	3			2		0.917673		.\4_T_Plot\DSN\comp24034_c0--2292--ptc-MIR6476a-p3_2ss18GA19AT_degradome.jpg	NA
		comp21401_c0	-	-	-	-	-	4	524-543	46.7883	0	3.595e-26	1.14633e-25	up	-	534	1	1			4		0.997118		.\4_T_Plot\DSN\comp21401_c0--534--ptc-MIR6476a-p3_2ss18GA19AT_degradome.jpg	NA
		comp15022_c0	ribosome recycling factor	GO:0005737(cytoplasm);GO:0006412(translation)	-	KOG4759	frr	3	269-288	0	119.297	1.663e-12	1.69185e-18	down	-	279			2	2		2		0.265014	NA	.\4_T_Plot\DSC\comp15022_c0--279--ptc-MIR6476a-p3_2ss18GA19AT_degradome.jpg
ptc-miR6478_R-2	CCGACCTTAGCTCAGTTGG	comp23096_c0	-	-	-	-	-	4	469-486	2713.72	1968.4	0	0	up	0.463249	478	58	58	33	33	2	2	0.300034	0.380574	.\4_T_Plot\DSN\comp23096_c0--478--ptc-miR6478_R-2_degradome.jpg	.\4_T_Plot\DSC\comp23096_c0--478--ptc-miR6478_R-2_degradome.jpg
		comp23089_c0	-	GO:0005634(nucleus);GO:0003677(DNA binding);GO:0046872(metal ion binding);GO:0006355(regulation of transcription, DNA-dependent);GO:0006351(transcription, DNA-dependent)	-	-	SPL12	4	2898-2915	93.5765	0	1.2249e-50	1.31082e-50	up	-	2906	2	2			2		0.300034		.\4_T_Plot\DSN\comp23089_c0--2906--ptc-miR6478_R-2_degradome.jpg	NA
ptc-MIR6478-p3_2ss13GA18GT	AGCTCAGTTGGTAGAGCT	comp11427_c0	transcription elongation factor SPT6	-	-	KOG1856	-	3	3164-3180	0	59.6484	5.9689e-07	1.37848e-09	down	-	3171			1	1		4		0.643978	NA	.\4_T_Plot\DSC\comp11427_c0--3171--ptc-MIR6478-p3_2ss13GA18GT_degradome.jpg
		comp21315_c0	asparagine synthase (glutamine-hydrolysing)	-	ko00250(Alanine, aspartate and glutamate metabolism);ko00910(Nitrogen metabolism)	-	TSJT1	4	798-815	0	59.6484	5.9689e-07	1.37848e-09	down	-	806			1	1		4		0.93988	NA	.\4_T_Plot\DSC\comp21315_c0--806--ptc-MIR6478-p3_2ss13GA18GT_degradome.jpg
ptc-MIR6478-p3_2ss14GA19GT	TAGCTCAGTTGGTAGAGCT	comp23096_c0	-	-	-	-	-	4	462-480	3649.48	3161.37	0	0	up	0.207144	471	78	78	53	53	2	2	0.713074	0.812948	.\4_T_Plot\DSN\comp23096_c0--471--ptc-MIR6478-p3_2ss14GA19GT_degradome.jpg	.\4_T_Plot\DSC\comp23096_c0--471--ptc-MIR6478-p3_2ss14GA19GT_degradome.jpg
ptc-MIR6478-p5_1ss14GA	TAGCTCAGTTGGTAGAGC	comp23096_c0	-	-	-	-	-	2.5	462-480	3649.48	3161.37	0	0	up	0.207144	471	78	78	53	53	2	2	0.22493	0.289734	.\4_T_Plot\DSN\comp23096_c0--471--ptc-MIR6478-p5_1ss14GA_degradome.jpg	.\4_T_Plot\DSC\comp23096_c0--471--ptc-MIR6478-p5_1ss14GA_degradome.jpg
		comp20916_c0	-	GO:0030674(protein binding, bridging);GO:0009873(ethylene mediated signaling pathway);GO:0043161(proteasomal ubiquitin-dependent protein catabolic process);GO:0010364(regulation of ethylene biosynthetic process);GO:2000069(regulation of post-embryonic root development);GO:0017145(stem cell division);GO:0010182(sugar mediated signaling pathway)	-	-	ETO1	4	1442-1459	0	59.6484	5.9689e-07	1.37848e-09	down	-	1450			1	1		4		0.996386	NA	.\4_T_Plot\DSC\comp20916_c0--1450--ptc-MIR6478-p5_1ss14GA_degradome.jpg
		comp22737_c0	thiamine biosynthetic enzyme	GO:0031969(chloroplast membrane);GO:0009228(thiamine biosynthetic process)	-	KOG2960	THI1	4	696-712	46.7883	119.297	0.71382	0.798673	down	-1.35034	703	1	1	2	2	4	3	0.997118	0.151837	.\4_T_Plot\DSN\comp22737_c0--703--ptc-MIR6478-p5_1ss14GA_degradome.jpg	.\4_T_Plot\DSC\comp22737_c0--703--ptc-MIR6478-p5_1ss14GA_degradome.jpg
ptc-MIR6478-p5_1ss17GA	CCTTAGCTCAGTTGGTAGA	comp23096_c0	-	-	-	-	-	2	464-483	4070.58	3340.31	0	0	up	0.285251	474	87	87	56	56	2	2	0.24443	0.313622	.\4_T_Plot\DSN\comp23096_c0--474--ptc-MIR6478-p5_1ss17GA_degradome.jpg	.\4_T_Plot\DSC\comp23096_c0--474--ptc-MIR6478-p5_1ss17GA_degradome.jpg
ptc-MIR7836-p5_2ss4TG19GA	GGGGGTGTTTGGGTGGGAA	comp22634_c0	-	GO:0003677(DNA binding);GO:0008270(zinc ion binding);GO:0006950(response to stress)	-	KOG3173	SAP8	4	406-424	0	59.6484	5.9689e-07	1.37848e-09	down	-	415			1	1		4		0.99193	NA	.\4_T_Plot\DSC\comp22634_c0--415--ptc-MIR7836-p5_2ss4TG19GA_degradome.jpg
		comp16032_c0	-	-	-	-	-	3	246-264	0	59.6484	5.9689e-07	1.37848e-09	down	-	255			1	1		4		0.873249	NA	.\4_T_Plot\DSC\comp16032_c0--255--ptc-MIR7836-p5_2ss4TG19GA_degradome.jpg
ptc-MIR7837-p5_1ss5AG	TGGGGGTGTTTGGGTGGGA	comp23932_c0	-	GO:0016021(integral to membrane);GO:0005886(plasma membrane);GO:0005524(ATP binding);GO:0004674(protein serine/threonine kinase activity);GO:0004872(receptor activity)	-	-	At5g10290	4	2062-2080	0	59.6484	5.9689e-07	1.37848e-09	down	-	2071			1	1		4		0.973074	NA	.\4_T_Plot\DSC\comp23932_c0--2071--ptc-MIR7837-p5_1ss5AG_degradome.jpg
		comp21378_c0	-	GO:0046658(anchored to plasma membrane);GO:0005774(vacuolar membrane)	-	-	FLA2	4	120-138	0	59.6484	5.9689e-07	1.37848e-09	down	-	129			1	1		4		0.973074	NA	.\4_T_Plot\DSC\comp21378_c0--129--ptc-MIR7837-p5_1ss5AG_degradome.jpg
		comp23922_c0	coniferyl-alcohol glucosyltransferase	GO:0047213(anthocyanidin 3-O-glucosyltransferase activity)	ko00940(Phenylpropanoid biosynthesis)	KOG1192	GT5	4	1-18	46.7883	59.6484	0.0010412	0.00192711	down	-0.350338	10	1	1	1	1	4	4	0.976724	0.973074	.\4_T_Plot\DSN\comp23922_c0--10--ptc-MIR7837-p5_1ss5AG_degradome.jpg	.\4_T_Plot\DSC\comp23922_c0--10--ptc-MIR7837-p5_1ss5AG_degradome.jpg
rco-miR159_R-1	TTTGGATTGAAGGGAGCTCT	comp23095_c0	glutathione S-transferase	GO:0004364(glutathione transferase activity);GO:0009734(auxin mediated signaling pathway)	ko00480(Glutathione metabolism);ko00980(Metabolism of xenobiotics by cytochrome P450);ko00982(Drug metabolism - cytochrome P450)	KOG0406	-	4	794-813	46.7883	0	3.595e-26	1.14633e-25	up	-	804	1	1			4		0.918479		.\4_T_Plot\DSN\comp23095_c0--804--rco-miR159_R-1_degradome.jpg	NA
		comp16437_c0	-	-	-	-	-	4	161-181	0	59.6484	5.9689e-07	1.37848e-09	down	-	172			1	1		4		0.910165	NA	.\4_T_Plot\DSC\comp16437_c0--172--rco-miR159_R-1_degradome.jpg
		comp10230_c1	-	-	-	-	-	3.5	123-142	1122.92	2803.48	0.2317	0.240445	down	-1.31996	133	24	24	47	47	0	0	0.00372728	0.00480788	.\4_T_Plot\DSN\comp10230_c1--133--rco-miR159_R-1_degradome.jpg	.\4_T_Plot\DSC\comp10230_c1--133--rco-miR159_R-1_degradome.jpg
		comp14283_c1	-	-	-	-	-	4	37-55	46.7883	119.297	0.71382	0.798673	down	-1.35034	46	1	1	2	2	4	2	0.918479	0.762333	.\4_T_Plot\DSN\comp14283_c1--46--rco-miR159_R-1_degradome.jpg	.\4_T_Plot\DSC\comp14283_c1--46--rco-miR159_R-1_degradome.jpg
rco-MIR171g-p3	TTGAGCCGCGCCAATATCACT	comp22019_c0	-	GO:0005634(nucleus);GO:0051301(cell division);GO:0006355(regulation of transcription, DNA-dependent);GO:0048768(root hair cell tip growth);GO:0006351(transcription, DNA-dependent)	-	-	SCL22	1	615-635	1076.13	596.484	0	1.16538e-190	up	0.851296	626	23	23	10	10	0	0	0.00604976	0.00780105	.\4_T_Plot\DSN\comp22019_c0--626--rco-MIR171g-p3_degradome.jpg	.\4_T_Plot\DSC\comp22019_c0--626--rco-MIR171g-p3_degradome.jpg
		comp11433_c0	-	GO:0005634(nucleus);GO:0030154(cell differentiation);GO:0006355(regulation of transcription, DNA-dependent);GO:0006351(transcription, DNA-dependent)	-	-	SCL15	4	510-530	795.4	1789.45	0.14593	0.148085	down	-1.16977	521	17	17	30	30	0	0	0.00326213	0.00420816	.\4_T_Plot\DSN\comp11433_c0--521--rco-MIR171g-p3_degradome.jpg	.\4_T_Plot\DSC\comp11433_c0--521--rco-MIR171g-p3_degradome.jpg
rgl-MIR7972-p5_2ss16TG17AG	ATTTGTCAGGCTTGTGGTTCT	comp19767_c0	-	GO:0009535(chloroplast thylakoid membrane);GO:0005634(nucleus);GO:0031977(thylakoid lumen);GO:0004252(serine-type endopeptidase activity);GO:0010206(photosystem II repair);GO:0030163(protein catabolic process);GO:0006508(proteolysis);GO:0006950(response to stress)	-	KOG1320	DEGP1	3.5	1317-1336	187.153	238.594	5.4237e-11	3.53929e-10	down	-0.350338	1327	4	4	4	4	2	2	0.184408	0.239434	.\4_T_Plot\DSN\comp19767_c0--1327--rgl-MIR7972-p5_2ss16TG17AG_degradome.jpg	.\4_T_Plot\DSC\comp19767_c0--1327--rgl-MIR7972-p5_2ss16TG17AG_degradome.jpg
		comp17588_c0	protein phosphatase	GO:0016021(integral to membrane);GO:0008287(protein serine/threonine phosphatase complex);GO:0046872(metal ion binding);GO:0004722(protein serine/threonine phosphatase activity);GO:0006470(protein dephosphorylation)	-	KOG0698	At1g43900	4	723-743	46.7883	59.6484	0.0010412	0.00192711	down	-0.350338	734	1	1	1	1	4	4	0.714481	0.700275	.\4_T_Plot\DSN\comp17588_c0--734--rgl-MIR7972-p5_2ss16TG17AG_degradome.jpg	.\4_T_Plot\DSC\comp17588_c0--734--rgl-MIR7972-p5_2ss16TG17AG_degradome.jpg
sbi-MIR437f-p3_2ss10GC19TC	GTTGATCTTCGTGCACTTC	comp14985_c0	-	GO:0071013(catalytic step 2 spliceosome);GO:0016607(nuclear speck);GO:0003676(nucleic acid binding);GO:0008270(zinc ion binding);GO:0000389(nuclear mRNA 3'-splice site recognition)	-	KOG2636	SF3A3	4	1570-1588	46.7883	0	3.595e-26	1.14633e-25	up	-	1579	1	1			4		0.993354		.\4_T_Plot\DSN\comp14985_c0--1579--sbi-MIR437f-p3_2ss10GC19TC_degradome.jpg	NA
		comp23985_c0	molecular chaperone HtpG	GO:0005737(cytoplasm);GO:0005524(ATP binding);GO:0051082(unfolded protein binding);GO:0006457(protein folding);GO:0006950(response to stress)	ko04612(Antigen processing and presentation);ko04621(NOD-like receptor signaling pathway);ko04626(Plant-pathogen interaction);ko04914(Progesterone-mediated oocyte maturation);ko05200(Pathways in cancer);ko05215(Prostate cancer)	KOG0019	HSC80	4	1874-1892	46.7883	119.297	0.71382	0.798673	down	-1.35034	1883	1	1	2	2	4	2	0.993354	0.943515	.\4_T_Plot\DSN\comp23985_c0--1883--sbi-MIR437f-p3_2ss10GC19TC_degradome.jpg	.\4_T_Plot\DSC\comp23985_c0--1883--sbi-MIR437f-p3_2ss10GC19TC_degradome.jpg
		comp21519_c0	molecular chaperone HtpG	GO:0005618(cell wall);GO:0005829(cytosol);GO:0005739(mitochondrion);GO:0005634(nucleus);GO:0009506(plasmodesma);GO:0005524(ATP binding);GO:0016887(ATPase activity);GO:0051082(unfolded protein binding);GO:0009816(defense response to bacterium, incompatible interaction);GO:0009908(flower development);GO:0010286(heat acclimation);GO:0048366(leaf development);GO:0010187(negative regulation of seed ge…	ko04612(Antigen processing and presentation);ko04621(NOD-like receptor signaling pathway);ko04626(Plant-pathogen interaction);ko04914(Progesterone-mediated oocyte maturation);ko05200(Pathways in cancer);ko05215(Prostate cancer)	KOG0019	HSP90-2	4	4-22	46.7883	119.297	0.71382	0.798673	down	-1.35034	13	1	1	2	2	4	3	0.993354	0.131646	.\4_T_Plot\DSN\comp21519_c0--13--sbi-MIR437f-p3_2ss10GC19TC_degradome.jpg	.\4_T_Plot\DSC\comp21519_c0--13--sbi-MIR437f-p3_2ss10GC19TC_degradome.jpg
sbi-MIR437f-p3_2ss11CT17GA	TGTTGTTGATTTTGGTACA	comp20472_c0	-	-	-	KOG0151	-	4	2223-2241	46.7883	0	3.595e-26	1.14633e-25	up	-	2232	1	1			4		0.999458		.\4_T_Plot\DSN\comp20472_c0--2232--sbi-MIR437f-p3_2ss11CT17GA_degradome.jpg	NA
		comp16566_c0	-	-	-	-	-	4	109-126	0	59.6484	5.9689e-07	1.37848e-09	down	-	118			1	1		4		0.999275	NA	.\4_T_Plot\DSC\comp16566_c0--118--sbi-MIR437f-p3_2ss11CT17GA_degradome.jpg
		comp15527_c0	-	GO:0000139(Golgi membrane);GO:0016021(integral to membrane)	-	-	At1g04910	4	488-507	0	59.6484	5.9689e-07	1.37848e-09	down	-	498			1	1		4		0.999275	NA	.\4_T_Plot\DSC\comp15527_c0--498--sbi-MIR437f-p3_2ss11CT17GA_degradome.jpg
sbi-MIR5389-p5_2ss7AT17CG	GTACTATTGCTTTGTTGG	comp23100_c0	cinnamoyl-CoA reductase	-	ko00940(Phenylpropanoid biosynthesis)	KOG1502	CCR1	3.5	505-522	46.7883	0	3.595e-26	1.14633e-25	up	-	513	1	1			4		0.978073		.\4_T_Plot\DSN\comp23100_c0--513--sbi-MIR5389-p5_2ss7AT17CG_degradome.jpg	NA
		comp21760_c0	-	GO:0005634(nucleus);GO:0043565(sequence-specific DNA binding);GO:0003700(sequence-specific DNA binding transcription factor activity);GO:0044212(transcription regulatory region DNA binding);GO:0008270(zinc ion binding);GO:0007623(circadian rhythm)	-	KOG1601	GATA1	3.5	437-455	93.5765	59.6484	9.4088e-18	5.27555e-16	up	0.649662	446	2	2	1	1	2	4	0.804214	0.974576	.\4_T_Plot\DSN\comp21760_c0--446--sbi-MIR5389-p5_2ss7AT17CG_degradome.jpg	.\4_T_Plot\DSC\comp21760_c0--446--sbi-MIR5389-p5_2ss7AT17CG_degradome.jpg
		comp15320_c1	-	-	-	-	-	4	388-406	0	119.297	1.663e-12	1.69185e-18	down	-	396			2	2		2		0.986575	NA	.\4_T_Plot\DSC\comp15320_c1--396--sbi-MIR5389-p5_2ss7AT17CG_degradome.jpg
		comp10950_c1	phosphoglycerate mutase	-	ko00010(Glycolysis / Gluconeogenesis)	KOG0235	-	4	7-25	0	59.6484	5.9689e-07	1.37848e-09	down	-	16			1	1		4		0.999275	NA	.\4_T_Plot\DSC\comp10950_c1--16--sbi-MIR5389-p5_2ss7AT17CG_degradome.jpg
		comp18604_c0	suppressor of tumorigenicity protein 13	GO:0005829(cytosol);GO:0005488(binding);GO:0046686(response to cadmium ion)	-	KOG1308	At4g22670	2.5	526-543	93.5765	357.891	4.6124e-05	3.47742e-05	down	-1.9353	534	2	2	6	6	3	2	0.0117237	0.289734	.\4_T_Plot\DSN\comp18604_c0--534--sbi-MIR5389-p5_2ss7AT17CG_degradome.jpg	.\4_T_Plot\DSC\comp18604_c0--534--sbi-MIR5389-p5_2ss7AT17CG_degradome.jpg
sbi-MIR5565c-p3_2ss8TC18CG	TGTGGATCGGAGTGAAAG	comp21183_c0	molecular chaperone DnaJ	GO:0009570(chloroplast stroma);GO:0005634(nucleus);GO:0031072(heat shock protein binding);GO:0051082(unfolded protein binding);GO:0006457(protein folding);GO:0006950(response to stress)	-	KOG0712	ATJ11	4	362-379	0	119.297	1.663e-12	1.69185e-18	down	-	370			2	2		2		0.812948	NA	.\4_T_Plot\DSC\comp21183_c0--370--sbi-MIR5565c-p3_2ss8TC18CG_degradome.jpg
		comp22246_c0	E3 ubiquitin-protein ligase RNF115/126	GO:0016874(ligase activity);GO:0008270(zinc ion binding)	-	KOG0800	RING1	4	667-684	0	59.6484	5.9689e-07	1.37848e-09	down	-	675			1	1		4		0.93988	NA	.\4_T_Plot\DSC\comp22246_c0--675--sbi-MIR5565c-p3_2ss8TC18CG_degradome.jpg
sly-MIR166c-p5_1ss10TG	GGGATGTTGGCTGGCTCGA	comp20536_c1	U1 small nuclear ribonucleoprotein 70kDa	GO:0005681(spliceosomal complex);GO:0003723(RNA binding);GO:0000398(nuclear mRNA splicing, via spliceosome)	ko03040(Spliceosome)	KOG3228	CWC15	3	656-674	46.7883	0	3.595e-26	1.14633e-25	up	-	665	1	1			4		0.658491		.\4_T_Plot\DSN\comp20536_c1--665--sly-MIR166c-p5_1ss10TG_degradome.jpg	NA
sly-miR168b-3p_2ss3CT16CT	CCTGCCTTGCATCAATTGAAT	comp18097_c0	divalent anion:Na+ symporter, DASS family	-	-	-	DIT2-1	3.5	1723-1742	46.7883	0	3.595e-26	1.14633e-25	up	-	1734	1	1			4		0.61519		.\4_T_Plot\DSN\comp18097_c0--1734--sly-miR168b-3p_2ss3CT16CT_degradome.jpg	NA
		comp12723_c0	structural maintenance of chromosome 3 (chondroitin sulfate proteoglycan 6)	-	ko04110(Cell cycle);ko04111(Cell cycle - yeast);ko04113(Meiosis - yeast);ko04114(Oocyte meiosis)	KOG0964	SMC3	3.5	1030-1049	0	178.945	5.2855e-18	1.23908e-27	down	-	1040			3	3		2		0.42154	NA	.\4_T_Plot\DSC\comp12723_c0--1040--sly-miR168b-3p_2ss3CT16CT_degradome.jpg
sly-miR403-3p_2ss1CT17GA	TTAGATTCACGCACAAACTCG	comp17618_c0	argonaute	GO:0030529(ribonucleoprotein complex);GO:0035197(siRNA binding);GO:0051607(defense response to virus);GO:0031047(gene silencing by RNA);GO:0006355(regulation of transcription, DNA-dependent);GO:0006417(regulation of translation);GO:0006351(transcription, DNA-dependent)	-	KOG1041	AGO2	2.5	1129-1149	6971.45	7694.65	0	0	down	-0.142396	1140	149	149	129	129	0	0	0.00465692	0.00600623	.\4_T_Plot\DSN\comp17618_c0--1140--sly-miR403-3p_2ss1CT17GA_degradome.jpg	.\4_T_Plot\DSC\comp17618_c0--1140--sly-miR403-3p_2ss1CT17GA_degradome.jpg
sly-MIR9479-p3_2ss13AG17GC	TGTCACGGGTTCGAATCC	comp24365_c0	lipoxygenase	GO:0009570(chloroplast stroma);GO:0009534(chloroplast thylakoid);GO:0005506(iron ion binding);GO:0016165(lipoxygenase activity);GO:0031408(oxylipin biosynthetic process)	ko00591(Linoleic acid metabolism);ko00592(alpha-Linolenic acid metabolism)	-	LOX2.1	4	2276-2292	0	178.945	5.2855e-18	1.23908e-27	down	-	2284			3	3		2		0.616311	NA	.\4_T_Plot\DSC\comp24365_c0--2284--sly-MIR9479-p3_2ss13AG17GC_degradome.jpg
		comp20046_c1	Arf-GAP with coiled-coil, ANK repeat and PH domain-containing protein	GO:0005829(cytosol);GO:0005886(plasma membrane);GO:0030140(trans-Golgi network transport vesicle);GO:0008060(ARF GTPase activator activity);GO:0035091(phosphatidylinositol binding);GO:0005515(protein binding);GO:0008270(zinc ion binding);GO:0009965(leaf morphogenesis);GO:0010087(phloem or xylem histogenesis);GO:0032312(regulation of ARF GTPase activity);GO:0009733(response to auxin stimulus);GO:0…	ko04144(Endocytosis)	KOG0521	AGD3	4	1870-1887	0	59.6484	5.9689e-07	1.37848e-09	down	-	1878			1	1		4		0.799416	NA	.\4_T_Plot\DSC\comp20046_c1--1878--sly-MIR9479-p3_2ss13AG17GC_degradome.jpg
sly-MIR9479-p5_2ss1TG17GC	GGTCACGGGTTCAAATCC	comp20046_c1	Arf-GAP with coiled-coil, ANK repeat and PH domain-containing protein	GO:0005829(cytosol);GO:0005886(plasma membrane);GO:0030140(trans-Golgi network transport vesicle);GO:0008060(ARF GTPase activator activity);GO:0035091(phosphatidylinositol binding);GO:0005515(protein binding);GO:0008270(zinc ion binding);GO:0009965(leaf morphogenesis);GO:0010087(phloem or xylem histogenesis);GO:0032312(regulation of ARF GTPase activity);GO:0009733(response to auxin stimulus);GO:0…	ko04144(Endocytosis)	KOG0521	AGD3	2.5	1870-1887	0	59.6484	5.9689e-07	1.37848e-09	down	-	1878			1	1		4		0.436596	NA	.\4_T_Plot\DSC\comp20046_c1--1878--sly-MIR9479-p5_2ss1TG17GC_degradome.jpg
sly-MIR9479-p5_2ss9AT18TA	TGTGAGTTTGGCACGTGACA	comp24368_c0	-	GO:0019028(viral capsid);GO:0005524(ATP binding);GO:0008026(ATP-dependent helicase activity);GO:0004197(cysteine-type endopeptidase activity);GO:0003723(RNA binding);GO:0003968(RNA-directed RNA polymerase activity);GO:0005198(structural molecule activity);GO:0006508(proteolysis);GO:0018144(RNA-protein covalent cross-linking);GO:0006351(transcription, DNA-dependent);GO:0019079(viral genome replica…	-	-	-	2.5	6371-6390	46.7883	0	3.595e-26	1.14633e-25	up	-	6381	1	1			4		0.69692		.\4_T_Plot\DSN\comp24368_c0--6381--sly-MIR9479-p5_2ss9AT18TA_degradome.jpg	NA
		comp20841_c0	-	GO:0019028(viral capsid);GO:0005524(ATP binding);GO:0008026(ATP-dependent helicase activity);GO:0004197(cysteine-type endopeptidase activity);GO:0003723(RNA binding);GO:0003968(RNA-directed RNA polymerase activity);GO:0005198(structural molecule activity);GO:0006508(proteolysis);GO:0018144(RNA-protein covalent cross-linking);GO:0006351(transcription, DNA-dependent);GO:0019079(viral genome replica…	-	-	-	2.5	143-162	46.7883	0	3.595e-26	1.14633e-25	up	-	153	1	1			4		0.69692		.\4_T_Plot\DSN\comp20841_c0--153--sly-MIR9479-p5_2ss9AT18TA_degradome.jpg	NA
ssl-MIR171a-p3	TGATTGAGCCGTGCCAATATC	comp22019_c0	-	GO:0005634(nucleus);GO:0051301(cell division);GO:0006355(regulation of transcription, DNA-dependent);GO:0048768(root hair cell tip growth);GO:0006351(transcription, DNA-dependent)	-	-	SCL22	1	618-638	0	119.297	1.663e-12	1.69185e-18	down	-	629			2	2		2		0.359016	NA	.\4_T_Plot\DSC\comp22019_c0--629--ssl-MIR171a-p3_degradome.jpg
ssl-MIR171a-p5_1ss5AG	AGATGTTGGTGCGGTTCAATT	comp22967_c0	-	GO:0016021(integral to membrane);GO:0005886(plasma membrane);GO:0005524(ATP binding);GO:0004674(protein serine/threonine kinase activity);GO:0005199(structural constituent of cell wall)	-	-	PERK8	4	2212-2232	140.365	59.6484	1.4593e-36	3.48315e-32	up	1.23462	2223	3	3	1	1	2	4	0.300034	0.552134	.\4_T_Plot\DSN\comp22967_c0--2223--ssl-MIR171a-p5_1ss5AG_degradome.jpg	.\4_T_Plot\DSC\comp22967_c0--2223--ssl-MIR171a-p5_1ss5AG_degradome.jpg
		comp6055_c0	-	-	-	-	-	4	439-460	0	59.6484	5.9689e-07	1.37848e-09	down	-	450			1	1		4		0.552134	NA	.\4_T_Plot\DSC\comp6055_c0--450--ssl-MIR171a-p5_1ss5AG_degradome.jpg
ssl-miR171b_1ss21TA	TTGAGCCGCGCCAATATCACA	comp22019_c0	-	GO:0005634(nucleus);GO:0051301(cell division);GO:0006355(regulation of transcription, DNA-dependent);GO:0048768(root hair cell tip growth);GO:0006351(transcription, DNA-dependent)	-	-	SCL22	2	615-635	1076.13	596.484	0	1.16538e-190	up	0.851296	626	23	23	10	10	0	0	0.00512142	0.00660486	.\4_T_Plot\DSN\comp22019_c0--626--ssl-miR171b_1ss21TA_degradome.jpg	.\4_T_Plot\DSC\comp22019_c0--626--ssl-miR171b_1ss21TA_degradome.jpg
		comp11433_c0	-	GO:0005634(nucleus);GO:0030154(cell differentiation);GO:0006355(regulation of transcription, DNA-dependent);GO:0006351(transcription, DNA-dependent)	-	-	SCL15	4	510-530	795.4	1789.45	0.14593	0.148085	down	-1.16977	521	17	17	30	30	0	0	0.00651361	0.00839861	.\4_T_Plot\DSN\comp11433_c0--521--ssl-miR171b_1ss21TA_degradome.jpg	.\4_T_Plot\DSC\comp11433_c0--521--ssl-miR171b_1ss21TA_degradome.jpg
stu-miR156a	TTGACAGAAGATAGAGAGCAC	comp19729_c0	-	-	-	-	SPL13A	3	1370-1390	1169.71	477.187	0	2.93916e-265	up	1.29352	1381	25	25	8	8	2	0	0.36786	0.0107852	.\4_T_Plot\DSN\comp19729_c0--1381--stu-miR156a_degradome.jpg	.\4_T_Plot\DSC\comp19729_c0--1381--stu-miR156a_degradome.jpg
		comp79552_c0	-	GO:0005634(nucleus);GO:0003677(DNA binding);GO:0046872(metal ion binding);GO:0006355(regulation of transcription, DNA-dependent);GO:0006351(transcription, DNA-dependent)	-	-	SBP1	1	433-453	0	536.836	1.016e-50	7.8572e-82	down	-	444			9	9		0		0.00780105	NA	.\4_T_Plot\DSC\comp79552_c0--444--stu-miR156a_degradome.jpg
		comp17733_c0	-	GO:0005634(nucleus);GO:0003677(DNA binding);GO:0046872(metal ion binding);GO:0006355(regulation of transcription, DNA-dependent);GO:0006351(transcription, DNA-dependent)	-	-	SPL12	2	898-918	1169.71	2028.05	1.0796e-18	4.90963e-18	down	-0.793944	909	25	25	34	34	0	0	0.0152857	0.019684	.\4_T_Plot\DSN\comp17733_c0--909--stu-miR156a_degradome.jpg	.\4_T_Plot\DSC\comp17733_c0--909--stu-miR156a_degradome.jpg
		comp115673_c0	-	-	-	-	-	2	3-23	514.671	894.727	6.3889e-09	1.34356e-08	down	-0.797797	14	11	11	15	15	0	0	0.0152857	0.019684	.\4_T_Plot\DSN\comp115673_c0--14--stu-miR156a_degradome.jpg	.\4_T_Plot\DSC\comp115673_c0--14--stu-miR156a_degradome.jpg
		comp8711_c0	-	-	-	-	-	2	88-108	421.094	1371.91	2.7037e-08	1.52985e-08	down	-1.70397	99	9	9	23	23	0	0	0.0152857	0.019684	.\4_T_Plot\DSN\comp8711_c0--99--stu-miR156a_degradome.jpg	.\4_T_Plot\DSC\comp8711_c0--99--stu-miR156a_degradome.jpg
		comp16282_c0	-	-	-	-	-	3	85-105	0	59.6484	5.9689e-07	1.37848e-09	down	-	96			1	1		4		0.643978	NA	.\4_T_Plot\DSC\comp16282_c0--96--stu-miR156a_degradome.jpg
stu-miR156a_1ss21CT	TTGACAGAAGATAGAGAGCAT	comp19729_c0	-	-	-	-	SPL13A	3.5	1370-1390	1169.71	477.187	0	2.93916e-265	up	1.29352	1381	25	25	8	8	2	0	0.33481	0.00959264	.\4_T_Plot\DSN\comp19729_c0--1381--stu-miR156a_1ss21CT_degradome.jpg	.\4_T_Plot\DSC\comp19729_c0--1381--stu-miR156a_1ss21CT_degradome.jpg
		comp79552_c0	-	GO:0005634(nucleus);GO:0003677(DNA binding);GO:0046872(metal ion binding);GO:0006355(regulation of transcription, DNA-dependent);GO:0006351(transcription, DNA-dependent)	-	-	SBP1	0	433-453	0	536.836	1.016e-50	7.8572e-82	down	-	444			9	9		0		0.0089958	NA	.\4_T_Plot\DSC\comp79552_c0--444--stu-miR156a_1ss21CT_degradome.jpg
		comp17733_c0	-	GO:0005634(nucleus);GO:0003677(DNA binding);GO:0046872(metal ion binding);GO:0006355(regulation of transcription, DNA-dependent);GO:0006351(transcription, DNA-dependent)	-	-	SPL12	2.5	898-918	1169.71	2028.05	1.0796e-18	4.90963e-18	down	-0.793944	909	25	25	34	34	0	0	0.0139058	0.0179107	.\4_T_Plot\DSN\comp17733_c0--909--stu-miR156a_1ss21CT_degradome.jpg	.\4_T_Plot\DSC\comp17733_c0--909--stu-miR156a_1ss21CT_degradome.jpg
		comp115673_c0	-	-	-	-	-	2.5	3-23	514.671	894.727	6.3889e-09	1.34356e-08	down	-0.797797	14	11	11	15	15	0	0	0.0139058	0.0179107	.\4_T_Plot\DSN\comp115673_c0--14--stu-miR156a_1ss21CT_degradome.jpg	.\4_T_Plot\DSC\comp115673_c0--14--stu-miR156a_1ss21CT_degradome.jpg
		comp8711_c0	-	-	-	-	-	2.5	88-108	421.094	1371.91	2.7037e-08	1.52985e-08	down	-1.70397	99	9	9	23	23	0	0	0.0139058	0.0179107	.\4_T_Plot\DSN\comp8711_c0--99--stu-miR156a_1ss21CT_degradome.jpg	.\4_T_Plot\DSC\comp8711_c0--99--stu-miR156a_1ss21CT_degradome.jpg
		comp16282_c0	-	-	-	-	-	3.5	85-105	0	59.6484	5.9689e-07	1.37848e-09	down	-	96			1	1		4		0.600688	NA	.\4_T_Plot\DSC\comp16282_c0--96--stu-miR156a_1ss21CT_degradome.jpg
stu-miR156a_L+1_1	ATTGACAGAAGATAGAGAGCAC	comp115673_c0	-	-	-	-	-	3	3-24	46.7883	0	3.595e-26	1.14633e-25	up	-	15	1	1			4		0.800427		.\4_T_Plot\DSN\comp115673_c0--15--stu-miR156a_L+1_1_degradome.jpg	NA
stu-miR156a_L+1_2	TTTGACAGAAGATAGAGAGCAC	comp115673_c0	-	-	-	-	-	3	3-24	46.7883	0	3.595e-26	1.14633e-25	up	-	15	1	1			4		0.658491		.\4_T_Plot\DSN\comp115673_c0--15--stu-miR156a_L+1_2_degradome.jpg	NA
		comp20937_c0	-	GO:0005730(nucleolus);GO:0003676(nucleic acid binding);GO:0008649(rRNA methyltransferase activity)	-	KOG1098	fsjC	4	1182-1203	46.7883	0	3.595e-26	1.14633e-25	up	-	1194	1	1			4		0.714481		.\4_T_Plot\DSN\comp20937_c0--1194--stu-miR156a_L+1_2_degradome.jpg	NA
stu-miR156a_L-1	TGACAGAAGATAGAGAGCAC	comp24154_c0	-	GO:0004197(cysteine-type endopeptidase activity);GO:0006508(proteolysis);GO:0006950(response to stress)	-	KOG1543	-	2.5	1159-1179	187.153	0	0	5.77052e-100	up	-	1169	4	4			2		0.22493		.\4_T_Plot\DSN\comp24154_c0--1169--stu-miR156a_L-1_degradome.jpg	NA
		comp19729_c0	-	-	-	-	SPL13A	2	1370-1389	1263.28	417.539	0	0	up	1.59719	1380	27	27	7	7	0	2	0.0253461	0.847659	.\4_T_Plot\DSN\comp19729_c0--1380--stu-miR156a_L-1_degradome.jpg	.\4_T_Plot\DSC\comp19729_c0--1380--stu-miR156a_L-1_degradome.jpg
		comp115673_c0	-	-	-	-	-	2	3-22	0	238.594	1.7751e-23	9.3351e-37	down	-	13			4	4		2		0.847659	NA	.\4_T_Plot\DSC\comp115673_c0--13--stu-miR156a_L-1_degradome.jpg
		comp8711_c0	-	-	-	-	-	2	88-107	46.7883	298.242	9.052e-11	6.02089e-12	down	-2.67227	98	1	1	5	5	4	2	0.962478	0.847659	.\4_T_Plot\DSN\comp8711_c0--98--stu-miR156a_L-1_degradome.jpg	.\4_T_Plot\DSC\comp8711_c0--98--stu-miR156a_L-1_degradome.jpg
		comp20937_c0	-	GO:0005730(nucleolus);GO:0003676(nucleic acid binding);GO:0008649(rRNA methyltransferase activity)	-	KOG1098	fsjC	3.5	1182-1201	0	59.6484	5.9689e-07	1.37848e-09	down	-	1192			1	1		4		0.600688	NA	.\4_T_Plot\DSC\comp20937_c0--1192--stu-miR156a_L-1_degradome.jpg
		comp16282_c0	-	-	-	-	-	2	85-104	46.7883	238.594	1.268e-06	4.77189e-07	down	-2.35034	95	1	1	4	4	4	0	0.962478	0.0325909	.\4_T_Plot\DSN\comp16282_c0--95--stu-miR156a_L-1_degradome.jpg	.\4_T_Plot\DSC\comp16282_c0--95--stu-miR156a_L-1_degradome.jpg
		comp17733_c0	-	GO:0005634(nucleus);GO:0003677(DNA binding);GO:0046872(metal ion binding);GO:0006355(regulation of transcription, DNA-dependent);GO:0006351(transcription, DNA-dependent)	-	-	SPL12	2	898-917	374.306	656.133	1.3732e-06	2.29752e-06	down	-0.809769	908	8	8	11	11	2	2	0.753751	0.847659	.\4_T_Plot\DSN\comp17733_c0--908--stu-miR156a_L-1_degradome.jpg	.\4_T_Plot\DSC\comp17733_c0--908--stu-miR156a_L-1_degradome.jpg
stu-miR156a_R+1_1ss12TG	TTGACAGAAGAGAGAGAGCACT	comp19729_c0	-	-	-	-	SPL13A	2	1369-1390	1169.71	477.187	0	2.93916e-265	up	1.29352	1381	25	25	8	8	2	0	0.429113	0.0131661	.\4_T_Plot\DSN\comp19729_c0--1381--stu-miR156a_R+1_1ss12TG_degradome.jpg	.\4_T_Plot\DSC\comp19729_c0--1381--stu-miR156a_R+1_1ss12TG_degradome.jpg
		comp79552_c0	-	GO:0005634(nucleus);GO:0003677(DNA binding);GO:0046872(metal ion binding);GO:0006355(regulation of transcription, DNA-dependent);GO:0006351(transcription, DNA-dependent)	-	-	SBP1	4	432-453	0	536.836	1.016e-50	7.8572e-82	down	-	444			9	9		0		0.0125714	NA	.\4_T_Plot\DSC\comp79552_c0--444--stu-miR156a_R+1_1ss12TG_degradome.jpg
		comp17733_c0	-	GO:0005634(nucleus);GO:0003677(DNA binding);GO:0046872(metal ion binding);GO:0006355(regulation of transcription, DNA-dependent);GO:0006351(transcription, DNA-dependent)	-	-	SPL12	1	897-918	1169.71	2028.05	1.0796e-18	4.90963e-18	down	-0.793944	909	25	25	34	34	0	0	0.0180397	0.0232211	.\4_T_Plot\DSN\comp17733_c0--909--stu-miR156a_R+1_1ss12TG_degradome.jpg	.\4_T_Plot\DSC\comp17733_c0--909--stu-miR156a_R+1_1ss12TG_degradome.jpg
		comp15776_c0	-	GO:0016021(integral to membrane)	-	KOG1278	Tm9sf4	4	1961-1982	93.5765	59.6484	9.4088e-18	5.27555e-16	up	0.649662	1973	2	2	1	1	2	4	0.41438	0.700275	.\4_T_Plot\DSN\comp15776_c0--1973--stu-miR156a_R+1_1ss12TG_degradome.jpg	.\4_T_Plot\DSC\comp15776_c0--1973--stu-miR156a_R+1_1ss12TG_degradome.jpg
		comp115673_c0	-	-	-	-	-	1	2-23	514.671	894.727	6.3889e-09	1.34356e-08	down	-0.797797	14	11	11	15	15	0	0	0.0180397	0.0232211	.\4_T_Plot\DSN\comp115673_c0--14--stu-miR156a_R+1_1ss12TG_degradome.jpg	.\4_T_Plot\DSC\comp115673_c0--14--stu-miR156a_R+1_1ss12TG_degradome.jpg
		comp8711_c0	-	-	-	-	-	1	87-108	421.094	1371.91	2.7037e-08	1.52985e-08	down	-1.70397	99	9	9	23	23	0	0	0.0180397	0.0232211	.\4_T_Plot\DSN\comp8711_c0--99--stu-miR156a_R+1_1ss12TG_degradome.jpg	.\4_T_Plot\DSC\comp8711_c0--99--stu-miR156a_R+1_1ss12TG_degradome.jpg
		comp16282_c0	-	-	-	-	-	2	84-105	0	59.6484	5.9689e-07	1.37848e-09	down	-	96			1	1		4		0.716988	NA	.\4_T_Plot\DSC\comp16282_c0--96--stu-miR156a_R+1_1ss12TG_degradome.jpg
stu-miR156a_R+2	TTGACAGAAGATAGAGAGCACCA	comp19729_c0	-	-	-	-	SPL13A	4	1368-1390	1169.71	477.187	0	2.93916e-265	up	1.29352	1381	25	25	8	8	2	0	0.300034	0.00839861	.\4_T_Plot\DSN\comp19729_c0--1381--stu-miR156a_R+2_degradome.jpg	.\4_T_Plot\DSC\comp19729_c0--1381--stu-miR156a_R+2_degradome.jpg
		comp79552_c0	-	GO:0005634(nucleus);GO:0003677(DNA binding);GO:0046872(metal ion binding);GO:0006355(regulation of transcription, DNA-dependent);GO:0006351(transcription, DNA-dependent)	-	-	SBP1	3	431-453	0	536.836	1.016e-50	7.8572e-82	down	-	444			9	9		0		0.0214541	NA	.\4_T_Plot\DSC\comp79552_c0--444--stu-miR156a_R+2_degradome.jpg
		comp17733_c0	-	GO:0005634(nucleus);GO:0003677(DNA binding);GO:0046872(metal ion binding);GO:0006355(regulation of transcription, DNA-dependent);GO:0006351(transcription, DNA-dependent)	-	-	SPL12	3	896-918	1169.71	2028.05	1.0796e-18	4.90963e-18	down	-0.793944	909	25	25	34	34	0	0	0.0166637	0.0214541	.\4_T_Plot\DSN\comp17733_c0--909--stu-miR156a_R+2_degradome.jpg	.\4_T_Plot\DSC\comp17733_c0--909--stu-miR156a_R+2_degradome.jpg
		comp115673_c0	-	-	-	-	-	3	1-23	514.671	894.727	6.3889e-09	1.34356e-08	down	-0.797797	14	11	11	15	15	0	0	0.0166637	0.0214541	.\4_T_Plot\DSN\comp115673_c0--14--stu-miR156a_R+2_degradome.jpg	.\4_T_Plot\DSC\comp115673_c0--14--stu-miR156a_R+2_degradome.jpg
		comp8711_c0	-	-	-	-	-	3	86-108	421.094	1371.91	2.7037e-08	1.52985e-08	down	-1.70397	99	9	9	23	23	0	0	0.0166637	0.0214541	.\4_T_Plot\DSN\comp8711_c0--99--stu-miR156a_R+2_degradome.jpg	.\4_T_Plot\DSC\comp8711_c0--99--stu-miR156a_R+2_degradome.jpg
stu-miR156a_R+2_1ss12TG	TTGACAGAAGAGAGAGAGCACCA	comp19729_c0	-	-	-	-	SPL13A	2	1368-1390	1169.71	477.187	0	2.93916e-265	up	1.29352	1381	25	25	8	8	2	0	0.24443	0.00660486	.\4_T_Plot\DSN\comp19729_c0--1381--stu-miR156a_R+2_1ss12TG_degradome.jpg	.\4_T_Plot\DSC\comp19729_c0--1381--stu-miR156a_R+2_1ss12TG_degradome.jpg
		comp17733_c0	-	GO:0005634(nucleus);GO:0003677(DNA binding);GO:0046872(metal ion binding);GO:0006355(regulation of transcription, DNA-dependent);GO:0006351(transcription, DNA-dependent)	-	-	SPL12	1	896-918	1169.71	2028.05	1.0796e-18	4.90963e-18	down	-0.793944	909	25	25	34	34	0	0	0.0180397	0.0232211	.\4_T_Plot\DSN\comp17733_c0--909--stu-miR156a_R+2_1ss12TG_degradome.jpg	.\4_T_Plot\DSC\comp17733_c0--909--stu-miR156a_R+2_1ss12TG_degradome.jpg
		comp115673_c0	-	-	-	-	-	1	1-23	514.671	894.727	6.3889e-09	1.34356e-08	down	-0.797797	14	11	11	15	15	0	0	0.0180397	0.0232211	.\4_T_Plot\DSN\comp115673_c0--14--stu-miR156a_R+2_1ss12TG_degradome.jpg	.\4_T_Plot\DSC\comp115673_c0--14--stu-miR156a_R+2_1ss12TG_degradome.jpg
		comp8711_c0	-	-	-	-	-	1	86-108	421.094	1371.91	2.7037e-08	1.52985e-08	down	-1.70397	99	9	9	23	23	0	0	0.0180397	0.0232211	.\4_T_Plot\DSN\comp8711_c0--99--stu-miR156a_R+2_1ss12TG_degradome.jpg	.\4_T_Plot\DSC\comp8711_c0--99--stu-miR156a_R+2_1ss12TG_degradome.jpg
		comp16282_c0	-	-	-	-	-	3	83-105	0	59.6484	5.9689e-07	1.37848e-09	down	-	96			1	1		4		0.403325	NA	.\4_T_Plot\DSC\comp16282_c0--96--stu-miR156a_R+2_1ss12TG_degradome.jpg
stu-MIR156b-p5_2ss18GT19CT	TTGACAGAAGATAGAGATT	comp79552_c0	-	GO:0005634(nucleus);GO:0003677(DNA binding);GO:0046872(metal ion binding);GO:0006355(regulation of transcription, DNA-dependent);GO:0006351(transcription, DNA-dependent)	-	-	SBP1	1.5	435-453	0	536.836	1.016e-50	7.8572e-82	down	-	444			9	9		0		0.00720314	NA	.\4_T_Plot\DSC\comp79552_c0--444--stu-MIR156b-p5_2ss18GT19CT_degradome.jpg
		comp23732_c0	purine nucleosidase	GO:0005829(cytosol);GO:0047622(adenosine nucleosidase activity);GO:0047724(inosine nucleosidase activity);GO:0045437(uridine nucleosidase activity);GO:0072585(xanthosine nucleotidase activity);GO:0006152(purine nucleoside catabolic process);GO:0006218(uridine catabolic process)	ko00230(Purine metabolism);ko00760(Nicotinate and nicotinamide metabolism)	KOG2938	URH1	4	16-33	46.7883	0	3.595e-26	1.14633e-25	up	-	25	1	1			4		0.993354		.\4_T_Plot\DSN\comp23732_c0--25--stu-MIR156b-p5_2ss18GT19CT_degradome.jpg	NA
		comp17733_c0	-	GO:0005634(nucleus);GO:0003677(DNA binding);GO:0046872(metal ion binding);GO:0006355(regulation of transcription, DNA-dependent);GO:0006351(transcription, DNA-dependent)	-	-	SPL12	3.5	900-918	1169.71	2028.05	1.0796e-18	4.90963e-18	down	-0.793944	909	25	25	34	34	0	0	0.014826	0.0190933	.\4_T_Plot\DSN\comp17733_c0--909--stu-MIR156b-p5_2ss18GT19CT_degradome.jpg	.\4_T_Plot\DSC\comp17733_c0--909--stu-MIR156b-p5_2ss18GT19CT_degradome.jpg
		comp20409_c0	-	-	-	-	-	4	94-111	140.365	119.297	3.5808e-18	1.70031e-16	up	0.234625	103	3	3	2	2	2	2	0.882385	0.943515	.\4_T_Plot\DSN\comp20409_c0--103--stu-MIR156b-p5_2ss18GT19CT_degradome.jpg	.\4_T_Plot\DSC\comp20409_c0--103--stu-MIR156b-p5_2ss18GT19CT_degradome.jpg
		comp115673_c0	-	-	-	-	-	3.5	5-23	514.671	894.727	6.3889e-09	1.34356e-08	down	-0.797797	14	11	11	15	15	0	0	0.014826	0.0190933	.\4_T_Plot\DSN\comp115673_c0--14--stu-MIR156b-p5_2ss18GT19CT_degradome.jpg	.\4_T_Plot\DSC\comp115673_c0--14--stu-MIR156b-p5_2ss18GT19CT_degradome.jpg
		comp8711_c0	-	-	-	-	-	3.5	90-108	421.094	1371.91	2.7037e-08	1.52985e-08	down	-1.70397	99	9	9	23	23	0	0	0.014826	0.0190933	.\4_T_Plot\DSN\comp8711_c0--99--stu-MIR156b-p5_2ss18GT19CT_degradome.jpg	.\4_T_Plot\DSC\comp8711_c0--99--stu-MIR156b-p5_2ss18GT19CT_degradome.jpg
		comp5676_c0	cullin 3	GO:0031461(cullin-RING ubiquitin ligase complex);GO:0005829(cytosol);GO:0031625(ubiquitin protein ligase binding);GO:0009793(embryo development ending in seed dormancy);GO:0009960(endosperm development);GO:0009911(positive regulation of flower development);GO:0009639(response to red or far red light);GO:0006511(ubiquitin-dependent protein catabolic process)	ko04120(Ubiquitin mediated proteolysis)	KOG2166	CUL3A	4	354-372	46.7883	59.6484	0.0010412	0.00192711	down	-0.350338	363	1	1	1	1	4	4	0.993354	0.99193	.\4_T_Plot\DSN\comp5676_c0--363--stu-MIR156b-p5_2ss18GT19CT_degradome.jpg	.\4_T_Plot\DSC\comp5676_c0--363--stu-MIR156b-p5_2ss18GT19CT_degradome.jpg
stu-miR156d-3p_R-1	GCTCTCTATGCTTCTGTCATC	comp9125_c0	-	-	-	KOG2471	-	3.5	2509-2528	46.7883	59.6484	0.0010412	0.00192711	down	-0.350338	2519	1	1	1	1	4	4	0.37967	0.368089	.\4_T_Plot\DSN\comp9125_c0--2519--stu-miR156d-3p_R-1_degradome.jpg	.\4_T_Plot\DSC\comp9125_c0--2519--stu-miR156d-3p_R-1_degradome.jpg
stu-miR156d-3p_R-1_2ss9TC10GT	GCTCTCTACTCTTCTGTCATC	comp5928_c1	-	-	-	-	-	4	232-251	0	59.6484	5.9689e-07	1.37848e-09	down	-	243			1	1		4		0.865763	NA	.\4_T_Plot\DSC\comp5928_c1--243--stu-miR156d-3p_R-1_2ss9TC10GT_degradome.jpg
stu-miR156d-3p_R-4	GCTCTCTATGCTTCTGTC	comp13764_c0	-	-	-	KOG1049	-	4	2084-2102	140.365	0	4.7927e-75	5.07298e-75	up	-	2093	3	3			2		0.993222		.\4_T_Plot\DSN\comp13764_c0--2093--stu-miR156d-3p_R-4_degradome.jpg	NA
		comp11059_c0	calmodulin	GO:0005509(calcium ion binding)	ko04020(Calcium signaling pathway);ko04070(Phosphatidylinositol signaling system);ko04114(Oocyte meiosis);ko04270(Vascular smooth muscle contraction);ko04626(Plant-pathogen interaction);ko04720(Long-term potentiation);ko04722(Neurotrophin signaling pathway);ko04740(Olfactory transduction);ko04744(Phototransduction);ko04745(Phototransduction - fly);ko04910(Insulin signaling pathway);ko04912(GnRH s…	KOG4246	PF14_0323	4	734-751	187.153	59.6484	1.8435e-57	9.38858e-51	up	1.64966	742	4	4	1	1	2	4	0.993222	0.999987	.\4_T_Plot\DSN\comp11059_c0--742--stu-miR156d-3p_R-4_degradome.jpg	.\4_T_Plot\DSC\comp11059_c0--742--stu-miR156d-3p_R-4_degradome.jpg
		comp1667_c0	-	-	-	-	-	4	122-140	93.5765	0	1.2249e-50	1.31082e-50	up	-	130	2	2			1		0.200274		.\4_T_Plot\DSN\comp1667_c0--130--stu-miR156d-3p_R-4_degradome.jpg	NA
		comp21313_c0	large subunit ribosomal protein L15e	GO:0005840(ribosome);GO:0003735(structural constituent of ribosome);GO:0006412(translation)	ko03010(Ribosome)	KOG1678	RPL15	4	511-528	93.5765	0	1.2249e-50	1.31082e-50	up	-	519	2	2			2		0.993222		.\4_T_Plot\DSN\comp21313_c0--519--stu-miR156d-3p_R-4_degradome.jpg	NA
		comp17176_c0	-	GO:0047631(ADP-ribose diphosphatase activity);GO:0046872(metal ion binding);GO:0051287(NAD binding);GO:0000210(NAD+ diphosphatase activity);GO:0006979(response to oxidative stress)	-	KOG0648	NUDT2	4	492-508	46.7883	0	3.595e-26	1.14633e-25	up	-	499	1	1			4		0.999992		.\4_T_Plot\DSN\comp17176_c0--499--stu-miR156d-3p_R-4_degradome.jpg	NA
		comp15066_c0	-	GO:0005737(cytoplasm);GO:0005634(nucleus);GO:0046872(metal ion binding)	-	KOG2923	DPH3	3	285-302	46.7883	0	3.595e-26	1.14633e-25	up	-	293	1	1			4		0.931844		.\4_T_Plot\DSN\comp15066_c0--293--stu-miR156d-3p_R-4_degradome.jpg	NA
		comp14379_c0	-	-	-	-	-	4	200-216	0	59.6484	5.9689e-07	1.37848e-09	down	-	207			1	1		4		0.999987	NA	.\4_T_Plot\DSC\comp14379_c0--207--stu-miR156d-3p_R-4_degradome.jpg
		comp23612_c0	-	-	-	-	-	4	916-933	0	59.6484	5.9689e-07	1.37848e-09	down	-	924			1	1		4		0.999987	NA	.\4_T_Plot\DSC\comp23612_c0--924--stu-miR156d-3p_R-4_degradome.jpg
		comp14525_c0	-	GO:0016021(integral to membrane);GO:0005886(plasma membrane);GO:0005524(ATP binding);GO:0004674(protein serine/threonine kinase activity);GO:0004714(transmembrane receptor protein tyrosine kinase activity);GO:0046777(protein autophosphorylation)	-	-	RLK5	4	392-408	0	59.6484	5.9689e-07	1.37848e-09	down	-	399			1	1		4		0.999987	NA	.\4_T_Plot\DSC\comp14525_c0--399--stu-miR156d-3p_R-4_degradome.jpg
		comp21269_c1	-	GO:0031969(chloroplast membrane);GO:0016021(integral to membrane);GO:0005488(binding);GO:0015299(solute:hydrogen antiporter activity);GO:0006813(potassium ion transport)	-	KOG1650	KEA3	4	1422-1438	0	59.6484	5.9689e-07	1.37848e-09	down	-	1430			1	1		4		0.999987	NA	.\4_T_Plot\DSC\comp21269_c1--1430--stu-miR156d-3p_R-4_degradome.jpg
		comp22539_c0	-	GO:0005634(nucleus);GO:0003677(DNA binding);GO:0006355(regulation of transcription, DNA-dependent);GO:0006351(transcription, DNA-dependent)	-	KOG4282	GT-2	4	798-814	0	59.6484	5.9689e-07	1.37848e-09	down	-	805			1	1		4		0.999987	NA	.\4_T_Plot\DSC\comp22539_c0--805--stu-miR156d-3p_R-4_degradome.jpg
stu-miR156e_L+1R+1	CTGACAGAAGAGAGTGAGCACA	comp19729_c0	-	-	-	-	SPL13A	3	1369-1390	1169.71	477.187	0	2.93916e-265	up	1.29352	1381	25	25	8	8	2	0	0.682288	0.0267454	.\4_T_Plot\DSN\comp19729_c0--1381--stu-miR156e_L+1R+1_degradome.jpg	.\4_T_Plot\DSC\comp19729_c0--1381--stu-miR156e_L+1R+1_degradome.jpg
		comp17733_c0	-	GO:0005634(nucleus);GO:0003677(DNA binding);GO:0046872(metal ion binding);GO:0006355(regulation of transcription, DNA-dependent);GO:0006351(transcription, DNA-dependent)	-	-	SPL12	3	897-918	1169.71	2028.05	1.0796e-18	4.90963e-18	down	-0.793944	909	25	25	34	34	0	0	0.020786	0.0267454	.\4_T_Plot\DSN\comp17733_c0--909--stu-miR156e_L+1R+1_degradome.jpg	.\4_T_Plot\DSC\comp17733_c0--909--stu-miR156e_L+1R+1_degradome.jpg
		comp115673_c0	-	-	-	-	-	3	2-23	514.671	894.727	6.3889e-09	1.34356e-08	down	-0.797797	14	11	11	15	15	0	0	0.020786	0.0267454	.\4_T_Plot\DSN\comp115673_c0--14--stu-miR156e_L+1R+1_degradome.jpg	.\4_T_Plot\DSC\comp115673_c0--14--stu-miR156e_L+1R+1_degradome.jpg
		comp8711_c0	-	-	-	-	-	3	87-108	421.094	1371.91	2.7037e-08	1.52985e-08	down	-1.70397	99	9	9	23	23	0	0	0.020786	0.0267454	.\4_T_Plot\DSN\comp8711_c0--99--stu-miR156e_L+1R+1_degradome.jpg	.\4_T_Plot\DSC\comp8711_c0--99--stu-miR156e_L+1R+1_degradome.jpg
		comp16282_c0	-	-	-	-	-	3	84-105	0	59.6484	5.9689e-07	1.37848e-09	down	-	96			1	1		4		0.924371	NA	.\4_T_Plot\DSC\comp16282_c0--96--stu-miR156e_L+1R+1_degradome.jpg
stu-MIR156e-p3	GCTCACGCTCTATCTGTC	comp20957_c0	-	-	-	KOG4178	-	3.5	677-694	46.7883	0	3.595e-26	1.14633e-25	up	-	685	1	1			4		0.61519		.\4_T_Plot\DSN\comp20957_c0--685--stu-MIR156e-p3_degradome.jpg	NA
		comp20798_c0	-	GO:0005856(cytoskeleton);GO:0006909(phagocytosis)	-	KOG2998	elmoC	4	1104-1121	93.5765	357.891	4.6124e-05	3.47742e-05	down	-1.9353	1112	2	2	6	6	2	2	0.510047	0.616311	.\4_T_Plot\DSN\comp20798_c0--1112--stu-MIR156e-p3_degradome.jpg	.\4_T_Plot\DSC\comp20798_c0--1112--stu-MIR156e-p3_degradome.jpg
stu-miR156f-5p_L-1R+2	TGACAGAAGAGAGTGAGCACC	comp19729_c0	-	-	-	-	SPL13A	2	1369-1389	1263.28	417.539	0	0	up	1.59719	1380	27	27	7	7	0	2	0.0253461	0.847659	.\4_T_Plot\DSN\comp19729_c0--1380--stu-miR156f-5p_L-1R+2_degradome.jpg	.\4_T_Plot\DSC\comp19729_c0--1380--stu-miR156f-5p_L-1R+2_degradome.jpg
		comp115673_c0	-	-	-	-	-	2	2-22	0	238.594	1.7751e-23	9.3351e-37	down	-	13			4	4		2		0.847659	NA	.\4_T_Plot\DSC\comp115673_c0--13--stu-miR156f-5p_L-1R+2_degradome.jpg
		comp8711_c0	-	-	-	-	-	2	87-107	46.7883	298.242	9.052e-11	6.02089e-12	down	-2.67227	98	1	1	5	5	4	2	0.962478	0.847659	.\4_T_Plot\DSN\comp8711_c0--98--stu-miR156f-5p_L-1R+2_degradome.jpg	.\4_T_Plot\DSC\comp8711_c0--98--stu-miR156f-5p_L-1R+2_degradome.jpg
		comp16282_c0	-	-	-	-	-	2	84-104	46.7883	238.594	1.268e-06	4.77189e-07	down	-2.35034	95	1	1	4	4	4	0	0.962478	0.0325909	.\4_T_Plot\DSN\comp16282_c0--95--stu-miR156f-5p_L-1R+2_degradome.jpg	.\4_T_Plot\DSC\comp16282_c0--95--stu-miR156f-5p_L-1R+2_degradome.jpg
		comp17733_c0	-	GO:0005634(nucleus);GO:0003677(DNA binding);GO:0046872(metal ion binding);GO:0006355(regulation of transcription, DNA-dependent);GO:0006351(transcription, DNA-dependent)	-	-	SPL12	2	897-917	374.306	656.133	1.3732e-06	2.29752e-06	down	-0.809769	908	8	8	11	11	2	2	0.753751	0.847659	.\4_T_Plot\DSN\comp17733_c0--908--stu-miR156f-5p_L-1R+2_degradome.jpg	.\4_T_Plot\DSC\comp17733_c0--908--stu-miR156f-5p_L-1R+2_degradome.jpg
		comp17790_c0	-	GO:0005737(cytoplasm);GO:0005634(nucleus);GO:0003677(DNA binding);GO:0046872(metal ion binding);GO:0006355(regulation of transcription, DNA-dependent);GO:0010321(regulation of vegetative phase change);GO:0006351(transcription, DNA-dependent)	-	-	SPL4	2.5	441-461	514.671	1192.97	0.54302	0.541464	down	-1.21283	452	11	11	20	20	0	0	0.00465692	0.00600623	.\4_T_Plot\DSN\comp17790_c0--452--stu-miR156f-5p_L-1R+2_degradome.jpg	.\4_T_Plot\DSC\comp17790_c0--452--stu-miR156f-5p_L-1R+2_degradome.jpg
stu-miR160a-5p	TGCCTGGCTCCCTGTATGCCA	comp12565_c0	-	GO:0005634(nucleus);GO:0003677(DNA binding);GO:0046983(protein dimerization activity);GO:0009734(auxin mediated signaling pathway);GO:0006355(regulation of transcription, DNA-dependent);GO:0006351(transcription, DNA-dependent)	-	-	ARF22	1	54-74	4819.19	36982	0	0	down	-2.93996	65	103	103	620	620	0	0	0.00604976	0.00780105	.\4_T_Plot\DSN\comp12565_c0--65--stu-miR160a-5p_degradome.jpg	.\4_T_Plot\DSC\comp12565_c0--65--stu-miR160a-5p_degradome.jpg
stu-miR160a-5p_R+1	TGCCTGGCTCCCTGTATGCCAC	comp12565_c0	-	GO:0005634(nucleus);GO:0003677(DNA binding);GO:0046983(protein dimerization activity);GO:0009734(auxin mediated signaling pathway);GO:0006355(regulation of transcription, DNA-dependent);GO:0006351(transcription, DNA-dependent)	-	-	ARF22	2	53-74	4819.19	36982	0	0	down	-2.93996	65	103	103	620	620	0	0	0.00512142	0.00660486	.\4_T_Plot\DSN\comp12565_c0--65--stu-miR160a-5p_R+1_degradome.jpg	.\4_T_Plot\DSC\comp12565_c0--65--stu-miR160a-5p_R+1_degradome.jpg
stu-miR160a-5p_R+4	TGCCTGGCTCCCTGTATGCCAGCCA	comp12565_c0	-	GO:0005634(nucleus);GO:0003677(DNA binding);GO:0046983(protein dimerization activity);GO:0009734(auxin mediated signaling pathway);GO:0006355(regulation of transcription, DNA-dependent);GO:0006351(transcription, DNA-dependent)	-	-	ARF22	3	50-74	4819.19	36982	0	0	down	-2.93996	65	103	103	620	620	0	0	0.00419221	0.00540723	.\4_T_Plot\DSN\comp12565_c0--65--stu-miR160a-5p_R+4_degradome.jpg	.\4_T_Plot\DSC\comp12565_c0--65--stu-miR160a-5p_R+4_degradome.jpg
stu-miR162a-3p	TCGATAAACCTCTGCATCCAG	comp13665_c0	endoribonuclease Dicer	GO:0010445(nuclear dicing body);GO:0005524(ATP binding);GO:0003677(DNA binding);GO:0003725(double-stranded RNA binding);GO:0004386(helicase activity);GO:0046872(metal ion binding);GO:0005515(protein binding);GO:0004525(ribonuclease III activity);GO:0000910(cytokinesis);GO:0009880(embryonic pattern specification);GO:0009908(flower development);GO:0035279(mRNA cleavage involved in gene silencing by…	-	KOG0701	DCL1	2	2181-2202	93.5765	656.133	1.9037e-24	4.56703e-28	down	-2.80977	2192	2	2	11	11	2	2	0.24443	0.313622	.\4_T_Plot\DSN\comp13665_c0--2192--stu-miR162a-3p_degradome.jpg	.\4_T_Plot\DSC\comp13665_c0--2192--stu-miR162a-3p_degradome.jpg
stu-miR162a-3p_R-2	TCGATAAACCTCTGCATCC	comp13665_c0	endoribonuclease Dicer	GO:0010445(nuclear dicing body);GO:0005524(ATP binding);GO:0003677(DNA binding);GO:0003725(double-stranded RNA binding);GO:0004386(helicase activity);GO:0046872(metal ion binding);GO:0005515(protein binding);GO:0004525(ribonuclease III activity);GO:0000910(cytokinesis);GO:0009880(embryonic pattern specification);GO:0009908(flower development);GO:0035279(mRNA cleavage involved in gene silencing by…	-	KOG0701	DCL1	2	2183-2202	93.5765	656.133	1.9037e-24	4.56703e-28	down	-2.80977	2192	2	2	11	11	2	2	0.24443	0.313622	.\4_T_Plot\DSN\comp13665_c0--2192--stu-miR162a-3p_R-2_degradome.jpg	.\4_T_Plot\DSC\comp13665_c0--2192--stu-miR162a-3p_R-2_degradome.jpg
stu-miR164-5p	TGGAGAAGCAGGGCACATGCT	comp23998_c0	-	GO:0005634(nucleus);GO:0003677(DNA binding);GO:0003700(sequence-specific DNA binding transcription factor activity);GO:0009734(auxin mediated signaling pathway);GO:0048527(lateral root development);GO:0010072(primary shoot apical meristem specification)	-	-	NAC021	1	783-803	795.4	477.187	0	5.92277e-131	up	0.737125	794	17	17	8	8	0	0	0.00604976	0.00780105	.\4_T_Plot\DSN\comp23998_c0--794--stu-miR164-5p_degradome.jpg	.\4_T_Plot\DSC\comp23998_c0--794--stu-miR164-5p_degradome.jpg
		comp23027_c0	-	GO:0005634(nucleus);GO:0003677(DNA binding);GO:0006355(regulation of transcription, DNA-dependent);GO:0006351(transcription, DNA-dependent)	-	-	NAC100	2	802-822	140.365	2445.59	0	7.0351e-211	down	-4.12293	813	3	3	41	41	2	0	0.24443	0.00660486	.\4_T_Plot\DSN\comp23027_c0--813--stu-miR164-5p_degradome.jpg	.\4_T_Plot\DSC\comp23027_c0--813--stu-miR164-5p_degradome.jpg
stu-miR166a-3p	TCGGACCAGGCTTCATTCCCC	comp21204_c1	homeobox-leucine zipper protein	GO:0005634(nucleus);GO:0043565(sequence-specific DNA binding);GO:0003700(sequence-specific DNA binding transcription factor activity);GO:0030154(cell differentiation);GO:0048263(determination of dorsal identity);GO:0009965(leaf morphogenesis);GO:0010014(meristem initiation);GO:0010087(phloem or xylem histogenesis);GO:0010075(regulation of meristem growth)	-	-	ATHB-15	2.5	579-599	1122.92	1968.4	5.8571e-17	2.22791e-16	down	-0.809769	590	24	24	33	33	2	2	0.22493	0.289734	.\4_T_Plot\DSN\comp21204_c1--590--stu-miR166a-3p_degradome.jpg	.\4_T_Plot\DSC\comp21204_c1--590--stu-miR166a-3p_degradome.jpg
		comp14742_c0	homeobox-leucine zipper protein	GO:0005634(nucleus);GO:0043565(sequence-specific DNA binding);GO:0003700(sequence-specific DNA binding transcription factor activity);GO:0030154(cell differentiation);GO:0009855(determination of bilateral symmetry);GO:0009944(polarity specification of adaxial/abaxial axis);GO:0010072(primary shoot apical meristem specification)	-	-	ATHB-14	3	332-352	7205.39	16940.2	0.20099	0.203744	down	-1.2333	343	154	154	284	284	0	0	0.00419221	0.00540723	.\4_T_Plot\DSN\comp14742_c0--343--stu-miR166a-3p_degradome.jpg	.\4_T_Plot\DSC\comp14742_c0--343--stu-miR166a-3p_degradome.jpg
stu-miR166a-3p_1ss20CA	TCGGACCAGGCTTCATTCCAC	comp21204_c1	homeobox-leucine zipper protein	GO:0005634(nucleus);GO:0043565(sequence-specific DNA binding);GO:0003700(sequence-specific DNA binding transcription factor activity);GO:0030154(cell differentiation);GO:0048263(determination of dorsal identity);GO:0009965(leaf morphogenesis);GO:0010014(meristem initiation);GO:0010087(phloem or xylem histogenesis);GO:0010075(regulation of meristem growth)	-	-	ATHB-15	1.5	579-599	1122.92	1968.4	5.8571e-17	2.22791e-16	down	-0.809769	590	24	24	33	33	2	2	0.263438	0.336707	.\4_T_Plot\DSN\comp21204_c1--590--stu-miR166a-3p_1ss20CA_degradome.jpg	.\4_T_Plot\DSC\comp21204_c1--590--stu-miR166a-3p_1ss20CA_degradome.jpg
		comp14742_c0	homeobox-leucine zipper protein	GO:0005634(nucleus);GO:0043565(sequence-specific DNA binding);GO:0003700(sequence-specific DNA binding transcription factor activity);GO:0030154(cell differentiation);GO:0009855(determination of bilateral symmetry);GO:0009944(polarity specification of adaxial/abaxial axis);GO:0010072(primary shoot apical meristem specification)	-	-	ATHB-14	2	332-352	7205.39	16940.2	0.20099	0.203744	down	-1.2333	343	154	154	284	284	0	0	0.00512142	0.00660486	.\4_T_Plot\DSN\comp14742_c0--343--stu-miR166a-3p_1ss20CA_degradome.jpg	.\4_T_Plot\DSC\comp14742_c0--343--stu-miR166a-3p_1ss20CA_degradome.jpg
stu-miR166a-3p_L+1R-1	GTCGGACCAGGCTTCATTCCC	comp14742_c0	homeobox-leucine zipper protein	GO:0005634(nucleus);GO:0043565(sequence-specific DNA binding);GO:0003700(sequence-specific DNA binding transcription factor activity);GO:0030154(cell differentiation);GO:0009855(determination of bilateral symmetry);GO:0009944(polarity specification of adaxial/abaxial axis);GO:0010072(primary shoot apical meristem specification)	-	-	ATHB-14	3.5	333-353	187.153	238.594	5.4237e-11	3.53929e-10	down	-0.350338	344	4	4	4	4	2	2	0.184408	0.239434	.\4_T_Plot\DSN\comp14742_c0--344--stu-miR166a-3p_L+1R-1_degradome.jpg	.\4_T_Plot\DSC\comp14742_c0--344--stu-miR166a-3p_L+1R-1_degradome.jpg
stu-miR166a-3p_L+2R-2	TCTCGGACCAGGCTTCATTCC	comp21204_c1	homeobox-leucine zipper protein	GO:0005634(nucleus);GO:0043565(sequence-specific DNA binding);GO:0003700(sequence-specific DNA binding transcription factor activity);GO:0030154(cell differentiation);GO:0048263(determination of dorsal identity);GO:0009965(leaf morphogenesis);GO:0010014(meristem initiation);GO:0010087(phloem or xylem histogenesis);GO:0010075(regulation of meristem growth)	-	-	ATHB-15	4	581-601	0	59.6484	5.9689e-07	1.37848e-09	down	-	592			1	1		4		0.330772	NA	.\4_T_Plot\DSC\comp21204_c1--592--stu-miR166a-3p_L+2R-2_degradome.jpg
stu-miR166b	TCGGACCAGGCTTCATTCCTC	comp17677_c0	-	GO:0005737(cytoplasm);GO:0008168(methyltransferase activity);GO:0006915(apoptosis)	-	KOG4020	VIT_01s0010g01180	4	373-393	46.7883	0	3.595e-26	1.14633e-25	up	-	384	1	1			4		0.566399		.\4_T_Plot\DSN\comp17677_c0--384--stu-miR166b_degradome.jpg	NA
		comp21204_c1	homeobox-leucine zipper protein	GO:0005634(nucleus);GO:0043565(sequence-specific DNA binding);GO:0003700(sequence-specific DNA binding transcription factor activity);GO:0030154(cell differentiation);GO:0048263(determination of dorsal identity);GO:0009965(leaf morphogenesis);GO:0010014(meristem initiation);GO:0010087(phloem or xylem histogenesis);GO:0010075(regulation of meristem growth)	-	-	ATHB-15	2.5	579-599	1122.92	1968.4	5.8571e-17	2.22791e-16	down	-0.809769	590	24	24	33	33	2	2	0.22493	0.289734	.\4_T_Plot\DSN\comp21204_c1--590--stu-miR166b_degradome.jpg	.\4_T_Plot\DSC\comp21204_c1--590--stu-miR166b_degradome.jpg
		comp14742_c0	homeobox-leucine zipper protein	GO:0005634(nucleus);GO:0043565(sequence-specific DNA binding);GO:0003700(sequence-specific DNA binding transcription factor activity);GO:0030154(cell differentiation);GO:0009855(determination of bilateral symmetry);GO:0009944(polarity specification of adaxial/abaxial axis);GO:0010072(primary shoot apical meristem specification)	-	-	ATHB-14	3	332-352	7205.39	16940.2	0.20099	0.203744	down	-1.2333	343	154	154	284	284	0	0	0.00419221	0.00540723	.\4_T_Plot\DSN\comp14742_c0--343--stu-miR166b_degradome.jpg	.\4_T_Plot\DSC\comp14742_c0--343--stu-miR166b_degradome.jpg
stu-miR167a-5p	TGAAGCTGCCAGCATGATCTA	comp24014_c0	-	GO:0000139(Golgi membrane);GO:0016021(integral to membrane)	-	-	At1g04910	3.5	1232-1253	46.7883	0	3.595e-26	1.14633e-25	up	-	1244	1	1			4		0.61519		.\4_T_Plot\DSN\comp24014_c0--1244--stu-miR167a-5p_degradome.jpg	NA
stu-miR167a-5p_R+1	TGAAGCTGCCAGCATGATCTAA	comp24014_c0	-	GO:0000139(Golgi membrane);GO:0016021(integral to membrane)	-	-	At1g04910	3.5	1231-1253	46.7883	0	3.595e-26	1.14633e-25	up	-	1244	1	1			4		0.37967		.\4_T_Plot\DSN\comp24014_c0--1244--stu-miR167a-5p_R+1_degradome.jpg	NA
stu-MIR167d-p3_2ss19CT20TC	TGAAGCTGCCAGCATGATTC	comp24014_c0	-	GO:0000139(Golgi membrane);GO:0016021(integral to membrane)	-	-	At1g04910	3.5	1233-1253	46.7883	0	3.595e-26	1.14633e-25	up	-	1244	1	1			4		0.61519		.\4_T_Plot\DSN\comp24014_c0--1244--stu-MIR167d-p3_2ss19CT20TC_degradome.jpg	NA
stu-miR169a-5p	TAGCCAAGGATGACTTGCCT	comp15253_c1	-	-	-	-	-	2	205-224	187.153	1729.8	6.0557e-80	2.18852e-97	down	-3.20832	215	4	4	29	29	1	0	0.0124642	0.00660486	.\4_T_Plot\DSN\comp15253_c1--215--stu-miR169a-5p_degradome.jpg	.\4_T_Plot\DSC\comp15253_c1--215--stu-miR169a-5p_degradome.jpg
		comp21435_c0	nuclear transcription factor Y, alpha	GO:0005634(nucleus);GO:0003677(DNA binding);GO:0003700(sequence-specific DNA binding transcription factor activity);GO:0009567(double fertilization forming a zygote and endosperm)	ko04612(Antigen processing and presentation)	KOG1561	NFYA2	3	1381-1400	0	59.6484	5.9689e-07	1.37848e-09	down	-	1391			1	1		4		0.403325	NA	.\4_T_Plot\DSC\comp21435_c0--1391--stu-miR169a-5p_degradome.jpg
		comp19842_c0	nuclear transcription factor Y, alpha	GO:0016602(CCAAT-binding factor complex);GO:0003677(DNA binding);GO:0003700(sequence-specific DNA binding transcription factor activity);GO:0045892(negative regulation of transcription, DNA-dependent)	ko04612(Antigen processing and presentation)	KOG1561	NFYA9	4	1196-1215	795.4	2266.64	2.214e-05	1.81403e-05	down	-1.5108	1206	17	17	38	38	0	0	0.00975449	0.0125714	.\4_T_Plot\DSN\comp19842_c0--1206--stu-miR169a-5p_degradome.jpg	.\4_T_Plot\DSC\comp19842_c0--1206--stu-miR169a-5p_degradome.jpg
		comp16631_c0	nuclear transcription factor Y, alpha	GO:0016602(CCAAT-binding factor complex);GO:0003677(DNA binding);GO:0003700(sequence-specific DNA binding transcription factor activity);GO:0045892(negative regulation of transcription, DNA-dependent)	ko04612(Antigen processing and presentation)	KOG1561	NFYA9	4	385-404	795.4	1849.1	0.49186	0.494711	down	-1.21707	395	17	17	31	31	0	0	0.00975449	0.0125714	.\4_T_Plot\DSN\comp16631_c0--395--stu-miR169a-5p_degradome.jpg	.\4_T_Plot\DSC\comp16631_c0--395--stu-miR169a-5p_degradome.jpg
stu-miR169a-5p_1ss20TA	TAGCCAAGGATGACTTGCCA	comp15253_c1	-	-	-	-	-	3	205-224	187.153	1729.8	6.0557e-80	2.18852e-97	down	-3.20832	215	4	4	29	29	1	0	0.020315	0.0107852	.\4_T_Plot\DSN\comp15253_c1--215--stu-miR169a-5p_1ss20TA_degradome.jpg	.\4_T_Plot\DSC\comp15253_c1--215--stu-miR169a-5p_1ss20TA_degradome.jpg
		comp17252_c0	-	-	-	KOG0032	CRK1	4	273-292	0	59.6484	5.9689e-07	1.37848e-09	down	-	283			1	1		4		0.700275	NA	.\4_T_Plot\DSC\comp17252_c0--283--stu-miR169a-5p_1ss20TA_degradome.jpg
		comp21435_c0	nuclear transcription factor Y, alpha	GO:0005634(nucleus);GO:0003677(DNA binding);GO:0003700(sequence-specific DNA binding transcription factor activity);GO:0009567(double fertilization forming a zygote and endosperm)	ko04612(Antigen processing and presentation)	KOG1561	NFYA2	2	1381-1400	0	59.6484	5.9689e-07	1.37848e-09	down	-	1391			1	1		4		0.468012	NA	.\4_T_Plot\DSC\comp21435_c0--1391--stu-miR169a-5p_1ss20TA_degradome.jpg
		comp19842_c0	nuclear transcription factor Y, alpha	GO:0016602(CCAAT-binding factor complex);GO:0003677(DNA binding);GO:0003700(sequence-specific DNA binding transcription factor activity);GO:0045892(negative regulation of transcription, DNA-dependent)	ko04612(Antigen processing and presentation)	KOG1561	NFYA9	3	1196-1215	795.4	2266.64	2.214e-05	1.81403e-05	down	-1.5108	1206	17	17	38	38	0	0	0.00836684	0.0107852	.\4_T_Plot\DSN\comp19842_c0--1206--stu-miR169a-5p_1ss20TA_degradome.jpg	.\4_T_Plot\DSC\comp19842_c0--1206--stu-miR169a-5p_1ss20TA_degradome.jpg
		comp16631_c0	nuclear transcription factor Y, alpha	GO:0016602(CCAAT-binding factor complex);GO:0003677(DNA binding);GO:0003700(sequence-specific DNA binding transcription factor activity);GO:0045892(negative regulation of transcription, DNA-dependent)	ko04612(Antigen processing and presentation)	KOG1561	NFYA9	4	385-404	795.4	1849.1	0.49186	0.494711	down	-1.21707	395	17	17	31	31	0	0	0.00975449	0.0125714	.\4_T_Plot\DSN\comp16631_c0--395--stu-miR169a-5p_1ss20TA_degradome.jpg	.\4_T_Plot\DSC\comp16631_c0--395--stu-miR169a-5p_1ss20TA_degradome.jpg
stu-miR169a-5p_L+1	CTAGCCAAGGATGACTTGCCT	comp15253_c1	-	-	-	-	-	3	205-225	46.7883	59.6484	0.0010412	0.00192711	down	-0.350338	216	1	1	1	1	4	4	0.415613	0.403325	.\4_T_Plot\DSN\comp15253_c1--216--stu-miR169a-5p_L+1_degradome.jpg	.\4_T_Plot\DSC\comp15253_c1--216--stu-miR169a-5p_L+1_degradome.jpg
stu-miR169a-5p_R+1	TAGCCAAGGATGACTTGCCTA	comp15253_c1	-	-	-	-	-	3	204-224	187.153	1729.8	6.0557e-80	2.18852e-97	down	-3.20832	215	4	4	29	29	1	0	0.020315	0.0107852	.\4_T_Plot\DSN\comp15253_c1--215--stu-miR169a-5p_R+1_degradome.jpg	.\4_T_Plot\DSC\comp15253_c1--215--stu-miR169a-5p_R+1_degradome.jpg
		comp21435_c0	nuclear transcription factor Y, alpha	GO:0005634(nucleus);GO:0003677(DNA binding);GO:0003700(sequence-specific DNA binding transcription factor activity);GO:0009567(double fertilization forming a zygote and endosperm)	ko04612(Antigen processing and presentation)	KOG1561	NFYA2	3	1380-1400	0	59.6484	5.9689e-07	1.37848e-09	down	-	1391			1	1		4		0.643978	NA	.\4_T_Plot\DSC\comp21435_c0--1391--stu-miR169a-5p_R+1_degradome.jpg
stu-miR169a-5p_R+2_1ss1TA	AAGCCAAGGATGACTTGCCTAC	comp15253_c1	-	-	-	-	-	2.5	229-250	187.153	775.43	8.8263e-12	1.52834e-12	down	-2.05078	241	4	4	13	13	1	2	0.0113376	0.289734	.\4_T_Plot\DSN\comp15253_c1--241--stu-miR169a-5p_R+2_1ss1TA_degradome.jpg	.\4_T_Plot\DSC\comp15253_c1--241--stu-miR169a-5p_R+2_1ss1TA_degradome.jpg
		comp16631_c0	nuclear transcription factor Y, alpha	GO:0016602(CCAAT-binding factor complex);GO:0003677(DNA binding);GO:0003700(sequence-specific DNA binding transcription factor activity);GO:0045892(negative regulation of transcription, DNA-dependent)	ko04612(Antigen processing and presentation)	KOG1561	NFYA9	4	383-404	795.4	1849.1	0.49186	0.494711	down	-1.21707	395	17	17	31	31	0	0	0.00651361	0.00839861	.\4_T_Plot\DSN\comp16631_c0--395--stu-miR169a-5p_R+2_1ss1TA_degradome.jpg	.\4_T_Plot\DSC\comp16631_c0--395--stu-miR169a-5p_R+2_1ss1TA_degradome.jpg
stu-miR171b-3p	TTGAGCCGCGTCAATATCTCT	comp22019_c0	-	GO:0005634(nucleus);GO:0051301(cell division);GO:0006355(regulation of transcription, DNA-dependent);GO:0048768(root hair cell tip growth);GO:0006351(transcription, DNA-dependent)	-	-	SCL22	3	615-635	1076.13	596.484	0	1.16538e-190	up	0.851296	626	23	23	10	10	0	0	0.00419221	0.00540723	.\4_T_Plot\DSN\comp22019_c0--626--stu-miR171b-3p_degradome.jpg	.\4_T_Plot\DSC\comp22019_c0--626--stu-miR171b-3p_degradome.jpg
stu-miR171c-3p_R+1_1ss14TC	TGATTGAGCCGTGCCAATATCT	comp22019_c0	-	GO:0005634(nucleus);GO:0051301(cell division);GO:0006355(regulation of transcription, DNA-dependent);GO:0048768(root hair cell tip growth);GO:0006351(transcription, DNA-dependent)	-	-	SCL22	2	617-638	0	119.297	1.663e-12	1.69185e-18	down	-	629			2	2		2		0.313622	NA	.\4_T_Plot\DSC\comp22019_c0--629--stu-miR171c-3p_R+1_1ss14TC_degradome.jpg
stu-miR172a-3p	AGAATCTTGATGATGCTGCAT	comp22573_c1	AP2-like factor, euAP2 lineage	GO:0005634(nucleus);GO:0003677(DNA binding);GO:0003700(sequence-specific DNA binding transcription factor activity);GO:0030154(cell differentiation);GO:0010073(meristem maintenance);GO:0048316(seed development);GO:0010093(specification of floral organ identity)	-	-	AP2	3	3936-3956	2011.9	14256	0	0	down	-2.82494	3947	43	43	239	239	0	0	0.012524	0.0161341	.\4_T_Plot\DSN\comp22573_c1--3947--stu-miR172a-3p_degradome.jpg	.\4_T_Plot\DSC\comp22573_c1--3947--stu-miR172a-3p_degradome.jpg
		comp22118_c0	AP2-like factor, euAP2 lineage	GO:0005634(nucleus);GO:0003677(DNA binding);GO:0003700(sequence-specific DNA binding transcription factor activity);GO:0030154(cell differentiation);GO:0010073(meristem maintenance);GO:0048316(seed development);GO:0010093(specification of floral organ identity)	-	-	AP2	3	1869-1889	608.247	477.187	3.3549e-82	8.43021e-74	up	0.350102	1880	13	13	8	8	0	2	0.012524	0.602958	.\4_T_Plot\DSN\comp22118_c0--1880--stu-miR172a-3p_degradome.jpg	.\4_T_Plot\DSC\comp22118_c0--1880--stu-miR172a-3p_degradome.jpg
		comp19285_c0	AP2-like factor, euAP2 lineage	GO:0005634(nucleus);GO:0003677(DNA binding);GO:0003700(sequence-specific DNA binding transcription factor activity);GO:0009873(ethylene mediated signaling pathway);GO:0010228(vegetative to reproductive phase transition of meristem)	-	-	RAP2-7	2.5	1279-1299	46.7883	775.43	1.3718e-50	6.60563e-66	down	-4.05078	1290	1	1	13	13	4	2	0.449473	0.289734	.\4_T_Plot\DSN\comp19285_c0--1290--stu-miR172a-3p_degradome.jpg	.\4_T_Plot\DSC\comp19285_c0--1290--stu-miR172a-3p_degradome.jpg
		comp23037_c0	interleukin-1 receptor-associated kinase 4	GO:0016021(integral to membrane);GO:0044459(plasma membrane part);GO:0005524(ATP binding);GO:0005516(calmodulin binding);GO:0004674(protein serine/threonine kinase activity);GO:0004872(receptor activity);GO:0005529(sugar binding);GO:0048544(recognition of pollen)	ko04210(Apoptosis);ko04620(Toll-like receptor signaling pathway);ko04722(Neurotrophin signaling pathway);ko05140(Leishmaniasis);ko05142(Chagas disease)	-	RKS1	3	667-687	46.7883	59.6484	0.0010412	0.00192711	down	-0.350338	678	1	1	1	1	4	4	0.800427	0.787571	.\4_T_Plot\DSN\comp23037_c0--678--stu-miR172a-3p_degradome.jpg	.\4_T_Plot\DSC\comp23037_c0--678--stu-miR172a-3p_degradome.jpg
stu-miR172a-3p_R+1	AGAATCTTGATGATGCTGCATT	comp22573_c1	AP2-like factor, euAP2 lineage	GO:0005634(nucleus);GO:0003677(DNA binding);GO:0003700(sequence-specific DNA binding transcription factor activity);GO:0030154(cell differentiation);GO:0010073(meristem maintenance);GO:0048316(seed development);GO:0010093(specification of floral organ identity)	-	-	AP2	3.5	3935-3956	2011.9	14256	0	0	down	-2.82494	3947	43	43	239	239	0	0	0.0111402	0.0143544	.\4_T_Plot\DSN\comp22573_c1--3947--stu-miR172a-3p_R+1_degradome.jpg	.\4_T_Plot\DSC\comp22573_c1--3947--stu-miR172a-3p_R+1_degradome.jpg
		comp22118_c0	AP2-like factor, euAP2 lineage	GO:0005634(nucleus);GO:0003677(DNA binding);GO:0003700(sequence-specific DNA binding transcription factor activity);GO:0030154(cell differentiation);GO:0010073(meristem maintenance);GO:0048316(seed development);GO:0010093(specification of floral organ identity)	-	-	AP2	3.5	1868-1889	608.247	477.187	3.3549e-82	8.43021e-74	up	0.350102	1880	13	13	8	8	0	2	0.0111402	0.560043	.\4_T_Plot\DSN\comp22118_c0--1880--stu-miR172a-3p_R+1_degradome.jpg	.\4_T_Plot\DSC\comp22118_c0--1880--stu-miR172a-3p_R+1_degradome.jpg
		comp19285_c0	AP2-like factor, euAP2 lineage	GO:0005634(nucleus);GO:0003677(DNA binding);GO:0003700(sequence-specific DNA binding transcription factor activity);GO:0009873(ethylene mediated signaling pathway);GO:0010228(vegetative to reproductive phase transition of meristem)	-	-	RAP2-7	3.5	1278-1299	46.7883	775.43	1.3718e-50	6.60563e-66	down	-4.05078	1290	1	1	13	13	4	2	0.761291	0.560043	.\4_T_Plot\DSN\comp19285_c0--1290--stu-miR172a-3p_R+1_degradome.jpg	.\4_T_Plot\DSC\comp19285_c0--1290--stu-miR172a-3p_R+1_degradome.jpg
		comp23037_c0	interleukin-1 receptor-associated kinase 4	GO:0016021(integral to membrane);GO:0044459(plasma membrane part);GO:0005524(ATP binding);GO:0005516(calmodulin binding);GO:0004674(protein serine/threonine kinase activity);GO:0004872(receptor activity);GO:0005529(sugar binding);GO:0048544(recognition of pollen)	ko04210(Apoptosis);ko04620(Toll-like receptor signaling pathway);ko04722(Neurotrophin signaling pathway);ko05140(Leishmaniasis);ko05142(Chagas disease)	-	RKS1	3	666-687	46.7883	59.6484	0.0010412	0.00192711	down	-0.350338	678	1	1	1	1	4	4	0.415613	0.403325	.\4_T_Plot\DSN\comp23037_c0--678--stu-miR172a-3p_R+1_degradome.jpg	.\4_T_Plot\DSC\comp23037_c0--678--stu-miR172a-3p_R+1_degradome.jpg
stu-miR172a-3p_R-1	AGAATCTTGATGATGCTGCA	comp22573_c1	AP2-like factor, euAP2 lineage	GO:0005634(nucleus);GO:0003677(DNA binding);GO:0003700(sequence-specific DNA binding transcription factor activity);GO:0030154(cell differentiation);GO:0010073(meristem maintenance);GO:0048316(seed development);GO:0010093(specification of floral organ identity)	-	-	AP2	2	3937-3956	2011.9	14256	0	0	down	-2.82494	3947	43	43	239	239	0	0	0.0102166	0.0131661	.\4_T_Plot\DSN\comp22573_c1--3947--stu-miR172a-3p_R-1_degradome.jpg	.\4_T_Plot\DSC\comp22573_c1--3947--stu-miR172a-3p_R-1_degradome.jpg
		comp22118_c0	AP2-like factor, euAP2 lineage	GO:0005634(nucleus);GO:0003677(DNA binding);GO:0003700(sequence-specific DNA binding transcription factor activity);GO:0030154(cell differentiation);GO:0010073(meristem maintenance);GO:0048316(seed development);GO:0010093(specification of floral organ identity)	-	-	AP2	2	1870-1889	608.247	477.187	3.3549e-82	8.43021e-74	up	0.350102	1880	13	13	8	8	0	2	0.0102166	0.528886	.\4_T_Plot\DSN\comp22118_c0--1880--stu-miR172a-3p_R-1_degradome.jpg	.\4_T_Plot\DSC\comp22118_c0--1880--stu-miR172a-3p_R-1_degradome.jpg
		comp19285_c0	AP2-like factor, euAP2 lineage	GO:0005634(nucleus);GO:0003677(DNA binding);GO:0003700(sequence-specific DNA binding transcription factor activity);GO:0009873(ethylene mediated signaling pathway);GO:0010228(vegetative to reproductive phase transition of meristem)	-	-	RAP2-7	1.5	1280-1299	46.7883	775.43	1.3718e-50	6.60563e-66	down	-4.05078	1290	1	1	13	13	4	2	0.511421	0.336707	.\4_T_Plot\DSN\comp19285_c0--1290--stu-miR172a-3p_R-1_degradome.jpg	.\4_T_Plot\DSC\comp19285_c0--1290--stu-miR172a-3p_R-1_degradome.jpg
		comp24271_c0	-	-	-	KOG0959	-	4	3133-3153	46.7883	0	3.595e-26	1.14633e-25	up	-	3143	1	1			4		0.94632		.\4_T_Plot\DSN\comp24271_c0--3143--stu-miR172a-3p_R-1_degradome.jpg	NA
		comp23037_c0	interleukin-1 receptor-associated kinase 4	GO:0016021(integral to membrane);GO:0044459(plasma membrane part);GO:0005524(ATP binding);GO:0005516(calmodulin binding);GO:0004674(protein serine/threonine kinase activity);GO:0004872(receptor activity);GO:0005529(sugar binding);GO:0048544(recognition of pollen)	ko04210(Apoptosis);ko04620(Toll-like receptor signaling pathway);ko04722(Neurotrophin signaling pathway);ko05140(Leishmaniasis);ko05142(Chagas disease)	-	RKS1	2.5	668-687	46.7883	59.6484	0.0010412	0.00192711	down	-0.350338	678	1	1	1	1	4	4	0.449473	0.436596	.\4_T_Plot\DSN\comp23037_c0--678--stu-miR172a-3p_R-1_degradome.jpg	.\4_T_Plot\DSC\comp23037_c0--678--stu-miR172a-3p_R-1_degradome.jpg
stu-miR172b-5p_2ss2CT7CT	GTAGCATCATCAAGATTCACA	comp15858_c0	-	-	-	KOG4585	-	4	198-217	0	59.6484	5.9689e-07	1.37848e-09	down	-	208			1	1		4		0.799416	NA	.\4_T_Plot\DSC\comp15858_c0--208--stu-miR172b-5p_2ss2CT7CT_degradome.jpg
stu-miR172d-3p_1ss21GT	GGAATCTTGATGATGCTGCAT	comp22573_c1	AP2-like factor, euAP2 lineage	GO:0005634(nucleus);GO:0003677(DNA binding);GO:0003700(sequence-specific DNA binding transcription factor activity);GO:0030154(cell differentiation);GO:0010073(meristem maintenance);GO:0048316(seed development);GO:0010093(specification of floral organ identity)	-	-	AP2	3.5	3936-3956	2011.9	14256	0	0	down	-2.82494	3947	43	43	239	239	0	0	0.00744066	0.00959264	.\4_T_Plot\DSN\comp22573_c1--3947--stu-miR172d-3p_1ss21GT_degradome.jpg	.\4_T_Plot\DSC\comp22573_c1--3947--stu-miR172d-3p_1ss21GT_degradome.jpg
		comp22118_c0	AP2-like factor, euAP2 lineage	GO:0005634(nucleus);GO:0003677(DNA binding);GO:0003700(sequence-specific DNA binding transcription factor activity);GO:0030154(cell differentiation);GO:0010073(meristem maintenance);GO:0048316(seed development);GO:0010093(specification of floral organ identity)	-	-	AP2	2	1869-1889	608.247	477.187	3.3549e-82	8.43021e-74	up	0.350102	1880	13	13	8	8	0	2	0.00512142	0.313622	.\4_T_Plot\DSN\comp22118_c0--1880--stu-miR172d-3p_1ss21GT_degradome.jpg	.\4_T_Plot\DSC\comp22118_c0--1880--stu-miR172d-3p_1ss21GT_degradome.jpg
		comp19285_c0	AP2-like factor, euAP2 lineage	GO:0005634(nucleus);GO:0003677(DNA binding);GO:0003700(sequence-specific DNA binding transcription factor activity);GO:0009873(ethylene mediated signaling pathway);GO:0010228(vegetative to reproductive phase transition of meristem)	-	-	RAP2-7	3	1279-1299	46.7883	775.43	1.3718e-50	6.60563e-66	down	-4.05078	1290	1	1	13	13	4	2	0.658491	0.459796	.\4_T_Plot\DSN\comp19285_c0--1290--stu-miR172d-3p_1ss21GT_degradome.jpg	.\4_T_Plot\DSC\comp19285_c0--1290--stu-miR172d-3p_1ss21GT_degradome.jpg
		comp23037_c0	interleukin-1 receptor-associated kinase 4	GO:0016021(integral to membrane);GO:0044459(plasma membrane part);GO:0005524(ATP binding);GO:0005516(calmodulin binding);GO:0004674(protein serine/threonine kinase activity);GO:0004872(receptor activity);GO:0005529(sugar binding);GO:0048544(recognition of pollen)	ko04210(Apoptosis);ko04620(Toll-like receptor signaling pathway);ko04722(Neurotrophin signaling pathway);ko05140(Leishmaniasis);ko05142(Chagas disease)	-	RKS1	3.5	667-687	46.7883	59.6484	0.0010412	0.00192711	down	-0.350338	678	1	1	1	1	4	4	0.61519	0.600688	.\4_T_Plot\DSN\comp23037_c0--678--stu-miR172d-3p_1ss21GT_degradome.jpg	.\4_T_Plot\DSC\comp23037_c0--678--stu-miR172d-3p_1ss21GT_degradome.jpg
stu-miR172d-5p_1ss2GC	GCAGCATCATCAAGATTCACA	comp21290_c0	ferritin heavy chain	GO:0009507(chloroplast);GO:0008199(ferric iron binding);GO:0004322(ferroxidase activity);GO:0006879(cellular iron ion homeostasis);GO:0006826(iron ion transport)	ko00860(Porphyrin and chlorophyll metabolism)	KOG2332	FER2	3.5	589-608	93.5765	715.781	5.3204e-29	7.99814e-34	down	-2.9353	599	2	2	12	12	2	2	0.557523	0.665384	.\4_T_Plot\DSN\comp21290_c0--599--stu-miR172d-5p_1ss2GC_degradome.jpg	.\4_T_Plot\DSC\comp21290_c0--599--stu-miR172d-5p_1ss2GC_degradome.jpg
		comp18682_c0	-	GO:0005737(cytoplasm);GO:0005856(cytoskeleton);GO:0003779(actin binding);GO:0005509(calcium ion binding);GO:0007623(circadian rhythm)	-	KOG0046	FIM1	4	2264-2284	46.7883	0	3.595e-26	1.14633e-25	up	-	2275	1	1			4		0.984673		.\4_T_Plot\DSN\comp18682_c0--2275--stu-miR172d-5p_1ss2GC_degradome.jpg	NA
		comp18081_c0	-	-	-	-	-	3.5	1430-1450	46.7883	0	3.595e-26	1.14633e-25	up	-	1441	1	1			4		0.851922		.\4_T_Plot\DSN\comp18081_c0--1441--stu-miR172d-5p_1ss2GC_degradome.jpg	NA
		comp17275_c0	histidyl-tRNA synthetase	GO:0005737(cytoplasm);GO:0005524(ATP binding);GO:0004821(histidine-tRNA ligase activity);GO:0006427(histidyl-tRNA aminoacylation)	ko00970(Aminoacyl-tRNA biosynthesis)	KOG1936	hisS	4	1115-1134	46.7883	0	3.595e-26	1.14633e-25	up	-	1125	1	1			4		0.984673		.\4_T_Plot\DSN\comp17275_c0--1125--stu-miR172d-5p_1ss2GC_degradome.jpg	NA
stu-miR384-5p	TTGGCATTCTGTCCACCTCC	comp23160_c0	-	-	-	-	FBX6	1	1135-1154	327.518	178.945	1.2204e-67	3.42864e-60	up	0.872055	1145	7	7	3	3	0	2	0.00604976	0.359016	.\4_T_Plot\DSN\comp23160_c0--1145--stu-miR384-5p_degradome.jpg	.\4_T_Plot\DSC\comp23160_c0--1145--stu-miR384-5p_degradome.jpg
stu-miR390-5p	AAGCTCAGGAGGGATAGCACC	comp2440_c0	-	-	-	-	-	4	89-110	46.7883	1312.27	0	7.02592e-137	down	-4.80977	101	1	1	22	22	4	0	0.714481	0.0125714	.\4_T_Plot\DSN\comp2440_c0--101--stu-miR390-5p_degradome.jpg	.\4_T_Plot\DSC\comp2440_c0--101--stu-miR390-5p_degradome.jpg
stu-miR393-5p	TCCAAAGGGATCGCATTGATCC	comp18187_c0	-	GO:0005634(nucleus);GO:0019005(SCF ubiquitin ligase complex);GO:0005774(vacuolar membrane);GO:0010011(auxin binding);GO:0000822(inositol hexakisphosphate binding);GO:0009734(auxin mediated signaling pathway);GO:0006952(defense response);GO:0007275(multicellular organismal development);GO:0002237(response to molecule of bacterial origin)	-	KOG1947	AFB2	2	2483-2504	10527.4	72771.1	0	0	down	-2.78922	2495	225	225	1220	1220	0	0	0.00512142	0.00660486	.\4_T_Plot\DSN\comp18187_c0--2495--stu-miR393-5p_degradome.jpg	.\4_T_Plot\DSC\comp18187_c0--2495--stu-miR393-5p_degradome.jpg
		comp20211_c0	-	GO:0005634(nucleus);GO:0019005(SCF ubiquitin ligase complex);GO:0010011(auxin binding);GO:0000822(inositol hexakisphosphate binding);GO:0005515(protein binding);GO:0004842(ubiquitin-protein ligase activity);GO:0009734(auxin mediated signaling pathway);GO:0007049(cell cycle);GO:0016036(cellular response to phosphate starvation);GO:0006952(defense response);GO:0009873(ethylene mediated signaling pa…	-	KOG1947	TIR1	3.5	1640-1661	280.73	894.727	2.6459e-05	2.04957e-05	down	-1.67227	1652	6	6	15	15	2	2	0.184408	0.239434	.\4_T_Plot\DSN\comp20211_c0--1652--stu-miR393-5p_degradome.jpg	.\4_T_Plot\DSC\comp20211_c0--1652--stu-miR393-5p_degradome.jpg
stu-miR393-5p_R+1_2ss21CT22CT	TCCAAAGGGATCGCATTGATTTT	comp18187_c0	-	GO:0005634(nucleus);GO:0019005(SCF ubiquitin ligase complex);GO:0005774(vacuolar membrane);GO:0010011(auxin binding);GO:0000822(inositol hexakisphosphate binding);GO:0009734(auxin mediated signaling pathway);GO:0006952(defense response);GO:0007275(multicellular organismal development);GO:0002237(response to molecule of bacterial origin)	-	KOG1947	AFB2	2.5	2482-2504	10527.4	72771.1	0	0	down	-2.78922	2495	225	225	1220	1220	0	0	0.00465692	0.00600623	.\4_T_Plot\DSN\comp18187_c0--2495--stu-miR393-5p_R+1_2ss21CT22CT_degradome.jpg	.\4_T_Plot\DSC\comp18187_c0--2495--stu-miR393-5p_R+1_2ss21CT22CT_degradome.jpg
		comp20211_c0	-	GO:0005634(nucleus);GO:0019005(SCF ubiquitin ligase complex);GO:0010011(auxin binding);GO:0000822(inositol hexakisphosphate binding);GO:0005515(protein binding);GO:0004842(ubiquitin-protein ligase activity);GO:0009734(auxin mediated signaling pathway);GO:0007049(cell cycle);GO:0016036(cellular response to phosphate starvation);GO:0006952(defense response);GO:0009873(ethylene mediated signaling pa…	-	KOG1947	TIR1	3.5	1639-1661	280.73	894.727	2.6459e-05	2.04957e-05	down	-1.67227	1652	6	6	15	15	2	2	0.184408	0.239434	.\4_T_Plot\DSN\comp20211_c0--1652--stu-miR393-5p_R+1_2ss21CT22CT_degradome.jpg	.\4_T_Plot\DSC\comp20211_c0--1652--stu-miR393-5p_R+1_2ss21CT22CT_degradome.jpg
stu-miR393-5p_R-1_1ss21CT	TCCAAAGGGATCGCATTGATT	comp18187_c0	-	GO:0005634(nucleus);GO:0019005(SCF ubiquitin ligase complex);GO:0005774(vacuolar membrane);GO:0010011(auxin binding);GO:0000822(inositol hexakisphosphate binding);GO:0009734(auxin mediated signaling pathway);GO:0006952(defense response);GO:0007275(multicellular organismal development);GO:0002237(response to molecule of bacterial origin)	-	KOG1947	AFB2	1	2484-2504	10527.4	72771.1	0	0	down	-2.78922	2495	225	225	1220	1220	0	0	0.00604976	0.00780105	.\4_T_Plot\DSN\comp18187_c0--2495--stu-miR393-5p_R-1_1ss21CT_degradome.jpg	.\4_T_Plot\DSC\comp18187_c0--2495--stu-miR393-5p_R-1_1ss21CT_degradome.jpg
		comp20211_c0	-	GO:0005634(nucleus);GO:0019005(SCF ubiquitin ligase complex);GO:0010011(auxin binding);GO:0000822(inositol hexakisphosphate binding);GO:0005515(protein binding);GO:0004842(ubiquitin-protein ligase activity);GO:0009734(auxin mediated signaling pathway);GO:0007049(cell cycle);GO:0016036(cellular response to phosphate starvation);GO:0006952(defense response);GO:0009873(ethylene mediated signaling pa…	-	KOG1947	TIR1	2.5	1641-1661	280.73	894.727	2.6459e-05	2.04957e-05	down	-1.67227	1652	6	6	15	15	2	2	0.22493	0.289734	.\4_T_Plot\DSN\comp20211_c0--1652--stu-miR393-5p_R-1_1ss21CT_degradome.jpg	.\4_T_Plot\DSC\comp20211_c0--1652--stu-miR393-5p_R-1_1ss21CT_degradome.jpg
stu-miR395a	CTGAAGTGTTTGGGGGAACTC	comp20945_c0	sulfate adenylyltransferase	GO:0009570(chloroplast stroma);GO:0005886(plasma membrane);GO:0005524(ATP binding);GO:0004781(sulfate adenylyltransferase (ATP) activity);GO:0046686(response to cadmium ion);GO:0000103(sulfate assimilation)	ko00230(Purine metabolism);ko00450(Selenoamino acid metabolism);ko00920(Sulfur metabolism)	KOG0636	APS1	3.5	420-440	0	59.6484	5.9689e-07	1.37848e-09	down	-	431			1	1		4		0.600688	NA	.\4_T_Plot\DSC\comp20945_c0--431--stu-miR395a_degradome.jpg
		comp24164_c0	sulfate adenylyltransferase	GO:0009570(chloroplast stroma);GO:0005886(plasma membrane);GO:0005524(ATP binding);GO:0004781(sulfate adenylyltransferase (ATP) activity);GO:0046686(response to cadmium ion);GO:0000103(sulfate assimilation)	ko00230(Purine metabolism);ko00450(Selenoamino acid metabolism);ko00920(Sulfur metabolism)	KOG0636	APS1	3.5	384-404	46.7883	238.594	1.268e-06	4.77189e-07	down	-2.35034	395	1	1	4	4	4	2	0.61519	0.42154	.\4_T_Plot\DSN\comp24164_c0--395--stu-miR395a_degradome.jpg	.\4_T_Plot\DSC\comp24164_c0--395--stu-miR395a_degradome.jpg
stu-miR396-3p_L-1	TCCAAGAAAGCTGTGGGAAA	comp9558_c0	cholestenol delta-isomerase	GO:0005789(endoplasmic reticulum membrane);GO:0016021(integral to membrane);GO:0005886(plasma membrane);GO:0000247(C-8 sterol isomerase activity);GO:0047750(cholestenol delta-isomerase activity);GO:0016126(sterol biosynthetic process)	ko00100(Steroid biosynthesis)	KOG4826	At1g20050	3.5	57-77	46.7883	0	3.595e-26	1.14633e-25	up	-	68	1	1			4		0.37967		.\4_T_Plot\DSN\comp9558_c0--68--stu-miR396-3p_L-1_degradome.jpg	NA
		comp23600_c0	-	-	-	KOG1609	-	4	131-150	46.7883	59.6484	0.0010412	0.00192711	down	-0.350338	141	1	1	1	1	4	4	0.81199	0.799416	.\4_T_Plot\DSN\comp23600_c0--141--stu-miR396-3p_L-1_degradome.jpg	.\4_T_Plot\DSC\comp23600_c0--141--stu-miR396-3p_L-1_degradome.jpg
stu-miR396-5p	TTCCACAGCTTTCTTGAACTT	comp10806_c0	-	-	-	-	GRF3	4	210-231	795.4	5785.9	0	1.01897e-248	down	-2.86279	221	17	17	97	97	0	0	0.028979	0.0372421	.\4_T_Plot\DSN\comp10806_c0--221--stu-miR396-5p_degradome.jpg	.\4_T_Plot\DSC\comp10806_c0--221--stu-miR396-5p_degradome.jpg
		comp15688_c0	-	-	-	-	GRF6	4	74-95	46.7883	1491.21	0	1.42154e-161	down	-4.99419	85	1	1	25	25	4	0	0.976724	0.0372421	.\4_T_Plot\DSN\comp15688_c0--85--stu-miR396-5p_degradome.jpg	.\4_T_Plot\DSC\comp15688_c0--85--stu-miR396-5p_degradome.jpg
		comp23325_c0	-	GO:0048046(apoplast);GO:0009507(chloroplast);GO:0009506(plasmodesma);GO:0005773(vacuole);GO:0004197(cysteine-type endopeptidase activity);GO:0005515(protein binding);GO:0006508(proteolysis)	-	KOG1543	RD21A	3	507-527	842.189	3936.8	2.629e-72	1.3369e-79	down	-2.22481	518	18	18	66	66	2	0	0.204927	0.00540723	.\4_T_Plot\DSN\comp23325_c0--518--stu-miR396-5p_degradome.jpg	.\4_T_Plot\DSC\comp23325_c0--518--stu-miR396-5p_degradome.jpg
		comp20722_c0	-	-	-	-	GRF2	4	233-254	655.036	1014.02	1.865e-18	1.57196e-17	down	-0.630446	244	14	14	17	17	0	0	0.028979	0.0372421	.\4_T_Plot\DSN\comp20722_c0--244--stu-miR396-5p_degradome.jpg	.\4_T_Plot\DSC\comp20722_c0--244--stu-miR396-5p_degradome.jpg
		comp19622_c0	DNA-directed RNA polymerase II subunit E	GO:0005634(nucleus);GO:0003677(DNA binding);GO:0003899(DNA-directed RNA polymerase activity)	ko00230(Purine metabolism);ko00240(Pyrimidine metabolism);ko03020(RNA polymerase);ko05016(Huntington's disease)	KOG3218	rpb-5	3.5	468-487	0	59.6484	5.9689e-07	1.37848e-09	down	-	478			1	1		4		0.600688	NA	.\4_T_Plot\DSC\comp19622_c0--478--stu-miR396-5p_degradome.jpg
		comp12058_c1	-	GO:0030529(ribonucleoprotein complex);GO:0035197(siRNA binding);GO:0051607(defense response to virus);GO:0031047(gene silencing by RNA);GO:0006355(regulation of transcription, DNA-dependent);GO:0006417(regulation of translation);GO:0006351(transcription, DNA-dependent)	-	KOG1041	AGO2	4	32-52	0	59.6484	5.9689e-07	1.37848e-09	down	-	43			1	1		4		0.973074	NA	.\4_T_Plot\DSC\comp12058_c1--43--stu-miR396-5p_degradome.jpg
		comp5394_c0	-	GO:0008234(cysteine-type peptidase activity)	-	KOG2433	At3g48380	4	1868-1888	93.5765	238.594	0.604	0.673956	down	-1.35034	1879	2	2	4	4	2	2	0.799161	0.884135	.\4_T_Plot\DSN\comp5394_c0--1879--stu-miR396-5p_degradome.jpg	.\4_T_Plot\DSC\comp5394_c0--1879--stu-miR396-5p_degradome.jpg
		comp23776_c0	-	-	-	KOG0157	-	4	1235-1254	93.5765	238.594	0.604	0.673956	down	-1.35034	1246	2	2	4	4	2	2	0.799161	0.884135	.\4_T_Plot\DSN\comp23776_c0--1246--stu-miR396-5p_degradome.jpg	.\4_T_Plot\DSC\comp23776_c0--1246--stu-miR396-5p_degradome.jpg
stu-miR396-5p_1ss21TG	TTCCACAGCTTTCTTGAACTG	comp10806_c0	-	-	-	-	GRF3	3	210-231	795.4	5785.9	0	1.01897e-248	down	-2.86279	221	17	17	97	97	0	0	0.012524	0.0161341	.\4_T_Plot\DSN\comp10806_c0--221--stu-miR396-5p_1ss21TG_degradome.jpg	.\4_T_Plot\DSC\comp10806_c0--221--stu-miR396-5p_1ss21TG_degradome.jpg
		comp15688_c0	-	-	-	-	GRF6	3.5	74-95	46.7883	1491.21	0	1.42154e-161	down	-4.99419	85	1	1	25	25	4	0	0.37967	0.00480788	.\4_T_Plot\DSN\comp15688_c0--85--stu-miR396-5p_1ss21TG_degradome.jpg	.\4_T_Plot\DSC\comp15688_c0--85--stu-miR396-5p_1ss21TG_degradome.jpg
		comp23325_c0	-	GO:0048046(apoplast);GO:0009507(chloroplast);GO:0009506(plasmodesma);GO:0005773(vacuole);GO:0004197(cysteine-type endopeptidase activity);GO:0005515(protein binding);GO:0006508(proteolysis)	-	KOG1543	RD21A	4	507-527	842.189	3936.8	2.629e-72	1.3369e-79	down	-2.22481	518	18	18	66	66	2	0	0.713074	0.0290878	.\4_T_Plot\DSN\comp23325_c0--518--stu-miR396-5p_1ss21TG_degradome.jpg	.\4_T_Plot\DSC\comp23325_c0--518--stu-miR396-5p_1ss21TG_degradome.jpg
		comp20722_c0	-	-	-	-	GRF2	3	233-254	655.036	1014.02	1.865e-18	1.57196e-17	down	-0.630446	244	14	14	17	17	0	0	0.012524	0.0161341	.\4_T_Plot\DSN\comp20722_c0--244--stu-miR396-5p_1ss21TG_degradome.jpg	.\4_T_Plot\DSC\comp20722_c0--244--stu-miR396-5p_1ss21TG_degradome.jpg
		comp11230_c0	-	-	-	-	-	4	227-247	0	59.6484	5.9689e-07	1.37848e-09	down	-	238			1	1		4		0.93988	NA	.\4_T_Plot\DSC\comp11230_c0--238--stu-miR396-5p_1ss21TG_degradome.jpg
		comp12058_c1	-	GO:0030529(ribonucleoprotein complex);GO:0035197(siRNA binding);GO:0051607(defense response to virus);GO:0031047(gene silencing by RNA);GO:0006355(regulation of transcription, DNA-dependent);GO:0006417(regulation of translation);GO:0006351(transcription, DNA-dependent)	-	KOG1041	AGO2	4	31-52	0	59.6484	5.9689e-07	1.37848e-09	down	-	43			1	1		4		0.93988	NA	.\4_T_Plot\DSC\comp12058_c1--43--stu-miR396-5p_1ss21TG_degradome.jpg
stu-miR396-5p_2ss20TC21TC	TTCCACAGCTTTCTTGAACCC	comp10806_c0	-	-	-	-	GRF3	4	210-231	795.4	5785.9	0	1.01897e-248	down	-2.86279	221	17	17	97	97	0	0	0.0162046	0.0208644	.\4_T_Plot\DSN\comp10806_c0--221--stu-miR396-5p_2ss20TC21TC_degradome.jpg	.\4_T_Plot\DSC\comp10806_c0--221--stu-miR396-5p_2ss20TC21TC_degradome.jpg
		comp15688_c0	-	-	-	-	GRF6	4	74-95	46.7883	1491.21	0	1.42154e-161	down	-4.99419	85	1	1	25	25	4	0	0.876199	0.0208644	.\4_T_Plot\DSN\comp15688_c0--85--stu-miR396-5p_2ss20TC21TC_degradome.jpg	.\4_T_Plot\DSC\comp15688_c0--85--stu-miR396-5p_2ss20TC21TC_degradome.jpg
		comp20722_c0	-	-	-	-	GRF2	4	233-254	655.036	1014.02	1.865e-18	1.57196e-17	down	-0.630446	244	14	14	17	17	0	0	0.0162046	0.0208644	.\4_T_Plot\DSN\comp20722_c0--244--stu-miR396-5p_2ss20TC21TC_degradome.jpg	.\4_T_Plot\DSC\comp20722_c0--244--stu-miR396-5p_2ss20TC21TC_degradome.jpg
		comp5394_c0	-	GO:0008234(cysteine-type peptidase activity)	-	KOG2433	At3g48380	3	1868-1888	93.5765	238.594	0.604	0.673956	down	-1.35034	1879	2	2	4	4	2	2	0.204927	0.265014	.\4_T_Plot\DSN\comp5394_c0--1879--stu-miR396-5p_2ss20TC21TC_degradome.jpg	.\4_T_Plot\DSC\comp5394_c0--1879--stu-miR396-5p_2ss20TC21TC_degradome.jpg
stu-miR396-5p_L-3	CACAGCTTTCTTGAACTT	comp9645_c0	-	GO:0005737(cytoplasm);GO:0071796(K6-linked polyubiquitin binding);GO:0032435(negative regulation of proteasomal ubiquitin-dependent protein catabolic process);GO:0031397(negative regulation of protein ubiquitination)	-	KOG2699	UBXN1	4	568-586	280.73	178.945	5.6646e-50	1.22556e-44	up	0.649662	577	6	6	3	3	2	2	0.999954	0.999999	.\4_T_Plot\DSN\comp9645_c0--577--stu-miR396-5p_L-3_degradome.jpg	.\4_T_Plot\DSC\comp9645_c0--577--stu-miR396-5p_L-3_degradome.jpg
		comp23325_c0	-	GO:0048046(apoplast);GO:0009507(chloroplast);GO:0009506(plasmodesma);GO:0005773(vacuole);GO:0004197(cysteine-type endopeptidase activity);GO:0005515(protein binding);GO:0006508(proteolysis)	-	KOG1543	RD21A	2	507-524	140.365	59.6484	1.4593e-36	3.48315e-32	up	1.23462	515	3	3	1	1	2	4	0.568655	0.849441	.\4_T_Plot\DSN\comp23325_c0--515--stu-miR396-5p_L-3_degradome.jpg	.\4_T_Plot\DSC\comp23325_c0--515--stu-miR396-5p_L-3_degradome.jpg
		comp18063_c1	-	GO:0009507(chloroplast);GO:0005886(plasma membrane);GO:0009506(plasmodesma);GO:0005774(vacuolar membrane);GO:0043424(protein histidine kinase binding)	-	KOG2620	HIR2	4	655-672	46.7883	0	3.595e-26	1.14633e-25	up	-	663	1	1			4		1		.\4_T_Plot\DSN\comp18063_c1--663--stu-miR396-5p_L-3_degradome.jpg	NA
		comp17689_c0	nicotinate-nucleotide pyrophosphorylase (carboxylating)	GO:0004514(nicotinate-nucleotide diphosphorylase (carboxylating) activity);GO:0009435(NAD biosynthetic process)	ko00760(Nicotinate and nicotinamide metabolism)	KOG3008	nadC	4	883-900	46.7883	0	3.595e-26	1.14633e-25	up	-	891	1	1			4		1		.\4_T_Plot\DSN\comp17689_c0--891--stu-miR396-5p_L-3_degradome.jpg	NA
		comp19487_c1	-	-	-	-	-	4	95-112	0	119.297	1.663e-12	1.69185e-18	down	-	103			2	2		2		0.999999	NA	.\4_T_Plot\DSC\comp19487_c1--103--stu-miR396-5p_L-3_degradome.jpg
		comp13484_c0	-	-	-	KOG0027	-	3.5	315-332	0	119.297	1.663e-12	1.69185e-18	down	-	323			2	2		2		0.962534	NA	.\4_T_Plot\DSC\comp13484_c0--323--stu-miR396-5p_L-3_degradome.jpg
		comp22461_c0	histone H1/5	GO:0000786(nucleosome);GO:0005634(nucleus);GO:0003677(DNA binding);GO:0006334(nucleosome assembly);GO:0006950(response to stress)	-	-	-	4	250-267	327.518	477.187	2.7471e-12	1.0298e-11	down	-0.542983	258	7	7	8	8	2	2	0.999954	0.999999	.\4_T_Plot\DSN\comp22461_c0--258--stu-miR396-5p_L-3_degradome.jpg	.\4_T_Plot\DSC\comp22461_c0--258--stu-miR396-5p_L-3_degradome.jpg
		comp4797_c1	transcription initiation factor TFIIF beta subunit	-	ko03022(Basal transcription factors)	KOG2905	-	3.5	272-288	0	59.6484	5.9689e-07	1.37848e-09	down	-	279			1	1		4		0.995946	NA	.\4_T_Plot\DSC\comp4797_c1--279--stu-miR396-5p_L-3_degradome.jpg
		comp18677_c0	argonaute	GO:0005829(cytosol);GO:0005634(nucleus);GO:0030529(ribonucleoprotein complex);GO:0004521(endoribonuclease activity);GO:0035198(miRNA binding);GO:0035197(siRNA binding);GO:0048830(adventitious root development);GO:0009850(auxin metabolic process);GO:0009793(embryo development ending in seed dormancy);GO:0035195(gene silencing by miRNA);GO:0009965(leaf morphogenesis);GO:0006355(regulation of transc…	-	KOG1041	AGO1	4	1378-1395	0	59.6484	5.9689e-07	1.37848e-09	down	-	1386			1	1		4		1	NA	.\4_T_Plot\DSC\comp18677_c0--1386--stu-miR396-5p_L-3_degradome.jpg
		comp21210_c0	-	-	-	-	-	3.5	1062-1080	0	59.6484	5.9689e-07	1.37848e-09	down	-	1070			1	1		4		0.995946	NA	.\4_T_Plot\DSC\comp21210_c0--1070--stu-miR396-5p_L-3_degradome.jpg
		comp66608_c0	-	-	-	-	-	4	932-949	0	59.6484	5.9689e-07	1.37848e-09	down	-	940			1	1		4		1	NA	.\4_T_Plot\DSC\comp66608_c0--940--stu-miR396-5p_L-3_degradome.jpg
		comp21682_c0	-	-	-	-	-	2	1205-1222	93.5765	119.297	3.5258e-06	5.66524e-06	down	-0.350338	1213	2	2	2	2	2	2	0.568655	0.676638	.\4_T_Plot\DSN\comp21682_c0--1213--stu-miR396-5p_L-3_degradome.jpg	.\4_T_Plot\DSC\comp21682_c0--1213--stu-miR396-5p_L-3_degradome.jpg
		comp22086_c0	maintenance of ploidy protein MOB1 (MPS1 binder 1)	GO:0046872(metal ion binding)	ko04111(Cell cycle - yeast)	KOG0440	At4g19045	3	476-493	46.7883	59.6484	0.0010412	0.00192711	down	-0.350338	484	1	1	1	1	4	4	0.986398	0.983934	.\4_T_Plot\DSN\comp22086_c0--484--stu-miR396-5p_L-3_degradome.jpg	.\4_T_Plot\DSC\comp22086_c0--484--stu-miR396-5p_L-3_degradome.jpg
		comp23776_c0	-	-	-	KOG0157	-	4	1235-1252	46.7883	119.297	0.71382	0.798673	down	-1.35034	1243	1	1	2	2	4	2	1	0.999999	.\4_T_Plot\DSN\comp23776_c0--1243--stu-miR396-5p_L-3_degradome.jpg	.\4_T_Plot\DSC\comp23776_c0--1243--stu-miR396-5p_L-3_degradome.jpg
stu-MIR396-p5_2ss18AT19CT	TTCCACAGCTTTCTTGATTT	comp20126_c0	tyrosyl-tRNA synthetase	GO:0005737(cytoplasm);GO:0005524(ATP binding);GO:0004831(tyrosine-tRNA ligase activity);GO:0006418(tRNA aminoacylation for protein translation)	ko00970(Aminoacyl-tRNA biosynthesis)	KOG2144	YARS	4	484-503	140.365	0	4.7927e-75	5.07298e-75	up	-	494	3	3			2		0.931122		.\4_T_Plot\DSN\comp20126_c0--494--stu-MIR396-p5_2ss18AT19CT_degradome.jpg	NA
		comp23325_c0	-	GO:0048046(apoplast);GO:0009507(chloroplast);GO:0009506(plasmodesma);GO:0005773(vacuole);GO:0004197(cysteine-type endopeptidase activity);GO:0005515(protein binding);GO:0006508(proteolysis)	-	KOG1543	RD21A	2.5	508-527	842.189	3936.8	2.629e-72	1.3369e-79	down	-2.22481	518	18	18	66	66	2	0	0.22493	0.00600623	.\4_T_Plot\DSN\comp23325_c0--518--stu-MIR396-p5_2ss18AT19CT_degradome.jpg	.\4_T_Plot\DSC\comp23325_c0--518--stu-MIR396-p5_2ss18AT19CT_degradome.jpg
		comp18063_c1	-	GO:0009507(chloroplast);GO:0005886(plasma membrane);GO:0009506(plasmodesma);GO:0005774(vacuolar membrane);GO:0043424(protein histidine kinase binding)	-	KOG2620	HIR2	4	656-675	140.365	59.6484	1.4593e-36	3.48315e-32	up	1.23462	666	3	3	1	1	1	4	0.112835	0.997581	.\4_T_Plot\DSN\comp18063_c1--666--stu-MIR396-p5_2ss18AT19CT_degradome.jpg	.\4_T_Plot\DSC\comp18063_c1--666--stu-MIR396-p5_2ss18AT19CT_degradome.jpg
		comp23200_c0	xylose isomerase	GO:0005783(endoplasmic reticulum);GO:0005774(vacuolar membrane);GO:0046872(metal ion binding);GO:0009045(xylose isomerase activity);GO:0042732(D-xylose metabolic process);GO:0006098(pentose-phosphate shunt)	ko00040(Pentose and glucuronate interconversions);ko00051(Fructose and mannose metabolism)	-	XYLA	4	824-843	46.7883	0	3.595e-26	1.14633e-25	up	-	834	1	1			4		0.998103		.\4_T_Plot\DSN\comp23200_c0--834--stu-MIR396-p5_2ss18AT19CT_degradome.jpg	NA
		comp12058_c1	-	GO:0030529(ribonucleoprotein complex);GO:0035197(siRNA binding);GO:0051607(defense response to virus);GO:0031047(gene silencing by RNA);GO:0006355(regulation of transcription, DNA-dependent);GO:0006417(regulation of translation);GO:0006351(transcription, DNA-dependent)	-	KOG1041	AGO2	4	33-52	0	59.6484	5.9689e-07	1.37848e-09	down	-	43			1	1		4		0.997581	NA	.\4_T_Plot\DSC\comp12058_c1--43--stu-MIR396-p5_2ss18AT19CT_degradome.jpg
		comp19622_c0	DNA-directed RNA polymerase II subunit E	GO:0005634(nucleus);GO:0003677(DNA binding);GO:0003899(DNA-directed RNA polymerase activity)	ko00230(Purine metabolism);ko00240(Pyrimidine metabolism);ko03020(RNA polymerase);ko05016(Huntington's disease)	KOG3218	rpb-5	3	468-487	0	59.6484	5.9689e-07	1.37848e-09	down	-	478			1	1		4		0.787571	NA	.\4_T_Plot\DSC\comp19622_c0--478--stu-MIR396-p5_2ss18AT19CT_degradome.jpg
		comp11230_c0	-	-	-	-	-	4	228-247	0	59.6484	5.9689e-07	1.37848e-09	down	-	238			1	1		4		0.997581	NA	.\4_T_Plot\DSC\comp11230_c0--238--stu-MIR396-p5_2ss18AT19CT_degradome.jpg
		comp23776_c0	-	-	-	KOG0157	-	3	1236-1254	93.5765	238.594	0.604	0.673956	down	-1.35034	1246	2	2	4	4	2	2	0.497402	0.602958	.\4_T_Plot\DSN\comp23776_c0--1246--stu-MIR396-p5_2ss18AT19CT_degradome.jpg	.\4_T_Plot\DSC\comp23776_c0--1246--stu-MIR396-p5_2ss18AT19CT_degradome.jpg
stu-miR397-5p_R-2_1ss19GT	ATTGAGTGCAGCGTTGATT	comp23202_c0	ferredoxin	GO:0005737(cytoplasm);GO:0005524(ATP binding);GO:0031072(heat shock protein binding);GO:0046872(metal ion binding);GO:0051082(unfolded protein binding);GO:0006260(DNA replication);GO:0006457(protein folding);GO:0009408(response to heat)	-	KOG0716	dnaJ	4	792-809	0	59.6484	5.9689e-07	1.37848e-09	down	-	801			1	1		4		0.552134	NA	.\4_T_Plot\DSC\comp23202_c0--801--stu-miR397-5p_R-2_1ss19GT_degradome.jpg
stu-miR398a-3p_1ss2AG	TGTGTTCTCAGGTCGCCCCTG	comp12279_c0	-	-	-	-	-	4	824-845	46.7883	238.594	1.268e-06	4.77189e-07	down	-2.35034	836	1	1	4	4	4	2	0.566399	0.380574	.\4_T_Plot\DSN\comp12279_c0--836--stu-miR398a-3p_1ss2AG_degradome.jpg	.\4_T_Plot\DSC\comp12279_c0--836--stu-miR398a-3p_1ss2AG_degradome.jpg
stu-miR398b-3p_L-1R+1	TGTGTTCTCAGGTCACCCCTT	comp14481_c0	adenylylsulfate kinase	GO:0009507(chloroplast);GO:0004020(adenylylsulfate kinase activity);GO:0005524(ATP binding);GO:0019344(cysteine biosynthetic process);GO:0000103(sulfate assimilation)	ko00230(Purine metabolism);ko00450(Selenoamino acid metabolism);ko00920(Sulfur metabolism)	KOG0635	AKN	4	974-993	46.7883	0	3.595e-26	1.14633e-25	up	-	984	1	1			4		0.566399		.\4_T_Plot\DSN\comp14481_c0--984--stu-miR398b-3p_L-1R+1_degradome.jpg	NA
stu-miR399a-5p_2ss11CT13AC	GGGCTACTCTTTCTTGGCATG	comp12472_c0	-	-	-	-	-	4	305-324	0	59.6484	5.9689e-07	1.37848e-09	down	-	316			1	1		4		0.552134	NA	.\4_T_Plot\DSC\comp12472_c0--316--stu-miR399a-5p_2ss11CT13AC_degradome.jpg
stu-miR399i-3p_1ss1TC	CGCCAAAGGAGAGTTGCCCTA	comp24382_c0	ubiquitin-conjugating enzyme E2 O	GO:0005524(ATP binding);GO:0004842(ubiquitin-protein ligase activity);GO:0016036(cellular response to phosphate starvation);GO:0055062(phosphate ion homeostasis);GO:0006817(phosphate transport)	ko04120(Ubiquitin mediated proteolysis)	KOG0895	UBC24	4	832-852	374.306	357.891	8.2005e-38	2.95389e-34	up	0.0646999	843	8	8	6	6	2	2	0.300034	0.380574	.\4_T_Plot\DSN\comp24382_c0--843--stu-miR399i-3p_1ss1TC_degradome.jpg	.\4_T_Plot\DSC\comp24382_c0--843--stu-miR399i-3p_1ss1TC_degradome.jpg
stu-miR399i-3p_2ss13GA21AT	TGCCAAAGGAGAATTGCCCTT	comp5370_c0	-	GO:0005739(mitochondrion);GO:0003723(RNA binding);GO:0003964(RNA-directed DNA polymerase activity);GO:0006278(RNA-dependent DNA replication)	-	KOG1075	AtMg01250	4	3779-3799	93.5765	0	1.2249e-50	1.31082e-50	up	-	3790	2	2			2		0.41438		.\4_T_Plot\DSN\comp5370_c0--3790--stu-miR399i-3p_2ss13GA21AT_degradome.jpg	NA
stu-miR408a-3p_2ss6AT21TA	TGCACTGCCTCTTCCCTGGTA	comp12762_c0	-	GO:0009507(chloroplast);GO:0047631(ADP-ribose diphosphatase activity);GO:0047884(FAD diphosphatase activity);GO:0046872(metal ion binding)	-	KOG3084	NUDT23	4	636-657	1310.07	6501.68	0	2.58436e-149	down	-2.31117	647	28	28	109	109	0	0	0.00326213	0.00420816	.\4_T_Plot\DSN\comp12762_c0--647--stu-miR408a-3p_2ss6AT21TA_degradome.jpg	.\4_T_Plot\DSC\comp12762_c0--647--stu-miR408a-3p_2ss6AT21TA_degradome.jpg
		comp14070_c0	-	GO:0016021(integral to membrane);GO:0016747(transferase activity, transferring acyl groups other than amino-acyl groups);GO:0006633(fatty acid biosynthetic process)	-	-	KCS4	3.5	21-41	93.5765	298.242	0.015285	0.0171254	down	-1.67227	32	2	2	5	5	2	0	0.184408	0.00480788	.\4_T_Plot\DSN\comp14070_c0--32--stu-miR408a-3p_2ss6AT21TA_degradome.jpg	.\4_T_Plot\DSC\comp14070_c0--32--stu-miR408a-3p_2ss6AT21TA_degradome.jpg
stu-miR408b-3p	TGCACTGCCTCTTCCCTGGCT	comp12762_c0	-	GO:0009507(chloroplast);GO:0047631(ADP-ribose diphosphatase activity);GO:0047884(FAD diphosphatase activity);GO:0046872(metal ion binding)	-	KOG3084	NUDT23	4	636-657	1310.07	6501.68	0	2.58436e-149	down	-2.31117	647	28	28	109	109	0	0	0.00975449	0.0125714	.\4_T_Plot\DSN\comp12762_c0--647--stu-miR408b-3p_degradome.jpg	.\4_T_Plot\DSC\comp12762_c0--647--stu-miR408b-3p_degradome.jpg
		comp11674_c0	Cu2+-exporting ATPase	-	-	KOG0207	PAA2	3.5	1490-1511	0	715.781	5.0115e-67	3.37697e-109	down	-	1501			12	12		2		0.239434	NA	.\4_T_Plot\DSC\comp11674_c0--1501--stu-miR408b-3p_degradome.jpg
		comp14070_c0	-	GO:0016021(integral to membrane);GO:0016747(transferase activity, transferring acyl groups other than amino-acyl groups);GO:0006633(fatty acid biosynthetic process)	-	-	KCS4	3	21-41	93.5765	298.242	0.015285	0.0171254	down	-1.67227	32	2	2	5	5	2	0	0.36786	0.0107852	.\4_T_Plot\DSN\comp14070_c0--32--stu-miR408b-3p_degradome.jpg	.\4_T_Plot\DSC\comp14070_c0--32--stu-miR408b-3p_degradome.jpg
stu-MIR408b-p3_2ss18GT19GA	TGCACTGCCTCTTCCCTTA	comp11674_c0	Cu2+-exporting ATPase	-	-	KOG0207	PAA2	4	1492-1511	0	715.781	5.0115e-67	3.37697e-109	down	-	1501			12	12		2		0.812948	NA	.\4_T_Plot\DSC\comp11674_c0--1501--stu-MIR408b-p3_2ss18GT19GA_degradome.jpg
		comp14206_c0	extracellular signal-regulated kinase 1/2	GO:0005634(nucleus);GO:0046983(protein dimerization activity);GO:0043565(sequence-specific DNA binding);GO:0003700(sequence-specific DNA binding transcription factor activity)	ko04010(MAPK signaling pathway);ko04012(ErbB signaling pathway);ko04013(MAPK signaling pathway - fly);ko04062(Chemokine signaling pathway);ko04114(Oocyte meiosis);ko04150(mTOR signaling pathway);ko04270(Vascular smooth muscle contraction);ko04320(Dorso-ventral axis formation);ko04350(TGF-beta signaling pathway);ko04360(Axon guidance);ko04370(VEGF signaling pathway);ko04510(Focal adhesion);ko04520…	-	GBF4	3.5	436-454	187.153	119.297	6.8273e-34	3.56182e-30	up	0.649662	445	4	4	2	2	2	3	0.457477	0.0395278	.\4_T_Plot\DSN\comp14206_c0--445--stu-MIR408b-p3_2ss18GT19GA_degradome.jpg	.\4_T_Plot\DSC\comp14206_c0--445--stu-MIR408b-p3_2ss18GT19GA_degradome.jpg
		comp16479_c0	-	GO:0000151(ubiquitin ligase complex);GO:0004842(ubiquitin-protein ligase activity)	-	-	PUB62	3	326-343	0	59.6484	5.9689e-07	1.37848e-09	down	-	335			1	1		4		0.403325	NA	.\4_T_Plot\DSC\comp16479_c0--335--stu-MIR408b-p3_2ss18GT19GA_degradome.jpg
		comp14070_c0	-	GO:0016021(integral to membrane);GO:0016747(transferase activity, transferring acyl groups other than amino-acyl groups);GO:0006633(fatty acid biosynthetic process)	-	-	KCS4	4	23-41	93.5765	298.242	0.015285	0.0171254	down	-1.67227	32	2	2	5	5	2	0	0.713074	0.0290878	.\4_T_Plot\DSN\comp14070_c0--32--stu-MIR408b-p3_2ss18GT19GA_degradome.jpg	.\4_T_Plot\DSC\comp14070_c0--32--stu-MIR408b-p3_2ss18GT19GA_degradome.jpg
stu-miR482a-3p_1ss22AG	TTTCCAATTCCACCCATTCCTG	comp12755_c0	phenylalanyl-tRNA synthetase alpha chain	GO:0005829(cytosol);GO:0005524(ATP binding);GO:0004826(phenylalanine-tRNA ligase activity);GO:0000049(tRNA binding);GO:0006432(phenylalanyl-tRNA aminoacylation)	ko00970(Aminoacyl-tRNA biosynthesis)	KOG2784	At4g39280	4	1742-1764	46.7883	0	3.595e-26	1.14633e-25	up	-	1754	1	1			4		0.714481		.\4_T_Plot\DSN\comp12755_c0--1754--stu-miR482a-3p_1ss22AG_degradome.jpg	NA
		comp23837_c0	-	GO:0005634(nucleus);GO:0046983(protein dimerization activity);GO:0043565(sequence-specific DNA binding);GO:0003700(sequence-specific DNA binding transcription factor activity);GO:0009738(abscisic acid mediated signaling pathway);GO:0010255(glucose mediated signaling pathway);GO:0045893(positive regulation of transcription, DNA-dependent);GO:0009651(response to salt stress);GO:0009414(response to …	-	-	ABF2	4	253-273	0	59.6484	5.9689e-07	1.37848e-09	down	-	264			1	1		4		0.700275	NA	.\4_T_Plot\DSC\comp23837_c0--264--stu-miR482a-3p_1ss22AG_degradome.jpg
stu-miR530_L-2R+2_1	TGCATTTGCACCTGCACCTAC	comp24208_c0	-	-	-	-	-	3	289-309	233.941	3340.31	0	1.01918e-257	down	-3.83576	300	5	5	56	56	1	0	0.0102096	0.00540723	.\4_T_Plot\DSN\comp24208_c0--300--stu-miR530_L-2R+2_1_degradome.jpg	.\4_T_Plot\DSC\comp24208_c0--300--stu-miR530_L-2R+2_1_degradome.jpg
		comp23706_c0	-	-	-	-	-	4	290-310	0	536.836	1.016e-50	7.8572e-82	down	-	301			9	9		0		0.00839861	NA	.\4_T_Plot\DSC\comp23706_c0--301--stu-miR530_L-2R+2_1_degradome.jpg
stu-miR530_L-2R+2_2	TGCATTTGCACCTGCACCTCC	comp24208_c0	-	-	-	-	-	3	289-309	233.941	3340.31	0	1.01918e-257	down	-3.83576	300	5	5	56	56	1	0	0.0102096	0.00540723	.\4_T_Plot\DSN\comp24208_c0--300--stu-miR530_L-2R+2_2_degradome.jpg	.\4_T_Plot\DSC\comp24208_c0--300--stu-miR530_L-2R+2_2_degradome.jpg
		comp23706_c0	-	-	-	-	-	4	290-310	0	536.836	1.016e-50	7.8572e-82	down	-	301			9	9		0		0.0249848	NA	.\4_T_Plot\DSC\comp23706_c0--301--stu-miR530_L-2R+2_2_degradome.jpg
		comp19737_c0	-	GO:0005737(cytoplasm);GO:0005874(microtubule);GO:0007010(cytoskeleton organization)	-	-	MAP70.2	4	874-894	0	59.6484	5.9689e-07	1.37848e-09	down	-	885			1	1		4		0.910165	NA	.\4_T_Plot\DSC\comp19737_c0--885--stu-miR530_L-2R+2_2_degradome.jpg
		comp24167_c0	-	GO:0005634(nucleus);GO:0003677(DNA binding);GO:0006355(regulation of transcription, DNA-dependent);GO:0006351(transcription, DNA-dependent)	-	-	BHLH130	3.5	632-652	0	59.6484	5.9689e-07	1.37848e-09	down	-	643			1	1		4		0.368089	NA	.\4_T_Plot\DSC\comp24167_c0--643--stu-miR530_L-2R+2_2_degradome.jpg
stu-MIR5303j-p3_2ss10GT17CT	ATTCAAATTTCTGCCCTA	comp23394_c0	-	-	-	KOG1609	-	3.5	1271-1289	46.7883	0	3.595e-26	1.14633e-25	up	-	1280	1	1			4		0.851922		.\4_T_Plot\DSN\comp23394_c0--1280--stu-MIR5303j-p3_2ss10GT17CT_degradome.jpg	NA
		comp19810_c0	sterile alpha motif and leucine zipper containing kinase AZK	GO:0016021(integral to membrane);GO:0005524(ATP binding);GO:0004674(protein serine/threonine kinase activity)	ko04010(MAPK signaling pathway);ko04530(Tight junction)	KOG0192	drkB	4	1175-1193	0	59.6484	5.9689e-07	1.37848e-09	down	-	1183			1	1		4		0.999956	NA	.\4_T_Plot\DSC\comp19810_c0--1183--stu-MIR5303j-p3_2ss10GT17CT_degradome.jpg
stu-MIR530-p3_2ss8GA20TG	TGCATTTACACCTGCACCTGA	comp24208_c0	-	-	-	-	-	0	289-309	233.941	3340.31	0	1.01918e-257	down	-3.83576	300	5	5	56	56	1	0	0.0169581	0.0089958	.\4_T_Plot\DSN\comp24208_c0--300--stu-MIR530-p3_2ss8GA20TG_degradome.jpg	.\4_T_Plot\DSC\comp24208_c0--300--stu-MIR530-p3_2ss8GA20TG_degradome.jpg
		comp23706_c0	-	-	-	-	-	1	290-310	0	536.836	1.016e-50	7.8572e-82	down	-	301			9	9		0		0.00780105	NA	.\4_T_Plot\DSC\comp23706_c0--301--stu-MIR530-p3_2ss8GA20TG_degradome.jpg
stu-MIR8005a-p3_1ss21GT	TTAGGGTTTAGGGTTTAGGGT	comp21240_c0	-	-	-	-	-	3	73-92	0	59.6484	5.9689e-07	1.37848e-09	down	-	84			1	1		4		0.787571	NA	.\4_T_Plot\DSC\comp21240_c0--84--stu-MIR8005a-p3_1ss21GT_degradome.jpg
		comp11895_c2	-	-	-	KOG4282	-	3	375-394	93.5765	119.297	3.5258e-06	5.66524e-06	down	-0.350338	386	2	2	2	2	1	2	0.0303173	0.602958	.\4_T_Plot\DSN\comp11895_c2--386--stu-MIR8005a-p3_1ss21GT_degradome.jpg	.\4_T_Plot\DSC\comp11895_c2--386--stu-MIR8005a-p3_1ss21GT_degradome.jpg
stu-MIR8005a-p3_1ss4GA	TTTAGGGTTTAGGGTTTAGGGT	comp11895_c2	-	-	-	KOG4282	-	4	375-395	46.7883	0	3.595e-26	1.14633e-25	up	-	387	1	1			4		0.714481		.\4_T_Plot\DSN\comp11895_c2--387--stu-MIR8005a-p3_1ss4GA_degradome.jpg	NA
		comp17051_c0	nascent polypeptide-associated complex subunit beta	GO:0005737(cytoplasm);GO:0005634(nucleus);GO:0015031(protein transport);GO:0006355(regulation of transcription, DNA-dependent);GO:0006351(transcription, DNA-dependent)	-	KOG2240	EGD1	3.5	296-316	0	119.297	1.663e-12	1.69185e-18	down	-	307			2	2		2		0.42154	NA	.\4_T_Plot\DSC\comp17051_c0--307--stu-MIR8005a-p3_1ss4GA_degradome.jpg
stu-MIR8005a-p5	GGGTTTAGGGTTTAGGGTT	comp13218_c1	-	GO:0005634(nucleus);GO:0003677(DNA binding);GO:0006355(regulation of transcription, DNA-dependent);GO:0006351(transcription, DNA-dependent)	-	-	BHLH25	3.5	53-72	46.7883	0	3.595e-26	1.14633e-25	up	-	62	1	1			4		0.997986		.\4_T_Plot\DSN\comp13218_c1--62--stu-MIR8005a-p5_degradome.jpg	NA
		comp11895_c2	-	-	-	KOG4282	-	3.5	374-392	0	59.6484	5.9689e-07	1.37848e-09	down	-	383			1	1		4		0.997438	NA	.\4_T_Plot\DSC\comp11895_c2--383--stu-MIR8005a-p5_degradome.jpg
stu-MIR8005a-p5_1ss12AG	TAGGGTTTAGGGTTTAGGGTTT	comp24044_c0	cytochrome P450, family 26, subfamily A	GO:0005634(nucleus);GO:0003677(DNA binding);GO:0042803(protein homodimerization activity);GO:0008270(zinc ion binding);GO:0051302(regulation of cell division);GO:0045604(regulation of epidermal cell differentiation);GO:0010075(regulation of meristem growth);GO:0006355(regulation of transcription, DNA-dependent);GO:0048364(root development);GO:0006351(transcription, DNA-dependent)	ko00830(Retinol metabolism)	KOG1721	JKD	4	443-463	46.7883	0	3.595e-26	1.14633e-25	up	-	454	1	1			4		0.876199		.\4_T_Plot\DSN\comp24044_c0--454--stu-MIR8005a-p5_1ss12AG_degradome.jpg	NA
		comp11895_c2	-	-	-	KOG4282	-	4	373-393	46.7883	0	3.595e-26	1.14633e-25	up	-	385	1	1			4		0.876199		.\4_T_Plot\DSN\comp11895_c2--385--stu-MIR8005a-p5_1ss12AG_degradome.jpg	NA
stu-MIR8005c-p3_1ss12AG	TAGGGTTTAGGGTTTAGGGTT	comp11772_c0	-	-	-	-	-	3	276-295	46.7883	0	3.595e-26	1.14633e-25	up	-	287	1	1			4		0.800427		.\4_T_Plot\DSN\comp11772_c0--287--stu-MIR8005c-p3_1ss12AG_degradome.jpg	NA
		comp21214_c0	clock-associated PAS protein ZTL	GO:0005829(cytosol);GO:0005634(nucleus);GO:0019005(SCF ubiquitin ligase complex);GO:0009882(blue light photoreceptor activity);GO:0005515(protein binding);GO:0007623(circadian rhythm);GO:0043153(entrainment of circadian clock by photoperiod);GO:0009908(flower development);GO:0018298(protein-chromophore linkage);GO:0006355(regulation of transcription, DNA-dependent);GO:0010114(response to red ligh…	ko04712(Circadian rhythm - plant)	-	ADO1	4	1792-1812	46.7883	0	3.595e-26	1.14633e-25	up	-	1803	1	1			4		0.876199		.\4_T_Plot\DSN\comp21214_c0--1803--stu-MIR8005c-p3_1ss12AG_degradome.jpg	NA
		comp11895_c2	-	-	-	KOG4282	-	3	374-393	46.7883	0	3.595e-26	1.14633e-25	up	-	385	1	1			4		0.800427		.\4_T_Plot\DSN\comp11895_c2--385--stu-MIR8005c-p3_1ss12AG_degradome.jpg	NA
		comp24044_c0	cytochrome P450, family 26, subfamily A	GO:0005634(nucleus);GO:0003677(DNA binding);GO:0042803(protein homodimerization activity);GO:0008270(zinc ion binding);GO:0051302(regulation of cell division);GO:0045604(regulation of epidermal cell differentiation);GO:0010075(regulation of meristem growth);GO:0006355(regulation of transcription, DNA-dependent);GO:0048364(root development);GO:0006351(transcription, DNA-dependent)	ko00830(Retinol metabolism)	KOG1721	JKD	4	444-463	46.7883	0	3.595e-26	1.14633e-25	up	-	454	1	1			4		0.876199		.\4_T_Plot\DSN\comp24044_c0--454--stu-MIR8005c-p3_1ss12AG_degradome.jpg	NA
stu-MIR8005c-p3_1ss14AG	TTTAGGGTTTAGGGTTTAGGGTT	comp11895_c2	-	-	-	KOG4282	-	4	374-395	46.7883	0	3.595e-26	1.14633e-25	up	-	387	1	1			4		0.566399		.\4_T_Plot\DSN\comp11895_c2--387--stu-MIR8005c-p3_1ss14AG_degradome.jpg	NA
stu-MIR8005c-p5_1ss11AG	AGGGTTTAGGGTTTAGGGTTT	comp11895_c2	-	-	-	KOG4282	-	4	373-392	0	59.6484	5.9689e-07	1.37848e-09	down	-	384			1	1		4		0.93988	NA	.\4_T_Plot\DSC\comp11895_c2--384--stu-MIR8005c-p5_1ss11AG_degradome.jpg
		comp23688_c0	-	-	-	KOG2827	Sde2	4	232-251	0	59.6484	5.9689e-07	1.37848e-09	down	-	242			1	1		4		0.93988	NA	.\4_T_Plot\DSC\comp23688_c0--242--stu-MIR8005c-p5_1ss11AG_degradome.jpg
stu-miR827-3p_1ss9AT	TTAGATGATCATCAACAAACA	comp22537_c0	-	GO:0016021(integral to membrane);GO:0055085(transmembrane transport)	-	KOG2325	At4g22990	2.5	146-166	701.824	1073.67	1.3808e-20	1.46969e-19	down	-0.613372	157	15	15	18	18	0	0	0.00465692	0.00600623	.\4_T_Plot\DSN\comp22537_c0--157--stu-miR827-3p_1ss9AT_degradome.jpg	.\4_T_Plot\DSC\comp22537_c0--157--stu-miR827-3p_1ss9AT_degradome.jpg
stu-miR827-5p_2ss12TC19TG	TTTGTTGATGGCCATCTAGTC	comp23649_c0	aconitate hydratase 1	GO:0005618(cell wall);GO:0009507(chloroplast);GO:0005829(cytosol);GO:0005739(mitochondrion);GO:0005774(vacuolar membrane);GO:0051539(4 iron, 4 sulfur cluster binding);GO:0003994(aconitate hydratase activity);GO:0005524(ATP binding);GO:0052632(citrate hydro-lyase (cis-aconitate-forming) activity);GO:0005507(copper ion binding);GO:0052633(isocitrate hydro-lyase (cis-aconitate-forming) activity);GO:…	ko00020(Citrate cycle (TCA cycle));ko00630(Glyoxylate and dicarboxylate metabolism);ko00720(Reductive carboxylate cycle (CO2 fixation))	KOG0452	ACO2	4	2198-2217	233.941	417.539	0.00031043	0.000418986	down	-0.835764	2208	5	5	7	7	2	2	0.300034	0.380574	.\4_T_Plot\DSN\comp23649_c0--2208--stu-miR827-5p_2ss12TC19TG_degradome.jpg	.\4_T_Plot\DSC\comp23649_c0--2208--stu-miR827-5p_2ss12TC19TG_degradome.jpg
tae-MIR1123-p3_2ss12AT17GA	ATTCACAAATCTCAAAACATC	comp18486_c0	-	GO:0019028(viral capsid);GO:0005524(ATP binding);GO:0008026(ATP-dependent helicase activity);GO:0004197(cysteine-type endopeptidase activity);GO:0003723(RNA binding);GO:0003968(RNA-directed RNA polymerase activity);GO:0005198(structural molecule activity);GO:0006508(proteolysis);GO:0018144(RNA-protein covalent cross-linking);GO:0006351(transcription, DNA-dependent);GO:0019079(viral genome replica…	-	-	-	0	249-269	46.7883	0	3.595e-26	1.14633e-25	up	-	260	1	1			4		0.591523		.\4_T_Plot\DSN\comp18486_c0--260--tae-MIR1123-p3_2ss12AT17GA_degradome.jpg	NA
		comp23362_c0	-	GO:0005488(binding)	-	KOG4197	At2g35130	3.5	524-544	46.7883	59.6484	0.0010412	0.00192711	down	-0.350338	535	1	1	1	1	4	4	0.61519	0.600688	.\4_T_Plot\DSN\comp23362_c0--535--tae-MIR1123-p3_2ss12AT17GA_degradome.jpg	.\4_T_Plot\DSC\comp23362_c0--535--tae-MIR1123-p3_2ss12AT17GA_degradome.jpg
tae-MIR408-p3_2ss13TA19TC	AGCTTCTGTTGCAGTTGTC	comp24230_c0	phosphomannomutase	GO:0000287(magnesium ion binding);GO:0008966(phosphoglucosamine mutase activity);GO:0005975(carbohydrate metabolic process)	ko00051(Fructose and mannose metabolism);ko00520(Amino sugar and nucleotide sugar metabolism)	KOG1220	glmM	4	1931-1948	280.73	59.6484	0	2.90631e-91	up	2.23462	1939	6	6	1	1	2	4	0.988426	0.999956	.\4_T_Plot\DSN\comp24230_c0--1939--tae-MIR408-p3_2ss13TA19TC_degradome.jpg	.\4_T_Plot\DSC\comp24230_c0--1939--tae-MIR408-p3_2ss13TA19TC_degradome.jpg
		comp14842_c0	-	GO:0019028(viral capsid);GO:0005524(ATP binding);GO:0008026(ATP-dependent helicase activity);GO:0004197(cysteine-type endopeptidase activity);GO:0003723(RNA binding);GO:0003968(RNA-directed RNA polymerase activity);GO:0005198(structural molecule activity);GO:0006508(proteolysis);GO:0018144(RNA-protein covalent cross-linking);GO:0006351(transcription, DNA-dependent);GO:0019079(viral genome replica…	-	-	-	2	262-280	46.7883	0	3.595e-26	1.14633e-25	up	-	271	1	1			4		0.731024		.\4_T_Plot\DSN\comp14842_c0--271--tae-MIR408-p3_2ss13TA19TC_degradome.jpg	NA
		comp24383_c4	-	GO:0019028(viral capsid);GO:0005524(ATP binding);GO:0008026(ATP-dependent helicase activity);GO:0004197(cysteine-type endopeptidase activity);GO:0003723(RNA binding);GO:0003968(RNA-directed RNA polymerase activity);GO:0005198(structural molecule activity);GO:0006508(proteolysis);GO:0018144(RNA-protein covalent cross-linking);GO:0006351(transcription, DNA-dependent);GO:0019079(viral genome replica…	-	-	-	1	18-36	46.7883	0	3.595e-26	1.14633e-25	up	-	27	1	1			4		0.53973		.\4_T_Plot\DSN\comp24383_c4--27--tae-MIR408-p3_2ss13TA19TC_degradome.jpg	NA
		comp22172_c0	-	GO:0019028(viral capsid);GO:0005524(ATP binding);GO:0008026(ATP-dependent helicase activity);GO:0004197(cysteine-type endopeptidase activity);GO:0003723(RNA binding);GO:0003968(RNA-directed RNA polymerase activity);GO:0005198(structural molecule activity);GO:0006508(proteolysis);GO:0018144(RNA-protein covalent cross-linking);GO:0006351(transcription, DNA-dependent);GO:0019079(viral genome replica…	-	-	-	3	892-910	46.7883	0	3.595e-26	1.14633e-25	up	-	901	1	1			4		0.976724		.\4_T_Plot\DSN\comp22172_c0--901--tae-MIR408-p3_2ss13TA19TC_degradome.jpg	NA
		comp8419_c0	-	GO:0005886(plasma membrane);GO:0005198(structural molecule activity)	-	KOG0439	PVA42	4	356-373	0	59.6484	5.9689e-07	1.37848e-09	down	-	364			1	1		4		0.999956	NA	.\4_T_Plot\DSC\comp8419_c0--364--tae-MIR408-p3_2ss13TA19TC_degradome.jpg
		comp20432_c0	-	GO:0005730(nucleolus);GO:0070037(rRNA (pseudouridine) methyltransferase activity);GO:0019843(rRNA binding)	-	KOG3073	Emg1	4	752-770	0	59.6484	5.9689e-07	1.37848e-09	down	-	761			1	1		4		0.999956	NA	.\4_T_Plot\DSC\comp20432_c0--761--tae-MIR408-p3_2ss13TA19TC_degradome.jpg
		comp24139_c0	-	GO:0009941(chloroplast envelope);GO:0009535(chloroplast thylakoid membrane);GO:0005488(binding)	-	KOG1203	TIC62	3	1134-1152	0	59.6484	5.9689e-07	1.37848e-09	down	-	1143			1	1		4		0.973074	NA	.\4_T_Plot\DSC\comp24139_c0--1143--tae-MIR408-p3_2ss13TA19TC_degradome.jpg
tcc-miR172d	AGAATCCTGATGATGCTGCAT	comp22573_c1	AP2-like factor, euAP2 lineage	GO:0005634(nucleus);GO:0003677(DNA binding);GO:0003700(sequence-specific DNA binding transcription factor activity);GO:0030154(cell differentiation);GO:0010073(meristem maintenance);GO:0048316(seed development);GO:0010093(specification of floral organ identity)	-	-	AP2	2	3936-3956	2011.9	14256	0	0	down	-2.82494	3947	43	43	239	239	0	0	0.0102166	0.0131661	.\4_T_Plot\DSN\comp22573_c1--3947--tcc-miR172d_degradome.jpg	.\4_T_Plot\DSC\comp22573_c1--3947--tcc-miR172d_degradome.jpg
		comp22118_c0	AP2-like factor, euAP2 lineage	GO:0005634(nucleus);GO:0003677(DNA binding);GO:0003700(sequence-specific DNA binding transcription factor activity);GO:0030154(cell differentiation);GO:0010073(meristem maintenance);GO:0048316(seed development);GO:0010093(specification of floral organ identity)	-	-	AP2	2	1869-1889	608.247	477.187	3.3549e-82	8.43021e-74	up	0.350102	1880	13	13	8	8	0	2	0.0102166	0.528886	.\4_T_Plot\DSN\comp22118_c0--1880--tcc-miR172d_degradome.jpg	.\4_T_Plot\DSC\comp22118_c0--1880--tcc-miR172d_degradome.jpg
		comp19285_c0	AP2-like factor, euAP2 lineage	GO:0005634(nucleus);GO:0003677(DNA binding);GO:0003700(sequence-specific DNA binding transcription factor activity);GO:0009873(ethylene mediated signaling pathway);GO:0010228(vegetative to reproductive phase transition of meristem)	-	-	RAP2-7	1.5	1279-1299	46.7883	775.43	1.3718e-50	6.60563e-66	down	-4.05078	1290	1	1	13	13	4	2	0.511421	0.336707	.\4_T_Plot\DSN\comp19285_c0--1290--tcc-miR172d_degradome.jpg	.\4_T_Plot\DSC\comp19285_c0--1290--tcc-miR172d_degradome.jpg
tcc-miR172d_L+2R-2	TGAGAATCCTGATGATGCTGC	comp22573_c1	AP2-like factor, euAP2 lineage	GO:0005634(nucleus);GO:0003677(DNA binding);GO:0003700(sequence-specific DNA binding transcription factor activity);GO:0030154(cell differentiation);GO:0010073(meristem maintenance);GO:0048316(seed development);GO:0010093(specification of floral organ identity)	-	-	AP2	0	3938-3958	93.5765	0	1.2249e-50	1.31082e-50	up	-	3949	2	2			2		0.317643		.\4_T_Plot\DSN\comp22573_c1--3949--tcc-miR172d_L+2R-2_degradome.jpg	NA
		comp16754_c0	-	-	-	-	-	4	901-920	93.5765	59.6484	9.4088e-18	5.27555e-16	up	0.649662	911	2	2	1	1	2	4	0.41438	0.700275	.\4_T_Plot\DSN\comp16754_c0--911--tcc-miR172d_L+2R-2_degradome.jpg	.\4_T_Plot\DSC\comp16754_c0--911--tcc-miR172d_L+2R-2_degradome.jpg
tcc-miR530a_R+1_1ss12CT	TGCATTTGCACTTGCACCTCC	comp24208_c0	-	-	-	-	-	4	289-309	233.941	3340.31	0	1.01918e-257	down	-3.83576	300	5	5	56	56	1	0	0.00794987	0.00420816	.\4_T_Plot\DSN\comp24208_c0--300--tcc-miR530a_R+1_1ss12CT_degradome.jpg	.\4_T_Plot\DSC\comp24208_c0--300--tcc-miR530a_R+1_1ss12CT_degradome.jpg
tcc-miR530a_R+1_2ss8GA20CG	TGCATTTACACCTGCACCTGC	comp24208_c0	-	-	-	-	-	1	289-309	233.941	3340.31	0	1.01918e-257	down	-3.83576	300	5	5	56	56	1	0	0.0147137	0.00780105	.\4_T_Plot\DSN\comp24208_c0--300--tcc-miR530a_R+1_2ss8GA20CG_degradome.jpg	.\4_T_Plot\DSC\comp24208_c0--300--tcc-miR530a_R+1_2ss8GA20CG_degradome.jpg
		comp23706_c0	-	-	-	-	-	2	290-310	0	536.836	1.016e-50	7.8572e-82	down	-	301			9	9		0		0.00660486	NA	.\4_T_Plot\DSC\comp23706_c0--301--tcc-miR530a_R+1_2ss8GA20CG_degradome.jpg
vvi-miR156a_L+1_1ss15GT	ATGACAGAAGAGAGTGAGCAC	comp19729_c0	-	-	-	-	SPL13A	1	1370-1390	1169.71	477.187	0	2.93916e-265	up	1.29352	1381	25	25	8	8	2	0	0.484432	0.0155412	.\4_T_Plot\DSN\comp19729_c0--1381--vvi-miR156a_L+1_1ss15GT_degradome.jpg	.\4_T_Plot\DSC\comp19729_c0--1381--vvi-miR156a_L+1_1ss15GT_degradome.jpg
		comp17733_c0	-	GO:0005634(nucleus);GO:0003677(DNA binding);GO:0046872(metal ion binding);GO:0006355(regulation of transcription, DNA-dependent);GO:0006351(transcription, DNA-dependent)	-	-	SPL12	2	898-918	1169.71	2028.05	1.0796e-18	4.90963e-18	down	-0.793944	909	25	25	34	34	0	0	0.0152857	0.019684	.\4_T_Plot\DSN\comp17733_c0--909--vvi-miR156a_L+1_1ss15GT_degradome.jpg	.\4_T_Plot\DSC\comp17733_c0--909--vvi-miR156a_L+1_1ss15GT_degradome.jpg
		comp115673_c0	-	-	-	-	-	2	3-23	514.671	894.727	6.3889e-09	1.34356e-08	down	-0.797797	14	11	11	15	15	0	0	0.0152857	0.019684	.\4_T_Plot\DSN\comp115673_c0--14--vvi-miR156a_L+1_1ss15GT_degradome.jpg	.\4_T_Plot\DSC\comp115673_c0--14--vvi-miR156a_L+1_1ss15GT_degradome.jpg
		comp8711_c0	-	-	-	-	-	2	88-108	421.094	1371.91	2.7037e-08	1.52985e-08	down	-1.70397	99	9	9	23	23	0	0	0.0152857	0.019684	.\4_T_Plot\DSN\comp8711_c0--99--vvi-miR156a_L+1_1ss15GT_degradome.jpg	.\4_T_Plot\DSC\comp8711_c0--99--vvi-miR156a_L+1_1ss15GT_degradome.jpg
		comp16282_c0	-	-	-	-	-	1	85-105	0	59.6484	5.9689e-07	1.37848e-09	down	-	96			1	1		4		0.775026	NA	.\4_T_Plot\DSC\comp16282_c0--96--vvi-miR156a_L+1_1ss15GT_degradome.jpg
vvi-miR156a_R+2_1ss14GT	TGACAGAAGAGAGTGAGCACAA	comp19729_c0	-	-	-	-	SPL13A	2	1368-1389	1263.28	417.539	0	0	up	1.59719	1380	27	27	7	7	0	2	0.0203288	0.778051	.\4_T_Plot\DSN\comp19729_c0--1380--vvi-miR156a_R+2_1ss14GT_degradome.jpg	.\4_T_Plot\DSC\comp19729_c0--1380--vvi-miR156a_R+2_1ss14GT_degradome.jpg
		comp115673_c0	-	-	-	-	-	2	1-22	0	238.594	1.7751e-23	9.3351e-37	down	-	13			4	4		2		0.778051	NA	.\4_T_Plot\DSC\comp115673_c0--13--vvi-miR156a_R+2_1ss14GT_degradome.jpg
		comp8711_c0	-	-	-	-	-	2	86-107	46.7883	298.242	9.052e-11	6.02089e-12	down	-2.67227	98	1	1	5	5	4	2	0.927652	0.778051	.\4_T_Plot\DSN\comp8711_c0--98--vvi-miR156a_R+2_1ss14GT_degradome.jpg	.\4_T_Plot\DSC\comp8711_c0--98--vvi-miR156a_R+2_1ss14GT_degradome.jpg
		comp16282_c0	-	-	-	-	-	3	83-104	46.7883	238.594	1.268e-06	4.77189e-07	down	-2.35034	95	1	1	4	4	4	0	0.415613	0.00540723	.\4_T_Plot\DSN\comp16282_c0--95--vvi-miR156a_R+2_1ss14GT_degradome.jpg	.\4_T_Plot\DSC\comp16282_c0--95--vvi-miR156a_R+2_1ss14GT_degradome.jpg
		comp17733_c0	-	GO:0005634(nucleus);GO:0003677(DNA binding);GO:0046872(metal ion binding);GO:0006355(regulation of transcription, DNA-dependent);GO:0006351(transcription, DNA-dependent)	-	-	SPL12	2	896-917	374.306	656.133	1.3732e-06	2.29752e-06	down	-0.809769	908	8	8	11	11	2	2	0.674088	0.778051	.\4_T_Plot\DSN\comp17733_c0--908--vvi-miR156a_R+2_1ss14GT_degradome.jpg	.\4_T_Plot\DSC\comp17733_c0--908--vvi-miR156a_R+2_1ss14GT_degradome.jpg
		comp17790_c0	-	GO:0005737(cytoplasm);GO:0005634(nucleus);GO:0003677(DNA binding);GO:0046872(metal ion binding);GO:0006355(regulation of transcription, DNA-dependent);GO:0010321(regulation of vegetative phase change);GO:0006351(transcription, DNA-dependent)	-	-	SPL4	2.5	440-461	514.671	1192.97	0.54302	0.541464	down	-1.21283	452	11	11	20	20	0	0	0.00465692	0.00600623	.\4_T_Plot\DSN\comp17790_c0--452--vvi-miR156a_R+2_1ss14GT_degradome.jpg	.\4_T_Plot\DSC\comp17790_c0--452--vvi-miR156a_R+2_1ss14GT_degradome.jpg
vvi-MIR160a-p5_2ss11TA18CA	GAATGCCATCAAAGAAGAT	comp22908_c0	-	GO:0016021(integral to membrane);GO:0005886(plasma membrane);GO:0005524(ATP binding);GO:0004674(protein serine/threonine kinase activity);GO:0004872(receptor activity)	-	-	PERK2	4	215-234	46.7883	0	3.595e-26	1.14633e-25	up	-	225	1	1			4		0.976724		.\4_T_Plot\DSN\comp22908_c0--225--vvi-MIR160a-p5_2ss11TA18CA_degradome.jpg	NA
		comp18755_c0	hexaprenyl diphosphate synthase	-	ko00900(Terpenoid backbone biosynthesis)	KOG0776	SPS3	4	737-755	46.7883	59.6484	0.0010412	0.00192711	down	-0.350338	746	1	1	1	1	4	4	0.976724	0.973074	.\4_T_Plot\DSN\comp18755_c0--746--vvi-MIR160a-p5_2ss11TA18CA_degradome.jpg	.\4_T_Plot\DSC\comp18755_c0--746--vvi-MIR160a-p5_2ss11TA18CA_degradome.jpg
vvi-MIR166f-p3_2ss3AG20GT	GGGATGTTGGCTGGCTCGATG	comp20536_c1	U1 small nuclear ribonucleoprotein 70kDa	GO:0005681(spliceosomal complex);GO:0003723(RNA binding);GO:0000398(nuclear mRNA splicing, via spliceosome)	ko03040(Spliceosome)	KOG3228	CWC15	4	654-674	46.7883	0	3.595e-26	1.14633e-25	up	-	665	1	1			4		0.714481		.\4_T_Plot\DSN\comp20536_c1--665--vvi-MIR166f-p3_2ss3AG20GT_degradome.jpg	NA
vvi-miR171e	TGATTGAGCCGCGCCAATATC	comp22019_c0	-	GO:0005634(nucleus);GO:0051301(cell division);GO:0006355(regulation of transcription, DNA-dependent);GO:0048768(root hair cell tip growth);GO:0006351(transcription, DNA-dependent)	-	-	SCL22	0	618-638	0	119.297	1.663e-12	1.69185e-18	down	-	629			2	2		2		0.401407	NA	.\4_T_Plot\DSC\comp22019_c0--629--vvi-miR171e_degradome.jpg
vvi-MIR171i-p3_2ss3AG17TA	GAGGAAGGTGGGGATGAT	comp22534_c0	phytochrome-interacting factor 3	GO:0005634(nucleus);GO:0003677(DNA binding);GO:0006355(regulation of transcription, DNA-dependent);GO:0080147(root hair cell development);GO:0006351(transcription, DNA-dependent)	ko04712(Circadian rhythm - plant)	-	BHLH66	4	704-721	140.365	0	4.7927e-75	5.07298e-75	up	-	712	3	3			2		0.999673		.\4_T_Plot\DSN\comp22534_c0--712--vvi-MIR171i-p3_2ss3AG17TA_degradome.jpg	NA
		comp24167_c0	-	GO:0005634(nucleus);GO:0003677(DNA binding);GO:0006355(regulation of transcription, DNA-dependent);GO:0006351(transcription, DNA-dependent)	-	-	BHLH130	4	107-125	93.5765	0	1.2249e-50	1.31082e-50	up	-	116	2	2			3		0.310286		.\4_T_Plot\DSN\comp24167_c0--116--vvi-MIR171i-p3_2ss3AG17TA_degradome.jpg	NA
		comp23478_c0	-	GO:0004197(cysteine-type endopeptidase activity);GO:0006508(proteolysis)	-	KOG1543	-	3.5	371-387	46.7883	0	3.595e-26	1.14633e-25	up	-	379	1	1			4		0.964652		.\4_T_Plot\DSN\comp23478_c0--379--vvi-MIR171i-p3_2ss3AG17TA_degradome.jpg	NA
		comp24175_c0	-	-	-	KOG0403	-	4	2491-2508	46.7883	0	3.595e-26	1.14633e-25	up	-	2499	1	1			4		1		.\4_T_Plot\DSN\comp24175_c0--2499--vvi-MIR171i-p3_2ss3AG17TA_degradome.jpg	NA
		comp14691_c0	protein phosphatase	GO:0005654(nucleoplasm);GO:0046872(metal ion binding);GO:0004722(protein serine/threonine phosphatase activity);GO:0009785(blue light signaling pathway);GO:0009408(response to heat)	-	KOG0376	PP7	4	291-307	46.7883	0	3.595e-26	1.14633e-25	up	-	298	1	1			4		1		.\4_T_Plot\DSN\comp14691_c0--298--vvi-MIR171i-p3_2ss3AG17TA_degradome.jpg	NA
		comp23261_c0	-	-	-	-	-	3.5	48-64	93.5765	59.6484	9.4088e-18	5.27555e-16	up	0.649662	55	2	2	1	1	2	4	0.759946	0.959766	.\4_T_Plot\DSN\comp23261_c0--55--vvi-MIR171i-p3_2ss3AG17TA_degradome.jpg	.\4_T_Plot\DSC\comp23261_c0--55--vvi-MIR171i-p3_2ss3AG17TA_degradome.jpg
		comp17395_c0	myb proto-oncogene protein, plant	GO:0005634(nucleus);GO:0003677(DNA binding);GO:0006355(regulation of transcription, DNA-dependent);GO:0006351(transcription, DNA-dependent)	-	KOG0048	MYB306	4	579-596	93.5765	59.6484	9.4088e-18	5.27555e-16	up	0.649662	587	2	2	1	1	2	4	0.999673	1	.\4_T_Plot\DSN\comp17395_c0--587--vvi-MIR171i-p3_2ss3AG17TA_degradome.jpg	.\4_T_Plot\DSC\comp17395_c0--587--vvi-MIR171i-p3_2ss3AG17TA_degradome.jpg
		comp13620_c0	EREBP-like factor	GO:0005634(nucleus);GO:0003677(DNA binding);GO:0003700(sequence-specific DNA binding transcription factor activity);GO:0006952(defense response);GO:0009873(ethylene mediated signaling pathway);GO:0010200(response to chitin)	-	-	ERF13	4	354-371	0	59.6484	5.9689e-07	1.37848e-09	down	-	362			1	1		4		1	NA	.\4_T_Plot\DSC\comp13620_c0--362--vvi-MIR171i-p3_2ss3AG17TA_degradome.jpg
		comp19601_c0	-	-	-	KOG3085	-	4	274-291	0	59.6484	5.9689e-07	1.37848e-09	down	-	282			1	1		4		1	NA	.\4_T_Plot\DSC\comp19601_c0--282--vvi-MIR171i-p3_2ss3AG17TA_degradome.jpg
		comp20436_c1	-	-	-	-	-	4	505-522	0	59.6484	5.9689e-07	1.37848e-09	down	-	513			1	1		4		1	NA	.\4_T_Plot\DSC\comp20436_c1--513--vvi-MIR171i-p3_2ss3AG17TA_degradome.jpg
		comp24375_c0	transketolase	GO:0009535(chloroplast thylakoid membrane);GO:0046872(metal ion binding);GO:0004802(transketolase activity)	ko00030(Pentose phosphate pathway);ko00710(Carbon fixation in photosynthetic organisms);ko01051(Biosynthesis of ansamycins)	KOG0523	-	4	554-571	0	59.6484	5.9689e-07	1.37848e-09	down	-	562			1	1		4		1	NA	.\4_T_Plot\DSC\comp24375_c0--562--vvi-MIR171i-p3_2ss3AG17TA_degradome.jpg
vvi-MIR171i-p5_2ss3AG17TA	GAGGAAGGTGGGGATGATG	comp22534_c0	phytochrome-interacting factor 3	GO:0005634(nucleus);GO:0003677(DNA binding);GO:0006355(regulation of transcription, DNA-dependent);GO:0080147(root hair cell development);GO:0006351(transcription, DNA-dependent)	ko04712(Circadian rhythm - plant)	-	BHLH66	4	703-721	140.365	0	4.7927e-75	5.07298e-75	up	-	712	3	3			2		0.996679		.\4_T_Plot\DSN\comp22534_c0--712--vvi-MIR171i-p5_2ss3AG17TA_degradome.jpg	NA
		comp17395_c0	myb proto-oncogene protein, plant	GO:0005634(nucleus);GO:0003677(DNA binding);GO:0006355(regulation of transcription, DNA-dependent);GO:0006351(transcription, DNA-dependent)	-	KOG0048	MYB306	4	578-596	93.5765	59.6484	9.4088e-18	5.27555e-16	up	0.649662	587	2	2	1	1	2	4	0.996679	0.999997	.\4_T_Plot\DSN\comp17395_c0--587--vvi-MIR171i-p5_2ss3AG17TA_degradome.jpg	.\4_T_Plot\DSC\comp17395_c0--587--vvi-MIR171i-p5_2ss3AG17TA_degradome.jpg
		comp23261_c0	-	-	-	-	-	4	47-64	93.5765	59.6484	9.4088e-18	5.27555e-16	up	0.649662	55	2	2	1	1	2	4	0.996679	0.999997	.\4_T_Plot\DSN\comp23261_c0--55--vvi-MIR171i-p5_2ss3AG17TA_degradome.jpg	.\4_T_Plot\DSC\comp23261_c0--55--vvi-MIR171i-p5_2ss3AG17TA_degradome.jpg
		comp24375_c0	transketolase	GO:0009535(chloroplast thylakoid membrane);GO:0046872(metal ion binding);GO:0004802(transketolase activity)	ko00030(Pentose phosphate pathway);ko00710(Carbon fixation in photosynthetic organisms);ko01051(Biosynthesis of ansamycins)	KOG0523	-	4	553-571	0	59.6484	5.9689e-07	1.37848e-09	down	-	562			1	1		4		0.999997	NA	.\4_T_Plot\DSC\comp24375_c0--562--vvi-MIR171i-p5_2ss3AG17TA_degradome.jpg
		comp13620_c0	EREBP-like factor	GO:0005634(nucleus);GO:0003677(DNA binding);GO:0003700(sequence-specific DNA binding transcription factor activity);GO:0006952(defense response);GO:0009873(ethylene mediated signaling pathway);GO:0010200(response to chitin)	-	-	ERF13	4	353-371	0	59.6484	5.9689e-07	1.37848e-09	down	-	362			1	1		4		0.999997	NA	.\4_T_Plot\DSC\comp13620_c0--362--vvi-MIR171i-p5_2ss3AG17TA_degradome.jpg
vvi-MIR172d-p3_1ss21AC	GCAGCATCATCAAGATTCACC	comp15865_c0	protein phosphatase 1, catalytic subunit	GO:0046872(metal ion binding);GO:0004721(phosphoprotein phosphatase activity)	ko04113(Meiosis - yeast);ko04114(Oocyte meiosis);ko04270(Vascular smooth muscle contraction);ko04510(Focal adhesion);ko04720(Long-term potentiation);ko04810(Regulation of actin cytoskeleton);ko04910(Insulin signaling pathway)	KOG0374	NPP2	4	1155-1174	0	59.6484	5.9689e-07	1.37848e-09	down	-	1165			1	1		4		0.910165	NA	.\4_T_Plot\DSC\comp15865_c0--1165--vvi-MIR172d-p3_1ss21AC_degradome.jpg
vvi-miR2111-5p	TAATCTGCATCCTGAGGTCTA	comp23006_c0	-	GO:0005634(nucleus)	-	KOG1072	At3g27150	2.5	641-662	6222.84	5845.55	0	0	up	0.090235	653	133	133	98	98	0	0	0.00465692	0.00600623	.\4_T_Plot\DSN\comp23006_c0--653--vvi-miR2111-5p_degradome.jpg	.\4_T_Plot\DSC\comp23006_c0--653--vvi-miR2111-5p_degradome.jpg
vvi-MIR319c-p5	GAGCTTTCTTCAGTCCACTC	comp22960_c0	magnesium chelatase subunit I	GO:0009570(chloroplast stroma);GO:0005524(ATP binding);GO:0016851(magnesium chelatase activity);GO:0017111(nucleoside-triphosphatase activity);GO:0015995(chlorophyll biosynthetic process);GO:0015979(photosynthesis)	ko00860(Porphyrin and chlorophyll metabolism)	-	CHLD	4	1162-1180	46.7883	0	3.595e-26	1.14633e-25	up	-	1171	1	1			4		0.918479		.\4_T_Plot\DSN\comp22960_c0--1171--vvi-MIR319c-p5_degradome.jpg	NA
		comp23749_c0	-	GO:0031969(chloroplast membrane);GO:0009570(chloroplast stroma);GO:0009055(electron carrier activity);GO:0016671(oxidoreductase activity, acting on a sulfur group of donors, disulfide as acceptor);GO:0015035(protein disulfide oxidoreductase activity);GO:0045454(cell redox homeostasis);GO:0022900(electron transport chain);GO:0006662(glycerol ether metabolic process);GO:0006810(transport)	-	KOG0907	At1g08570	3	386-405	93.5765	59.6484	9.4088e-18	5.27555e-16	up	0.649662	396	2	2	1	1	2	4	0.204927	0.403325	.\4_T_Plot\DSN\comp23749_c0--396--vvi-MIR319c-p5_degradome.jpg	.\4_T_Plot\DSC\comp23749_c0--396--vvi-MIR319c-p5_degradome.jpg
		comp23755_c0	-	-	-	-	-	3.5	994-1012	0	119.297	1.663e-12	1.69185e-18	down	-	1003			2	2		2		0.42154	NA	.\4_T_Plot\DSC\comp23755_c0--1003--vvi-MIR319c-p5_degradome.jpg
		comp23481_c0	-	GO:0005634(nucleus);GO:0008270(zinc ion binding);GO:0007275(multicellular organismal development);GO:0046740(spread of virus in host, cell to cell)	-	-	PVIP	3.5	1248-1267	93.5765	119.297	3.5258e-06	5.66524e-06	down	-0.350338	1258	2	2	2	2	2	2	0.33481	0.42154	.\4_T_Plot\DSN\comp23481_c0--1258--vvi-MIR319c-p5_degradome.jpg	.\4_T_Plot\DSC\comp23481_c0--1258--vvi-MIR319c-p5_degradome.jpg
vvi-miR319g	TTGGACTGAAGGGAGCTCCCA	comp17852_c0	-	GO:0005634(nucleus);GO:0003677(DNA binding);GO:0048366(leaf development);GO:0006355(regulation of transcription, DNA-dependent);GO:0006351(transcription, DNA-dependent)	-	-	TCP2	3.5	840-860	1263.28	10080.6	0	0	down	-2.99633	851	27	27	169	169	0	0	0.00744066	0.00959264	.\4_T_Plot\DSN\comp17852_c0--851--vvi-miR319g_degradome.jpg	.\4_T_Plot\DSC\comp17852_c0--851--vvi-miR319g_degradome.jpg
		comp22778_c0	-	GO:0005634(nucleus);GO:0003677(DNA binding);GO:0048366(leaf development);GO:0006355(regulation of transcription, DNA-dependent);GO:0009733(response to auxin stimulus);GO:0006351(transcription, DNA-dependent)	-	-	TCP3	3	868-887	187.153	1550.86	1.3015e-65	1.41491e-78	down	-3.05078	878	4	4	26	26	0	0	0.00419221	0.00540723	.\4_T_Plot\DSN\comp22778_c0--878--vvi-miR319g_degradome.jpg	.\4_T_Plot\DSC\comp22778_c0--878--vvi-miR319g_degradome.jpg
vvi-miR3627-5p_1ss16CA	TTGTCGCAGGAGAGAAGGCACT	comp19447_c0	Ca2+-transporting ATPase	GO:0016021(integral to membrane);GO:0005886(plasma membrane);GO:0009506(plasmodesma);GO:0005524(ATP binding);GO:0005388(calcium-transporting ATPase activity);GO:0005516(calmodulin binding);GO:0046872(metal ion binding);GO:0006754(ATP biosynthetic process)	-	KOG0204	ACA10	2.5	137-158	46.7883	0	3.595e-26	1.14633e-25	up	-	149	1	1			4		0.449473		.\4_T_Plot\DSN\comp19447_c0--149--vvi-miR3627-5p_1ss16CA_degradome.jpg	NA
vvi-MIR3627-p3_2ss15CG17GA	TGTCGCAGGAGAGAGGACA	comp22553_c0	coproporphyrinogen III oxidase	GO:0009507(chloroplast);GO:0004109(coproporphyrinogen oxidase activity);GO:0042803(protein homodimerization activity);GO:0006783(heme biosynthetic process)	ko00860(Porphyrin and chlorophyll metabolism)	KOG1518	CPX	4	1346-1365	0	59.6484	5.9689e-07	1.37848e-09	down	-	1355			1	1		4		0.700275	NA	.\4_T_Plot\DSC\comp22553_c0--1355--vvi-MIR3627-p3_2ss15CG17GA_degradome.jpg
		comp15656_c0	-	-	-	KOG4265	LOG2	4	822-840	187.153	298.242	1.1206e-05	1.75735e-05	down	-0.672266	831	4	4	5	5	0	0	0.00975449	0.0125714	.\4_T_Plot\DSN\comp15656_c0--831--vvi-MIR3627-p3_2ss15CG17GA_degradome.jpg	.\4_T_Plot\DSC\comp15656_c0--831--vvi-MIR3627-p3_2ss15CG17GA_degradome.jpg
		comp19447_c0	Ca2+-transporting ATPase	GO:0016021(integral to membrane);GO:0005886(plasma membrane);GO:0009506(plasmodesma);GO:0005524(ATP binding);GO:0005388(calcium-transporting ATPase activity);GO:0005516(calmodulin binding);GO:0046872(metal ion binding);GO:0006754(ATP biosynthetic process)	-	KOG0204	ACA10	1	139-157	93.5765	178.945	0.077887	0.073326	down	-0.9353	148	2	2	3	3	2	2	0.281969	0.359016	.\4_T_Plot\DSN\comp19447_c0--148--vvi-MIR3627-p3_2ss15CG17GA_degradome.jpg	.\4_T_Plot\DSC\comp19447_c0--148--vvi-MIR3627-p3_2ss15CG17GA_degradome.jpg
vvi-miR396a_1ss20TC	TTCCACAGCTTTCTTGAACCA	comp15688_c0	-	-	-	-	GRF6	3	74-95	46.7883	1491.21	0	1.42154e-161	down	-4.99419	85	1	1	25	25	4	0	0.415613	0.00540723	.\4_T_Plot\DSN\comp15688_c0--85--vvi-miR396a_1ss20TC_degradome.jpg	.\4_T_Plot\DSC\comp15688_c0--85--vvi-miR396a_1ss20TC_degradome.jpg
		comp10806_c0	-	-	-	-	GRF3	4	210-231	795.4	5785.9	0	1.01897e-248	down	-2.86279	221	17	17	97	97	0	0	0.028979	0.0372421	.\4_T_Plot\DSN\comp10806_c0--221--vvi-miR396a_1ss20TC_degradome.jpg	.\4_T_Plot\DSC\comp10806_c0--221--vvi-miR396a_1ss20TC_degradome.jpg
		comp12546_c1	-	-	-	-	-	4	476-495	46.7883	0	3.595e-26	1.14633e-25	up	-	487	1	1			4		0.976724		.\4_T_Plot\DSN\comp12546_c1--487--vvi-miR396a_1ss20TC_degradome.jpg	NA
		comp20722_c0	-	-	-	-	GRF2	4	233-254	655.036	1014.02	1.865e-18	1.57196e-17	down	-0.630446	244	14	14	17	17	0	0	0.028979	0.0372421	.\4_T_Plot\DSN\comp20722_c0--244--vvi-miR396a_1ss20TC_degradome.jpg	.\4_T_Plot\DSC\comp20722_c0--244--vvi-miR396a_1ss20TC_degradome.jpg
		comp5394_c0	-	GO:0008234(cysteine-type peptidase activity)	-	KOG2433	At3g48380	4	1868-1888	93.5765	238.594	0.604	0.673956	down	-1.35034	1879	2	2	4	4	2	2	0.799161	0.884135	.\4_T_Plot\DSN\comp5394_c0--1879--vvi-miR396a_1ss20TC_degradome.jpg	.\4_T_Plot\DSC\comp5394_c0--1879--vvi-miR396a_1ss20TC_degradome.jpg
vvi-miR403a_L+1_1ss22GA	CTTAGATTCACGCACAAACTCA	comp17618_c0	argonaute	GO:0030529(ribonucleoprotein complex);GO:0035197(siRNA binding);GO:0051607(defense response to virus);GO:0031047(gene silencing by RNA);GO:0006355(regulation of transcription, DNA-dependent);GO:0006417(regulation of translation);GO:0006351(transcription, DNA-dependent)	-	KOG1041	AGO2	3.5	1129-1150	0	119.297	1.663e-12	1.69185e-18	down	-	1141			2	2		2		0.239434	NA	.\4_T_Plot\DSC\comp17618_c0--1141--vvi-miR403a_L+1_1ss22GA_degradome.jpg
vvi-miR403a_R+1_1ss19TC	TTAGATTCACGCACAAACCCGA	comp17618_c0	argonaute	GO:0030529(ribonucleoprotein complex);GO:0035197(siRNA binding);GO:0051607(defense response to virus);GO:0031047(gene silencing by RNA);GO:0006355(regulation of transcription, DNA-dependent);GO:0006417(regulation of translation);GO:0006351(transcription, DNA-dependent)	-	KOG1041	AGO2	3	1128-1149	6971.45	7694.65	0	0	down	-0.142396	1140	149	149	129	129	0	0	0.00419221	0.00540723	.\4_T_Plot\DSN\comp17618_c0--1140--vvi-miR403a_R+1_1ss19TC_degradome.jpg	.\4_T_Plot\DSC\comp17618_c0--1140--vvi-miR403a_R+1_1ss19TC_degradome.jpg
vvi-MIR403d-p3_2ss17AT18CT	TTAGATTCACGCACAATTT	comp17618_c0	argonaute	GO:0030529(ribonucleoprotein complex);GO:0035197(siRNA binding);GO:0051607(defense response to virus);GO:0031047(gene silencing by RNA);GO:0006355(regulation of transcription, DNA-dependent);GO:0006417(regulation of translation);GO:0006351(transcription, DNA-dependent)	-	KOG1041	AGO2	2	1131-1149	6971.45	7694.65	0	0	down	-0.142396	1140	149	149	129	129	0	0	0.00512142	0.00660486	.\4_T_Plot\DSN\comp17618_c0--1140--vvi-MIR403d-p3_2ss17AT18CT_degradome.jpg	.\4_T_Plot\DSC\comp17618_c0--1140--vvi-MIR403d-p3_2ss17AT18CT_degradome.jpg
vvi-MIR482-p3_2ss13CT17TA	TAGTCTTTCCTATTCCACCCAT	comp15926_c2	-	-	-	-	-	3	150-171	748.612	2445.59	7.2348e-14	2.44588e-14	down	-1.70789	162	16	16	41	41	0	0	0.00419221	0.00540723	.\4_T_Plot\DSN\comp15926_c2--162--vvi-MIR482-p3_2ss13CT17TA_degradome.jpg	.\4_T_Plot\DSC\comp15926_c2--162--vvi-MIR482-p3_2ss13CT17TA_degradome.jpg
zma-MIR2275b-p3_2ss3CT17AT	AATTGAACCATCATCTTTT	comp14819_c0	indolepyruvate decarboxylase	GO:0000287(magnesium ion binding);GO:0004737(pyruvate decarboxylase activity);GO:0030976(thiamine pyrophosphate binding)	ko00380(Tryptophan metabolism)	KOG1184	PDC1	4	249-268	46.7883	0	3.595e-26	1.14633e-25	up	-	259	1	1			4		0.998103		.\4_T_Plot\DSN\comp14819_c0--259--zma-MIR2275b-p3_2ss3CT17AT_degradome.jpg	NA
		comp21529_c0	-	GO:0005634(nucleus);GO:0005515(protein binding);GO:0043565(sequence-specific DNA binding);GO:0003700(sequence-specific DNA binding transcription factor activity);GO:0042742(defense response to bacterium);GO:0045892(negative regulation of transcription, DNA-dependent);GO:0007263(nitric oxide mediated signal transduction);GO:0009739(response to gibberellin stimulus)	-	-	WRKY27	4	423-442	0	59.6484	5.9689e-07	1.37848e-09	down	-	433			1	1		4		0.997581	NA	.\4_T_Plot\DSC\comp21529_c0--433--zma-MIR2275b-p3_2ss3CT17AT_degradome.jpg
		comp14216_c2	-	GO:0005634(nucleus);GO:0003677(DNA binding);GO:0003723(RNA binding);GO:0003700(sequence-specific DNA binding transcription factor activity);GO:0008270(zinc ion binding)	-	KOG4207	stc	4	54-72	0	59.6484	5.9689e-07	1.37848e-09	down	-	63			1	1		4		0.997581	NA	.\4_T_Plot\DSC\comp14216_c2--63--zma-MIR2275b-p3_2ss3CT17AT_degradome.jpg
		comp24294_c0	cell division protease FtsH	GO:0009535(chloroplast thylakoid membrane);GO:0016021(integral to membrane);GO:0005524(ATP binding);GO:0046872(metal ion binding);GO:0004222(metalloendopeptidase activity);GO:0017111(nucleoside-triphosphatase activity);GO:0030163(protein catabolic process);GO:0006508(proteolysis)	-	KOG0731	FTSH2	3.5	1466-1485	0	59.6484	5.9689e-07	1.37848e-09	down	-	1476			1	1		4		0.600688	NA	.\4_T_Plot\DSC\comp24294_c0--1476--zma-MIR2275b-p3_2ss3CT17AT_degradome.jpg
		comp7138_c1	-	-	-	-	-	4	218-236	0	59.6484	5.9689e-07	1.37848e-09	down	-	227			1	1		4		0.997581	NA	.\4_T_Plot\DSC\comp7138_c1--227--zma-MIR2275b-p3_2ss3CT17AT_degradome.jpg
zma-MIR2275b-p5_2ss3CT17AT	AATTGAACCATCATCTTT	comp23156_c0	-	GO:0005536(glucose binding);GO:0005537(mannose binding);GO:0000771(agglutination involved in conjugation)	-	-	-	3.5	259-276	0	477.187	2.7964e-45	1.024e-72	down	-	267			8	8		3		0.171558	NA	.\4_T_Plot\DSC\comp23156_c0--267--zma-MIR2275b-p5_2ss3CT17AT_degradome.jpg
		comp24233_c0	-	-	-	KOG4522	MED12	4	2481-2498	46.7883	0	3.595e-26	1.14633e-25	up	-	2489	1	1			4		1		.\4_T_Plot\DSN\comp24233_c0--2489--zma-MIR2275b-p5_2ss3CT17AT_degradome.jpg	NA
		comp19279_c0	-	-	-	-	-	4	216-233	46.7883	0	3.595e-26	1.14633e-25	up	-	224	1	1			4		1		.\4_T_Plot\DSN\comp19279_c0--224--zma-MIR2275b-p5_2ss3CT17AT_degradome.jpg	NA
		comp24368_c0	-	GO:0019028(viral capsid);GO:0005524(ATP binding);GO:0008026(ATP-dependent helicase activity);GO:0004197(cysteine-type endopeptidase activity);GO:0003723(RNA binding);GO:0003968(RNA-directed RNA polymerase activity);GO:0005198(structural molecule activity);GO:0006508(proteolysis);GO:0018144(RNA-protein covalent cross-linking);GO:0006351(transcription, DNA-dependent);GO:0019079(viral genome replica…	-	-	-	4	6083-6100	46.7883	0	3.595e-26	1.14633e-25	up	-	6091	1	1			4		1		.\4_T_Plot\DSN\comp24368_c0--6091--zma-MIR2275b-p5_2ss3CT17AT_degradome.jpg	NA
		comp14819_c0	indolepyruvate decarboxylase	GO:0000287(magnesium ion binding);GO:0004737(pyruvate decarboxylase activity);GO:0030976(thiamine pyrophosphate binding)	ko00380(Tryptophan metabolism)	KOG1184	PDC1	4	250-268	46.7883	0	3.595e-26	1.14633e-25	up	-	259	1	1			4		1		.\4_T_Plot\DSN\comp14819_c0--259--zma-MIR2275b-p5_2ss3CT17AT_degradome.jpg	NA
		comp11929_c0	-	GO:0048471(perinuclear region of cytoplasm);GO:0031047(gene silencing by RNA);GO:0050688(regulation of defense response to virus)	-	-	SGS3	3.5	987-1003	0	178.945	5.2855e-18	1.23908e-27	down	-	995			3	3		2		0.978327	NA	.\4_T_Plot\DSC\comp11929_c0--995--zma-MIR2275b-p5_2ss3CT17AT_degradome.jpg
		comp22013_c0	4-nitrophenyl phosphatase	-	ko00361(gamma-Hexachlorocyclohexane degradation)	KOG2882	PGLP1A	4	815-832	0	119.297	1.663e-12	1.69185e-18	down	-	823			2	2		2		0.99982	NA	.\4_T_Plot\DSC\comp22013_c0--823--zma-MIR2275b-p5_2ss3CT17AT_degradome.jpg
		comp21529_c0	-	GO:0005634(nucleus);GO:0005515(protein binding);GO:0043565(sequence-specific DNA binding);GO:0003700(sequence-specific DNA binding transcription factor activity);GO:0042742(defense response to bacterium);GO:0045892(negative regulation of transcription, DNA-dependent);GO:0007263(nitric oxide mediated signal transduction);GO:0009739(response to gibberellin stimulus)	-	-	WRKY27	4	424-442	0	59.6484	5.9689e-07	1.37848e-09	down	-	433			1	1		4		0.999999	NA	.\4_T_Plot\DSC\comp21529_c0--433--zma-MIR2275b-p5_2ss3CT17AT_degradome.jpg
		comp20937_c0	-	GO:0005730(nucleolus);GO:0003676(nucleic acid binding);GO:0008649(rRNA methyltransferase activity)	-	KOG1098	fsjC	3.5	712-729	0	59.6484	5.9689e-07	1.37848e-09	down	-	720			1	1		4		0.998381	NA	.\4_T_Plot\DSC\comp20937_c0--720--zma-MIR2275b-p5_2ss3CT17AT_degradome.jpg
		comp7138_c1	-	-	-	-	-	3	219-236	0	59.6484	5.9689e-07	1.37848e-09	down	-	227			1	1		4		0.973074	NA	.\4_T_Plot\DSC\comp7138_c1--227--zma-MIR2275b-p5_2ss3CT17AT_degradome.jpg
		comp14216_c2	-	GO:0005634(nucleus);GO:0003677(DNA binding);GO:0003723(RNA binding);GO:0003700(sequence-specific DNA binding transcription factor activity);GO:0008270(zinc ion binding)	-	KOG4207	stc	3.5	55-72	0	59.6484	5.9689e-07	1.37848e-09	down	-	63			1	1		4		0.998381	NA	.\4_T_Plot\DSC\comp14216_c2--63--zma-MIR2275b-p5_2ss3CT17AT_degradome.jpg
		comp24294_c0	cell division protease FtsH	GO:0009535(chloroplast thylakoid membrane);GO:0016021(integral to membrane);GO:0005524(ATP binding);GO:0046872(metal ion binding);GO:0004222(metalloendopeptidase activity);GO:0017111(nucleoside-triphosphatase activity);GO:0030163(protein catabolic process);GO:0006508(proteolysis)	-	KOG0731	FTSH2	3.5	1467-1485	0	59.6484	5.9689e-07	1.37848e-09	down	-	1476			1	1		4		0.998381	NA	.\4_T_Plot\DSC\comp24294_c0--1476--zma-MIR2275b-p5_2ss3CT17AT_degradome.jpg
zma-miR399b-5p_2ss20TG21GA	GTGCAGCTCTCCTCTGGCAGA	comp17249_c0	-	-	-	KOG2100	-	4	819-839	46.7883	0	3.595e-26	1.14633e-25	up	-	830	1	1			4		0.566399		.\4_T_Plot\DSN\comp17249_c0--830--zma-miR399b-5p_2ss20TG21GA_degradome.jpg	NA
