# Supplementary material for: High-throughput deep sequencing reveals the important role that microRNAs play in the salt response in sweet potato (Ipomoea batatas L.)
Source: BMC Genomics. 2020 Feb 17;21:164. doi: 10.1186/s12864-020-6567-3 (PMC7027035; doi:10.1186/s12864-020-6567-3)
Supplement: Supplementary file 14 — Additional file 14: Table S10. CleaveL and pipeline category of degradome. [file 12864_2020_6567_MOESM14_ESM.xls]

## Sheet: Sheet1
Table S10 CleaveL and pipeline category of degradome
Type	Category	Caption
Type 1	category 0	> 1 raw read at the position, with abundance at a position equal to the maximum on the transcript, and with only one maximum on the transcript
	category 1	> 1 raw read at the position, with abundance at the position equal to the maximum on the transcript, and more than one maximum position on the transcript
Type 2	category 2	> 1 raw read at the position, and abundance at the position less than the maximum but higher than the median for the transcript
	category 3	> 1 raw read at the position, and abundance at the position equal to or less than the median for the transcript
Type 3	category 4	only one raw read at the position.
