# Supplementary material for: High-throughput deep sequencing reveals the important role that microRNAs play in the salt response in sweet potato (Ipomoea batatas L.)
Source: BMC Genomics. 2020 Feb 17;21:164. doi: 10.1186/s12864-020-6567-3 (PMC7027035; doi:10.1186/s12864-020-6567-3)
Supplement: Supplementary file 15 — Additional file 15: Table S11. Target prediction results of the differentially expressed miRNAs between sweet potato DSN and DSC degradome libraries. (XLS 30 kb) [file 12864_2020_6567_MOESM15_ESM.xls]

## Sheet: Sheet3
Table S11 Target prediction results of the differentially expressed miRNAs between sweet potato DSN and DSC degradome libraries
Leaf
Pairwise	MiRNA family	MiR-name	Gene_ID	Transcript_id(s)	Length	Effective_length	Name	Annotation	GO_Term	KOG_des	KEGG_KO	KEGG_Pathway	T_SLC_rpkm	T_SLN_rpkm
SLN-SLC		stu-miR166b	comp14742_c0	comp14742_c0_seq1	662	638	ATHB-14	homeobox-leucine zipper protein	GO:0005634(nucleus);GO:0043565(sequence-specific DNA binding);GO:0003700(sequence-specific DNA binding transcription factor activity);GO:0030154(cell differentiation);GO:0009855(determination of bilateral symmetry);GO:0009944(polarity specification of adaxial/abaxial axis);GO:0010072(primary shoot apical meristem specification)	-	K09338	-	6.55	9.06
SLN-SLC		stu-miR166b	comp17677_c0	comp17677_c0_seq1	1139	1115	VIT_01s0010g01180	-	GO:0005737(cytoplasm);GO:0008168(methyltransferase activity);GO:0006915(apoptosis)	[S] Function unknown	-	-	42.63	41.11
SLN-SLC		stu-miR166b	comp21204_c1	comp21204_c1_seq1,comp21204_c1_seq2,comp21204_c1_seq3,comp21204_c1_seq4	2749	2196.93	ATHB-15	homeobox-leucine zipper protein	GO:0005634(nucleus);GO:0043565(sequence-specific DNA binding);GO:0003700(sequence-specific DNA binding transcription factor activity);GO:0030154(cell differentiation);GO:0048263(determination of dorsal identity);GO:0009965(leaf morphogenesis);GO:0010014(meristem initiation);GO:0010087(phloem or xylem histogenesis);GO:0010075(regulation of meristem growth)	-	K09338	-	28.88	40.1
SLN-SLC	MIR156	nta-miR156a_R+3	comp17733_c0	comp17733_c0_seq1,comp17733_c0_seq2,comp17733_c0_seq3,comp17733_c0_seq4,comp17733_c0_seq5	1348	1187.18	SPL12	-	GO:0005634(nucleus);GO:0003677(DNA binding);GO:0046872(metal ion binding);GO:0006355(regulation of transcription, DNA-dependent);GO:0006351(transcription, DNA-dependent)	-	-	-	17.28	41.09
SLN-SLC		nta-miR156a_R+3	comp17790_c0	comp17790_c0_seq1	678	654	SPL4	-	GO:0005737(cytoplasm);GO:0005634(nucleus);GO:0003677(DNA binding);GO:0046872(metal ion binding);GO:0006355(regulation of transcription, DNA-dependent);GO:0010321(regulation of vegetative phase change);GO:0006351(transcription, DNA-dependent)	-	-	-	2.54	18.26
SLN-SLC		nta-miR156a_R+3	comp19729_c0	comp19729_c0_seq1,comp19729_c0_seq2,comp19729_c0_seq3,comp19729_c0_seq4	1774	1578.59	SPL13A	-	-	-	-	-	12.86	12.1
SLN-SLC		nta-miR156a_R+3	comp8711_c0	comp8711_c0_seq1	255	231	-	-	-	-	-	-	3.4	6.21
SLN-SLC		gma-miR156b_L+2R-1	comp115673_c0	comp115673_c0_seq1	314	290	-	-	-	-	-	-	1.91	7.32
SLN-SLC		gma-miR156b_L+2R-1	comp19729_c0	comp19729_c0_seq1,comp19729_c0_seq2,comp19729_c0_seq3,comp19729_c0_seq4	1774	1578.59	SPL13A	-	-	-	-	-	12.86	12.1
SLN-SLC		stu-miR156d-3p_R-1	comp9125_c0	comp9125_c0_seq1	3197	3173	-	-	-	[R] General function prediction only	-	-	15.07	24.78
SLN-SLC		stu-miR156a_L+1_1	comp115673_c0	comp115673_c0_seq1	314	290	-	-	-	-	-	-	1.91	7.32
SLN-SLC		stu-miR156a_L+1_2	comp115673_c0	comp115673_c0_seq1	314	290	-	-	-	-	-	-	1.91	7.32
SLN-SLC		stu-miR156a_L+1_2	comp20937_c0	comp20937_c0_seq1	2653	2629	fsjC	-	GO:0005730(nucleolus);GO:0003676(nucleic acid binding);GO:0008649(rRNA methyltransferase activity)	[A] RNA processing and modification ;[R] General function prediction only	-	-	11.87	27.14
SLN-SLC		ath-miR156h_L+1	comp115673_c0	comp115673_c0_seq1	314	290	-	-	-	-	-	-	1.91	7.32
SLN-SLC		ath-miR156h_L+1	comp16282_c0	comp16282_c0_seq1	674	650	-	-	-	-	-	-	0.17	2
SLN-SLC		ath-miR156h_L+1	comp17733_c0	comp17733_c0_seq1,comp17733_c0_seq2,comp17733_c0_seq3,comp17733_c0_seq4,comp17733_c0_seq5	1348	1187.18	SPL12	-	GO:0005634(nucleus);GO:0003677(DNA binding);GO:0046872(metal ion binding);GO:0006355(regulation of transcription, DNA-dependent);GO:0006351(transcription, DNA-dependent)	-	-	-	17.28	41.09
SLN-SLC		ath-miR156h_L+1	comp19729_c0	comp19729_c0_seq1,comp19729_c0_seq2,comp19729_c0_seq3,comp19729_c0_seq4	1774	1578.59	SPL13A	-	-	-	-	-	12.86	12.1
SLN-SLC		ath-miR156h_L+1	comp79552_c0	comp79552_c0_seq1	505	481	SBP1	-	GO:0005634(nucleus);GO:0003677(DNA binding);GO:0046872(metal ion binding);GO:0006355(regulation of transcription, DNA-dependent);GO:0006351(transcription, DNA-dependent)	-	-	-	2.99	4.62
SLN-SLC		ath-miR156h_L+1	comp8711_c0	comp8711_c0_seq1	255	231	-	-	-	-	-	-	3.4	6.21
SLN-SLC		gma-miR156b_R-1	comp115673_c0	comp115673_c0_seq1	314	290	-	-	-	-	-	-	1.91	7.32
SLN-SLC		gma-miR156b_R-1	comp16282_c0	comp16282_c0_seq1	674	650	-	-	-	-	-	-	0.17	2
SLN-SLC		gma-miR156b_R-1	comp17733_c0	comp17733_c0_seq1,comp17733_c0_seq2,comp17733_c0_seq3,comp17733_c0_seq4,comp17733_c0_seq5	1348	1187.18	SPL12	-	GO:0005634(nucleus);GO:0003677(DNA binding);GO:0046872(metal ion binding);GO:0006355(regulation of transcription, DNA-dependent);GO:0006351(transcription, DNA-dependent)	-	-	-	17.28	41.09
SLN-SLC		gma-miR156b_R-1	comp17790_c0	comp17790_c0_seq1	678	654	SPL4	-	GO:0005737(cytoplasm);GO:0005634(nucleus);GO:0003677(DNA binding);GO:0046872(metal ion binding);GO:0006355(regulation of transcription, DNA-dependent);GO:0010321(regulation of vegetative phase change);GO:0006351(transcription, DNA-dependent)	-	-	-	2.54	18.26
SLN-SLC		gma-miR156b_R-1	comp19729_c0	comp19729_c0_seq1,comp19729_c0_seq2,comp19729_c0_seq3,comp19729_c0_seq4	1774	1578.59	SPL13A	-	-	-	-	-	12.86	12.1
SLN-SLC		gma-miR156b_R-1	comp8711_c0	comp8711_c0_seq1	255	231	-	-	-	-	-	-	3.4	6.21
SLN-SLC	MIR159	far-miR159_L+2_1ss22TC	comp10230_c1	comp10230_c1_seq1	462	438	-	-	-	-	-	-	7.29	16.21
SLN-SLC		nta-MIR159-p5	comp20373_c0	comp20373_c0_seq1	2048	2024	-	-	-	[O] Posttranslational modification, protein turnover, chaperones	-	-	5.33	24.62
SLN-SLC		nta-miR159_1ss21AG	comp10230_c1	comp10230_c1_seq1	462	438	-	-	-	-	-	-	7.29	16.21
SLN-SLC		nta-miR159_1ss21AG	comp16437_c0	comp16437_c0_seq1,comp16437_c0_seq2	907	872.4	-	-	-	-	-	-	13.39	14.6
SLN-SLC		vvi-miR319g	comp17852_c0	comp17852_c0_seq1	1249	1225	TCP2	-	GO:0005634(nucleus);GO:0003677(DNA binding);GO:0048366(leaf development);GO:0006355(regulation of transcription, DNA-dependent);GO:0006351(transcription, DNA-dependent)	-	-	-	2.54	21.61
SLN-SLC		vvi-miR319g	comp22778_c0	comp22778_c0_seq1,comp22778_c0_seq2,comp22778_c0_seq3,comp22778_c0_seq4,comp22778_c0_seq5	1291	906.09	TCP3	-	GO:0005634(nucleus);GO:0003677(DNA binding);GO:0048366(leaf development);GO:0006355(regulation of transcription, DNA-dependent);GO:0009733(response to auxin stimulus);GO:0006351(transcription, DNA-dependent)	-	-	-	2.69	87.76
SLN-SLC		mes-MIR319e-p5_2ss12GC19GA	comp13806_c0	comp13806_c0_seq1	340	316	-	-	-	-	-	-	1.77	3.96
SLN-SLC		mes-MIR319e-p5_2ss12GC19GA	comp20787_c0	comp20787_c0_seq1,comp20787_c0_seq2,comp20787_c0_seq3,comp20787_c0_seq4,comp20787_c0_seq5,comp20787_c0_seq6,comp20787_c0_seq7,comp20787_c0_seq8	2760	2100.89	-	-	-	[S] Function unknown	-	-	23.5	40.66
SLN-SLC		mes-MIR319e-p5_2ss12GC19GA	comp20841_c0	comp20841_c0_seq1	367	343	-	-	GO:0019028(viral capsid);GO:0005524(ATP binding);GO:0008026(ATP-dependent helicase activity);GO:0004197(cysteine-type endopeptidase activity);GO:0003723(RNA binding);GO:0003968(RNA-directed RNA polymerase activity);GO:0005198(structural molecule activity);GO:0006508(proteolysis);GO:0018144(RNA-protein covalent cross-linking);GO:0006351(transcription, DNA-dependent);GO:0019079(viral genome replica…	-	-	-	234.13	1984.15
SLN-SLC		mes-MIR319e-p5_2ss12GC19GA	comp23770_c0	comp23770_c0_seq1,comp23770_c0_seq2	1849	1588.03	FAD7	omega-3 fatty acid desaturase (delta-15 desaturase)	GO:0031969(chloroplast membrane);GO:0016717(oxidoreductase activity, acting on paired donors, with oxidation of a pair of donors resulting in the reduction of molecular oxygen to two molecules of water);GO:0006633(fatty acid biosynthetic process)	-	K10257	ko01040(Biosynthesis of unsaturated fatty acids)	16.22	11.19
SLN-SLC		mes-MIR319e-p5_2ss12GC19GA	comp24383_c7	comp24383_c7_seq1	1284	1260	-	-	GO:0019028(viral capsid);GO:0005524(ATP binding);GO:0008026(ATP-dependent helicase activity);GO:0004197(cysteine-type endopeptidase activity);GO:0003723(RNA binding);GO:0003968(RNA-directed RNA polymerase activity);GO:0005198(structural molecule activity);GO:0006508(proteolysis);GO:0018144(RNA-protein covalent cross-linking);GO:0006351(transcription, DNA-dependent);GO:0019079(viral genome replica…	-	-	-	463.15	431.15
SLN-SLC	miR169_1	ptc-miR169ac_R-1_1ss20CA	comp21435_c0	comp21435_c0_seq1,comp21435_c0_seq2,comp21435_c0_seq3	1644	1588.88	NFYA2	nuclear transcription factor Y, alpha	GO:0005634(nucleus);GO:0003677(DNA binding);GO:0003700(sequence-specific DNA binding transcription factor activity);GO:0009567(double fertilization forming a zygote and endosperm)	[K] Transcription	K08064	ko04612(Antigen processing and presentation)	13.62	3.58
SLN-SLC		stu-miR169a-5p_1ss20TA	comp15253_c1	comp15253_c1_seq1	471	447	-	-	-	-	-	-	5.28	4.36
SLN-SLC		stu-miR169a-5p_1ss20TA	comp16631_c0	comp16631_c0_seq1	624	600	NFYA9	nuclear transcription factor Y, alpha	GO:0016602(CCAAT-binding factor complex);GO:0003677(DNA binding);GO:0003700(sequence-specific DNA binding transcription factor activity);GO:0045892(negative regulation of transcription, DNA-dependent)	[K] Transcription	K08064	ko04612(Antigen processing and presentation)	12.73	7.79
SLN-SLC		stu-miR169a-5p_1ss20TA	comp17252_c0	comp17252_c0_seq1	558	534	CRK1	-	-	[T] Signal transduction mechanisms	K00924	-	13.99	16.95
SLN-SLC		stu-miR169a-5p_1ss20TA	comp19842_c0	comp19842_c0_seq1	1438	1414	NFYA9	nuclear transcription factor Y, alpha	GO:0016602(CCAAT-binding factor complex);GO:0003677(DNA binding);GO:0003700(sequence-specific DNA binding transcription factor activity);GO:0045892(negative regulation of transcription, DNA-dependent)	[K] Transcription	K08064	ko04612(Antigen processing and presentation)	9.67	21.82
SLN-SLC		stu-miR169a-5p_1ss20TA	comp21435_c0	comp21435_c0_seq1,comp21435_c0_seq2,comp21435_c0_seq3	1644	1588.88	NFYA2	nuclear transcription factor Y, alpha	GO:0005634(nucleus);GO:0003677(DNA binding);GO:0003700(sequence-specific DNA binding transcription factor activity);GO:0009567(double fertilization forming a zygote and endosperm)	[K] Transcription	K08064	ko04612(Antigen processing and presentation)	13.62	3.58
SLN-SLC		stu-miR169a-5p	comp15253_c1	comp15253_c1_seq1	471	447	-	-	-	-	-	-	5.28	4.36
SLN-SLC		stu-miR169a-5p	comp16631_c0	comp16631_c0_seq1	624	600	NFYA9	nuclear transcription factor Y, alpha	GO:0016602(CCAAT-binding factor complex);GO:0003677(DNA binding);GO:0003700(sequence-specific DNA binding transcription factor activity);GO:0045892(negative regulation of transcription, DNA-dependent)	[K] Transcription	K08064	ko04612(Antigen processing and presentation)	12.73	7.79
SLN-SLC		stu-miR169a-5p_L+1	comp15253_c1	comp15253_c1_seq1	471	447	-	-	-	-	-	-	5.28	4.36
SLN-SLC		stu-miR169a-5p	comp19842_c0	comp19842_c0_seq1	1438	1414	NFYA9	nuclear transcription factor Y, alpha	GO:0016602(CCAAT-binding factor complex);GO:0003677(DNA binding);GO:0003700(sequence-specific DNA binding transcription factor activity);GO:0045892(negative regulation of transcription, DNA-dependent)	[K] Transcription	K08064	ko04612(Antigen processing and presentation)	9.67	21.82
SLN-SLC		stu-miR169a-5p	comp21435_c0	comp21435_c0_seq1,comp21435_c0_seq2,comp21435_c0_seq3	1644	1588.88	NFYA2	nuclear transcription factor Y, alpha	GO:0005634(nucleus);GO:0003677(DNA binding);GO:0003700(sequence-specific DNA binding transcription factor activity);GO:0009567(double fertilization forming a zygote and endosperm)	[K] Transcription	K08064	ko04612(Antigen processing and presentation)	13.62	3.58
SLN-SLC		ptc-miR169u-5p_R-1	comp15253_c1	comp15253_c1_seq1	471	447	-	-	-	-	-	-	5.28	4.36
SLN-SLC	miR399	stu-miR399i-3p_2ss13GA21AT	comp5370_c0	comp5370_c0_seq1,comp5370_c0_seq2	4169	3661.62	AtMg01250	-	GO:0005739(mitochondrion);GO:0003723(RNA binding);GO:0003964(RNA-directed DNA polymerase activity);GO:0006278(RNA-dependent DNA replication)	[R] General function prediction only	-	-	13.69	26.1
SLN-SLC	MIR167_1	stu-miR167a-5p	comp24014_c0	comp24014_c0_seq1,comp24014_c0_seq2	1984	1957.62	At1g04910	-	GO:0000139(Golgi membrane);GO:0016021(integral to membrane)	-	-	-	88.78	129.07
SLN-SLC		stu-miR167a-5p_R+1	comp24014_c0	comp24014_c0_seq1,comp24014_c0_seq2	1984	1957.62	At1g04910	-	GO:0000139(Golgi membrane);GO:0016021(integral to membrane)	-	-	-	88.78	129.07
SLN-SLC	MIR171_1	ssl-miR171b_1ss21TA	comp11433_c0	comp11433_c0_seq1	985	961	SCL15	-	GO:0005634(nucleus);GO:0030154(cell differentiation);GO:0006355(regulation of transcription, DNA-dependent);GO:0006351(transcription, DNA-dependent)	-	-	-	13.77	13.66
SLN-SLC		ssl-miR171b_1ss21TA	comp22019_c0	comp22019_c0_seq1,comp22019_c0_seq2,comp22019_c0_seq3	1707	1222.51	SCL22	-	GO:0005634(nucleus);GO:0051301(cell division);GO:0006355(regulation of transcription, DNA-dependent);GO:0048768(root hair cell tip growth);GO:0006351(transcription, DNA-dependent)	-	-	-	15.34	31.5
SLN-SLC		ssl-MIR171a-p3	comp22019_c0	comp22019_c0_seq1,comp22019_c0_seq2,comp22019_c0_seq3	1707	1222.51	SCL22	-	GO:0005634(nucleus);GO:0051301(cell division);GO:0006355(regulation of transcription, DNA-dependent);GO:0048768(root hair cell tip growth);GO:0006351(transcription, DNA-dependent)	-	-	-	15.34	31.5
SLN-SLC	MIR160	ptc-miR160g_L+1_1ss16GT	comp12565_c0	comp12565_c0_seq1	838	814	ARF22	-	GO:0005634(nucleus);GO:0003677(DNA binding);GO:0046983(protein dimerization activity);GO:0009734(auxin mediated signaling pathway);GO:0006355(regulation of transcription, DNA-dependent);GO:0006351(transcription, DNA-dependent)	-	-	-	9.01	13.44
SLN-SLC	MIR172	tcc-miR172d	comp19285_c0	comp19285_c0_seq1	1600	1576	RAP2-7	AP2-like factor, euAP2 lineage	GO:0005634(nucleus);GO:0003677(DNA binding);GO:0003700(sequence-specific DNA binding transcription factor activity);GO:0009873(ethylene mediated signaling pathway);GO:0010228(vegetative to reproductive phase transition of meristem)	-	K09284	-	6.48	16.16
SLN-SLC		tcc-miR172d	comp22118_c0	comp22118_c0_seq1,comp22118_c0_seq2,comp22118_c0_seq3,comp22118_c0_seq4,comp22118_c0_seq5,comp22118_c0_seq6	2199	1519.4	AP2	AP2-like factor, euAP2 lineage	GO:0005634(nucleus);GO:0003677(DNA binding);GO:0003700(sequence-specific DNA binding transcription factor activity);GO:0030154(cell differentiation);GO:0010073(meristem maintenance);GO:0048316(seed development);GO:0010093(specification of floral organ identity)	-	K09284	-	47.14	56.14
SLN-SLC		tcc-miR172d	comp22573_c1	comp22573_c1_seq1,comp22573_c1_seq10,comp22573_c1_seq11,comp22573_c1_seq12,comp22573_c1_seq2,comp22573_c1_seq3,comp22573_c1_seq4,comp22573_c1_seq5,comp22573_c1_seq6,comp22573_c1_seq7,comp22573_c1_seq8,comp22573_c1_seq9	4333	2452.66	AP2	AP2-like factor, euAP2 lineage	GO:0005634(nucleus);GO:0003677(DNA binding);GO:0003700(sequence-specific DNA binding transcription factor activity);GO:0030154(cell differentiation);GO:0010073(meristem maintenance);GO:0048316(seed development);GO:0010093(specification of floral organ identity)	-	K09284	-	108.79	39.43
SLN-SLC		stu-miR172a-3p_R+1	comp19285_c0	comp19285_c0_seq1	1600	1576	RAP2-7	AP2-like factor, euAP2 lineage	GO:0005634(nucleus);GO:0003677(DNA binding);GO:0003700(sequence-specific DNA binding transcription factor activity);GO:0009873(ethylene mediated signaling pathway);GO:0010228(vegetative to reproductive phase transition of meristem)	-	K09284	-	6.48	16.16
SLN-SLC		stu-miR172a-3p_R+1	comp22118_c0	comp22118_c0_seq1,comp22118_c0_seq2,comp22118_c0_seq3,comp22118_c0_seq4,comp22118_c0_seq5,comp22118_c0_seq6	2199	1519.4	AP2	AP2-like factor, euAP2 lineage	GO:0005634(nucleus);GO:0003677(DNA binding);GO:0003700(sequence-specific DNA binding transcription factor activity);GO:0030154(cell differentiation);GO:0010073(meristem maintenance);GO:0048316(seed development);GO:0010093(specification of floral organ identity)	-	K09284	-	47.14	56.14
SLN-SLC		stu-miR172a-3p_R+1	comp22573_c1	comp22573_c1_seq1,comp22573_c1_seq10,comp22573_c1_seq11,comp22573_c1_seq12,comp22573_c1_seq2,comp22573_c1_seq3,comp22573_c1_seq4,comp22573_c1_seq5,comp22573_c1_seq6,comp22573_c1_seq7,comp22573_c1_seq8,comp22573_c1_seq9	4333	2452.66	AP2	AP2-like factor, euAP2 lineage	GO:0005634(nucleus);GO:0003677(DNA binding);GO:0003700(sequence-specific DNA binding transcription factor activity);GO:0030154(cell differentiation);GO:0010073(meristem maintenance);GO:0048316(seed development);GO:0010093(specification of floral organ identity)	-	K09284	-	108.79	39.43
SLN-SLC		stu-miR172a-3p_R+1	comp23037_c0	comp23037_c0_seq1,comp23037_c0_seq2,comp23037_c0_seq3,comp23037_c0_seq4,comp23037_c0_seq5,comp23037_c0_seq6,comp23037_c0_seq7	1304	661.78	RKS1	interleukin-1 receptor-associated kinase 4	GO:0016021(integral to membrane);GO:0044459(plasma membrane part);GO:0005524(ATP binding);GO:0005516(calmodulin binding);GO:0004674(protein serine/threonine kinase activity);GO:0004872(receptor activity);GO:0005529(sugar binding);GO:0048544(recognition of pollen)	-	K04733	ko04210(Apoptosis);ko04620(Toll-like receptor signaling pathway);ko04722(Neurotrophin signaling pathway);ko05140(Leishmaniasis);ko05142(Chagas disease)	105.34	109.8
SLN-SLC		stu-miR172a-3p	comp19285_c0	comp19285_c0_seq1	1600	1576	RAP2-7	AP2-like factor, euAP2 lineage	GO:0005634(nucleus);GO:0003677(DNA binding);GO:0003700(sequence-specific DNA binding transcription factor activity);GO:0009873(ethylene mediated signaling pathway);GO:0010228(vegetative to reproductive phase transition of meristem)	-	K09284	-	6.48	16.16
SLN-SLC		stu-miR172a-3p	comp22118_c0	comp22118_c0_seq1,comp22118_c0_seq2,comp22118_c0_seq3,comp22118_c0_seq4,comp22118_c0_seq5,comp22118_c0_seq6	2199	1519.4	AP2	AP2-like factor, euAP2 lineage	GO:0005634(nucleus);GO:0003677(DNA binding);GO:0003700(sequence-specific DNA binding transcription factor activity);GO:0030154(cell differentiation);GO:0010073(meristem maintenance);GO:0048316(seed development);GO:0010093(specification of floral organ identity)	-	K09284	-	47.14	56.14
SLN-SLC		stu-miR172a-3p	comp22573_c1	comp22573_c1_seq1,comp22573_c1_seq10,comp22573_c1_seq11,comp22573_c1_seq12,comp22573_c1_seq2,comp22573_c1_seq3,comp22573_c1_seq4,comp22573_c1_seq5,comp22573_c1_seq6,comp22573_c1_seq7,comp22573_c1_seq8,comp22573_c1_seq9	4333	2452.66	AP2	AP2-like factor, euAP2 lineage	GO:0005634(nucleus);GO:0003677(DNA binding);GO:0003700(sequence-specific DNA binding transcription factor activity);GO:0030154(cell differentiation);GO:0010073(meristem maintenance);GO:0048316(seed development);GO:0010093(specification of floral organ identity)	-	K09284	-	108.79	39.43
SLN-SLC		stu-miR172a-3p	comp23037_c0	comp23037_c0_seq1,comp23037_c0_seq2,comp23037_c0_seq3,comp23037_c0_seq4,comp23037_c0_seq5,comp23037_c0_seq6,comp23037_c0_seq7	1304	661.78	RKS1	interleukin-1 receptor-associated kinase 4	GO:0016021(integral to membrane);GO:0044459(plasma membrane part);GO:0005524(ATP binding);GO:0005516(calmodulin binding);GO:0004674(protein serine/threonine kinase activity);GO:0004872(receptor activity);GO:0005529(sugar binding);GO:0048544(recognition of pollen)	-	K04733	ko04210(Apoptosis);ko04620(Toll-like receptor signaling pathway);ko04722(Neurotrophin signaling pathway);ko05140(Leishmaniasis);ko05142(Chagas disease)	105.34	109.8
SLN-SLC		stu-miR172d-3p_1ss21GT	comp19285_c0	comp19285_c0_seq1	1600	1576	RAP2-7	AP2-like factor, euAP2 lineage	GO:0005634(nucleus);GO:0003677(DNA binding);GO:0003700(sequence-specific DNA binding transcription factor activity);GO:0009873(ethylene mediated signaling pathway);GO:0010228(vegetative to reproductive phase transition of meristem)	-	K09284	-	6.48	16.16
SLN-SLC		stu-miR172d-3p_1ss21GT	comp22118_c0	comp22118_c0_seq1,comp22118_c0_seq2,comp22118_c0_seq3,comp22118_c0_seq4,comp22118_c0_seq5,comp22118_c0_seq6	2199	1519.4	AP2	AP2-like factor, euAP2 lineage	GO:0005634(nucleus);GO:0003677(DNA binding);GO:0003700(sequence-specific DNA binding transcription factor activity);GO:0030154(cell differentiation);GO:0010073(meristem maintenance);GO:0048316(seed development);GO:0010093(specification of floral organ identity)	-	K09284	-	47.14	56.14
SLN-SLC		stu-miR172d-3p_1ss21GT	comp22573_c1	comp22573_c1_seq1,comp22573_c1_seq10,comp22573_c1_seq11,comp22573_c1_seq12,comp22573_c1_seq2,comp22573_c1_seq3,comp22573_c1_seq4,comp22573_c1_seq5,comp22573_c1_seq6,comp22573_c1_seq7,comp22573_c1_seq8,comp22573_c1_seq9	4333	2452.66	AP2	AP2-like factor, euAP2 lineage	GO:0005634(nucleus);GO:0003677(DNA binding);GO:0003700(sequence-specific DNA binding transcription factor activity);GO:0030154(cell differentiation);GO:0010073(meristem maintenance);GO:0048316(seed development);GO:0010093(specification of floral organ identity)	-	K09284	-	108.79	39.43
SLN-SLC		stu-miR172d-3p_1ss21GT	comp23037_c0	comp23037_c0_seq1,comp23037_c0_seq2,comp23037_c0_seq3,comp23037_c0_seq4,comp23037_c0_seq5,comp23037_c0_seq6,comp23037_c0_seq7	1304	661.78	RKS1	interleukin-1 receptor-associated kinase 4	GO:0016021(integral to membrane);GO:0044459(plasma membrane part);GO:0005524(ATP binding);GO:0005516(calmodulin binding);GO:0004674(protein serine/threonine kinase activity);GO:0004872(receptor activity);GO:0005529(sugar binding);GO:0048544(recognition of pollen)	-	K04733	ko04210(Apoptosis);ko04620(Toll-like receptor signaling pathway);ko04722(Neurotrophin signaling pathway);ko05140(Leishmaniasis);ko05142(Chagas disease)	105.34	109.8
SLN-SLC		stu-miR172a-3p_R-1	comp19285_c0	comp19285_c0_seq1	1600	1576	RAP2-7	AP2-like factor, euAP2 lineage	GO:0005634(nucleus);GO:0003677(DNA binding);GO:0003700(sequence-specific DNA binding transcription factor activity);GO:0009873(ethylene mediated signaling pathway);GO:0010228(vegetative to reproductive phase transition of meristem)	-	K09284	-	6.48	16.16
SLN-SLC		stu-miR172a-3p_R-1	comp22118_c0	comp22118_c0_seq1,comp22118_c0_seq2,comp22118_c0_seq3,comp22118_c0_seq4,comp22118_c0_seq5,comp22118_c0_seq6	2199	1519.4	AP2	AP2-like factor, euAP2 lineage	GO:0005634(nucleus);GO:0003677(DNA binding);GO:0003700(sequence-specific DNA binding transcription factor activity);GO:0030154(cell differentiation);GO:0010073(meristem maintenance);GO:0048316(seed development);GO:0010093(specification of floral organ identity)	-	K09284	-	47.14	56.14
SLN-SLC		stu-miR172a-3p_R-1	comp22573_c1	comp22573_c1_seq1,comp22573_c1_seq10,comp22573_c1_seq11,comp22573_c1_seq12,comp22573_c1_seq2,comp22573_c1_seq3,comp22573_c1_seq4,comp22573_c1_seq5,comp22573_c1_seq6,comp22573_c1_seq7,comp22573_c1_seq8,comp22573_c1_seq9	4333	2452.66	AP2	AP2-like factor, euAP2 lineage	GO:0005634(nucleus);GO:0003677(DNA binding);GO:0003700(sequence-specific DNA binding transcription factor activity);GO:0030154(cell differentiation);GO:0010073(meristem maintenance);GO:0048316(seed development);GO:0010093(specification of floral organ identity)	-	K09284	-	108.79	39.43
SLN-SLC		stu-miR172a-3p_R-1	comp23037_c0	comp23037_c0_seq1,comp23037_c0_seq2,comp23037_c0_seq3,comp23037_c0_seq4,comp23037_c0_seq5,comp23037_c0_seq6,comp23037_c0_seq7	1304	661.78	RKS1	interleukin-1 receptor-associated kinase 4	GO:0016021(integral to membrane);GO:0044459(plasma membrane part);GO:0005524(ATP binding);GO:0005516(calmodulin binding);GO:0004674(protein serine/threonine kinase activity);GO:0004872(receptor activity);GO:0005529(sugar binding);GO:0048544(recognition of pollen)	-	K04733	ko04210(Apoptosis);ko04620(Toll-like receptor signaling pathway);ko04722(Neurotrophin signaling pathway);ko05140(Leishmaniasis);ko05142(Chagas disease)	105.34	109.8
SLN-SLC		stu-miR172a-3p_R-1	comp24271_c0	comp24271_c0_seq1,comp24271_c0_seq2,comp24271_c0_seq3	4475	4355.55	-	-	-	[O] Posttranslational modification, protein turnover, chaperones	-	-	38.17	178.43
SLN-SLC	MIR169_2	nta-miR169q_L+2R-2	comp15253_c1	comp15253_c1_seq1	471	447	-	-	-	-	-	-	5.28	4.36
SLN-SLC		nta-miR169q_L+2R-2	comp15536_c0	comp15536_c0_seq1	295	271	CPK32	-	GO:0005737(cytoplasm);GO:0005634(nucleus);GO:0005886(plasma membrane);GO:0009506(plasmodesma);GO:0005524(ATP binding);GO:0005509(calcium ion binding);GO:0004698(calcium-dependent protein kinase C activity);GO:0005515(protein binding);GO:0009738(abscisic acid mediated signaling pathway);GO:0009651(response to salt stress)	[T] Signal transduction mechanisms	K00924	-	65.35	20.93
SLN-SLC		nta-miR169q_L+2R-2	comp17252_c0	comp17252_c0_seq1	558	534	CRK1	-	-	[T] Signal transduction mechanisms	K00924	-	13.99	16.95
SLN-SLC		nta-miR169q_L+2R-2	comp21435_c0	comp21435_c0_seq1,comp21435_c0_seq2,comp21435_c0_seq3	1644	1588.88	NFYA2	nuclear transcription factor Y, alpha	GO:0005634(nucleus);GO:0003677(DNA binding);GO:0003700(sequence-specific DNA binding transcription factor activity);GO:0009567(double fertilization forming a zygote and endosperm)	[K] Transcription	K08064	ko04612(Antigen processing and presentation)	13.62	3.58
SLN-SLC		nta-miR169q_R-2_1ss1CT	comp15253_c1	comp15253_c1_seq1	471	447	-	-	-	-	-	-	5.28	4.36
SLN-SLC		nta-miR169q_R-2_1ss1CT	comp16631_c0	comp16631_c0_seq1	624	600	NFYA9	nuclear transcription factor Y, alpha	GO:0016602(CCAAT-binding factor complex);GO:0003677(DNA binding);GO:0003700(sequence-specific DNA binding transcription factor activity);GO:0045892(negative regulation of transcription, DNA-dependent)	[K] Transcription	K08064	ko04612(Antigen processing and presentation)	12.73	7.79
SLN-SLC		nta-miR169q_R-2_1ss1CT	comp17252_c0	comp17252_c0_seq1	558	534	CRK1	-	-	[T] Signal transduction mechanisms	K00924	-	13.99	16.95
SLN-SLC		nta-miR169q_R-2_1ss1CT	comp19842_c0	comp19842_c0_seq1	1438	1414	NFYA9	nuclear transcription factor Y, alpha	GO:0016602(CCAAT-binding factor complex);GO:0003677(DNA binding);GO:0003700(sequence-specific DNA binding transcription factor activity);GO:0045892(negative regulation of transcription, DNA-dependent)	[K] Transcription	K08064	ko04612(Antigen processing and presentation)	9.67	21.82
SLN-SLC		nta-miR169q_R-2_1ss1CT	comp21435_c0	comp21435_c0_seq1,comp21435_c0_seq2,comp21435_c0_seq3	1644	1588.88	NFYA2	nuclear transcription factor Y, alpha	GO:0005634(nucleus);GO:0003677(DNA binding);GO:0003700(sequence-specific DNA binding transcription factor activity);GO:0009567(double fertilization forming a zygote and endosperm)	[K] Transcription	K08064	ko04612(Antigen processing and presentation)	13.62	3.58
SLN-SLC		nta-miR169q_R-2_1ss1CT	comp22003_c0	comp22003_c0_seq1	1448	1424	NFYA3	nuclear transcription factor Y, alpha	GO:0016602(CCAAT-binding factor complex);GO:0003677(DNA binding);GO:0003700(sequence-specific DNA binding transcription factor activity)	[K] Transcription	K08064	ko04612(Antigen processing and presentation)	28.48	27.2
SLN-SLC		nta-miR169q_1ss14CA	comp15253_c1	comp15253_c1_seq1	471	447	-	-	-	-	-	-	5.28	4.36
SLN-SLC		nta-miR169q_1ss14CA	comp16631_c0	comp16631_c0_seq1	624	600	NFYA9	nuclear transcription factor Y, alpha	GO:0016602(CCAAT-binding factor complex);GO:0003677(DNA binding);GO:0003700(sequence-specific DNA binding transcription factor activity);GO:0045892(negative regulation of transcription, DNA-dependent)	[K] Transcription	K08064	ko04612(Antigen processing and presentation)	12.73	7.79
SLN-SLC		nta-miR169q_1ss14CA	comp19842_c0	comp19842_c0_seq1	1438	1414	NFYA9	nuclear transcription factor Y, alpha	GO:0016602(CCAAT-binding factor complex);GO:0003677(DNA binding);GO:0003700(sequence-specific DNA binding transcription factor activity);GO:0045892(negative regulation of transcription, DNA-dependent)	[K] Transcription	K08064	ko04612(Antigen processing and presentation)	9.67	21.82
SLN-SLC		nta-miR169q_1ss14CA	comp22003_c0	comp22003_c0_seq1	1448	1424	NFYA3	nuclear transcription factor Y, alpha	GO:0016602(CCAAT-binding factor complex);GO:0003677(DNA binding);GO:0003700(sequence-specific DNA binding transcription factor activity)	[K] Transcription	K08064	ko04612(Antigen processing and presentation)	28.48	27.2
SLN-SLC		nta-miR169b_1ss7AG	comp21435_c0	comp21435_c0_seq1,comp21435_c0_seq2,comp21435_c0_seq3	1644	1588.88	NFYA2	nuclear transcription factor Y, alpha	GO:0005634(nucleus);GO:0003677(DNA binding);GO:0003700(sequence-specific DNA binding transcription factor activity);GO:0009567(double fertilization forming a zygote and endosperm)	[K] Transcription	K08064	ko04612(Antigen processing and presentation)	13.62	3.58
SLN-SLC		nta-miR169b_1ss7AG	comp21723_c0	comp21723_c0_seq1,comp21723_c0_seq2	1341	1211.5	NFYA1	nuclear transcription factor Y, alpha	GO:0016602(CCAAT-binding factor complex);GO:0003677(DNA binding);GO:0003700(sequence-specific DNA binding transcription factor activity);GO:0048510(regulation of timing of transition from vegetative to reproductive phase)	[K] Transcription	K08064	ko04612(Antigen processing and presentation)	16.57	46.59
SLN-SLC		nta-miR169b_1ss7AG	comp22003_c0	comp22003_c0_seq1	1448	1424	NFYA3	nuclear transcription factor Y, alpha	GO:0016602(CCAAT-binding factor complex);GO:0003677(DNA binding);GO:0003700(sequence-specific DNA binding transcription factor activity)	[K] Transcription	K08064	ko04612(Antigen processing and presentation)	28.48	27.2
SLN-SLC	miR164	ptc-miR164a_R+3	comp23998_c0	comp23998_c0_seq1,comp23998_c0_seq2,comp23998_c0_seq3,comp23998_c0_seq4,comp23998_c0_seq5,comp23998_c0_seq6	1427	1128.14	NAC021	-	GO:0005634(nucleus);GO:0003677(DNA binding);GO:0003700(sequence-specific DNA binding transcription factor activity);GO:0009734(auxin mediated signaling pathway);GO:0048527(lateral root development);GO:0010072(primary shoot apical meristem specification)	-	-	-	37.97	181.63
SLN-SLC	miR396	stu-miR396-3p_L-1	comp23600_c0	comp23600_c0_seq1,comp23600_c0_seq2,comp23600_c0_seq3,comp23600_c0_seq4,comp23600_c0_seq5,comp23600_c0_seq6	2164	1631.2	-	-	-	[A] RNA processing and modification	-	-	45.9	54.53
SLN-SLC		stu-miR396-3p_L-1	comp9558_c0	comp9558_c0_seq1	341	317	At1g20050	cholestenol delta-isomerase	GO:0005789(endoplasmic reticulum membrane);GO:0016021(integral to membrane);GO:0005886(plasma membrane);GO:0000247(C-8 sterol isomerase activity);GO:0047750(cholestenol delta-isomerase activity);GO:0016126(sterol biosynthetic process)	[I] Lipid transport and metabolism	K01824	ko00100(Steroid biosynthesis)	5.36	12.49
SLN-SLC		stu-miR396-5p	comp10806_c0	comp10806_c0_seq1	527	503	GRF3	-	-	-	-	-	7.8	7.61
SLN-SLC		stu-miR396-5p	comp12058_c1	comp12058_c1_seq1	761	737	AGO2	-	GO:0030529(ribonucleoprotein complex);GO:0035197(siRNA binding);GO:0051607(defense response to virus);GO:0031047(gene silencing by RNA);GO:0006355(regulation of transcription, DNA-dependent);GO:0006417(regulation of translation);GO:0006351(transcription, DNA-dependent)	[J] Translation, ribosomal structure and biogenesis	-	-	7.23	7.04
SLN-SLC		stu-miR396-5p	comp15688_c0	comp15688_c0_seq1	920	896	GRF6	-	-	-	-	-	3.09	0.96
SLN-SLC		stu-miR396-5p	comp19622_c0	comp19622_c0_seq1	1029	1005	rpb-5	DNA-directed RNA polymerase II subunit E	GO:0005634(nucleus);GO:0003677(DNA binding);GO:0003899(DNA-directed RNA polymerase activity)	[K] Transcription	K03013	ko00230(Purine metabolism);ko00240(Pyrimidine metabolism);ko03020(RNA polymerase);ko05016(Huntington's disease)	28.65	40.2
SLN-SLC		stu-miR396-5p	comp20722_c0	comp20722_c0_seq1	1006	982	GRF2	-	-	-	-	-	3.99	18.19
SLN-SLC		stu-miR396-5p	comp23325_c0	comp23325_c0_seq1	1791	1767	RD21A	-	GO:0048046(apoplast);GO:0009507(chloroplast);GO:0009506(plasmodesma);GO:0005773(vacuole);GO:0004197(cysteine-type endopeptidase activity);GO:0005515(protein binding);GO:0006508(proteolysis)	[O] Posttranslational modification, protein turnover, chaperones	K01376	-	246.59	1562.08
SLN-SLC		stu-miR396-5p	comp23776_c0	comp23776_c0_seq1	1516	1492	-	-	-	[Q] Secondary metabolites biosynthesis, transport and catabolism ;[I] Lipid transport and metabolism	-	-	95.64	134.57
SLN-SLC		stu-miR396-5p	comp5394_c0	comp5394_c0_seq1	1994	1970	At3g48380	-	GO:0008234(cysteine-type peptidase activity)	[S] Function unknown	-	-	15.75	19.6
SLN-SLC		stu-miR396-5p_1ss21TG	comp10806_c0	comp10806_c0_seq1	527	503	GRF3	-	-	-	-	-	7.8	7.61
SLN-SLC		stu-miR396-5p_1ss21TG	comp11230_c0	comp11230_c0_seq1	1915	1891	-	-	-	-	-	-	11.98	19.33
SLN-SLC		stu-miR396-5p_1ss21TG	comp12058_c1	comp12058_c1_seq1	761	737	AGO2	-	GO:0030529(ribonucleoprotein complex);GO:0035197(siRNA binding);GO:0051607(defense response to virus);GO:0031047(gene silencing by RNA);GO:0006355(regulation of transcription, DNA-dependent);GO:0006417(regulation of translation);GO:0006351(transcription, DNA-dependent)	[J] Translation, ribosomal structure and biogenesis	-	-	7.23	7.04
SLN-SLC		stu-miR396-5p_1ss21TG	comp15688_c0	comp15688_c0_seq1	920	896	GRF6	-	-	-	-	-	3.09	0.96
SLN-SLC		stu-miR396-5p_1ss21TG	comp20722_c0	comp20722_c0_seq1	1006	982	GRF2	-	-	-	-	-	3.99	18.19
SLN-SLC		stu-miR396-5p_1ss21TG	comp23325_c0	comp23325_c0_seq1	1791	1767	RD21A	-	GO:0048046(apoplast);GO:0009507(chloroplast);GO:0009506(plasmodesma);GO:0005773(vacuole);GO:0004197(cysteine-type endopeptidase activity);GO:0005515(protein binding);GO:0006508(proteolysis)	[O] Posttranslational modification, protein turnover, chaperones	K01376	-	246.59	1562.08
SLN-SLC		vvi-miR396a_1ss20TC	comp10806_c0	comp10806_c0_seq1	527	503	GRF3	-	-	-	-	-	7.8	7.61
SLN-SLC		vvi-miR396a_1ss20TC	comp12546_c1	comp12546_c1_seq1	950	926	-	-	-	-	-	-	16.65	18.45
SLN-SLC		vvi-miR396a_1ss20TC	comp15688_c0	comp15688_c0_seq1	920	896	GRF6	-	-	-	-	-	3.09	0.96
SLN-SLC		vvi-miR396a_1ss20TC	comp20722_c0	comp20722_c0_seq1	1006	982	GRF2	-	-	-	-	-	3.99	18.19
SLN-SLC		vvi-miR396a_1ss20TC	comp5394_c0	comp5394_c0_seq1	1994	1970	At3g48380	-	GO:0008234(cysteine-type peptidase activity)	[S] Function unknown	-	-	15.75	19.6
SLN-SLC	miR168	sly-miR168b-3p_2ss3CT16CT	comp12723_c0	comp12723_c0_seq1	4225	4201	SMC3	structural maintenance of chromosome 3 (chondroitin sulfate proteoglycan 6)	-	[D] Cell cycle control, cell division, chromosome partitioning	K06669	ko04110(Cell cycle);ko04111(Cell cycle - yeast);ko04113(Meiosis - yeast);ko04114(Oocyte meiosis)	18.17	40.29
SLN-SLC		sly-miR168b-3p_2ss3CT16CT	comp18097_c0	comp18097_c0_seq1,comp18097_c0_seq2,comp18097_c0_seq3	1961	1568.25	DIT2-1	divalent anion:Na+ symporter, DASS family	-	-	K03319	-	3.65	29.27
SLN-SLC	MIR394	ptc-MIR394b-p5_2ss10TC18TC	comp20000_c0	comp20000_c0_seq1,comp20000_c0_seq2,comp20000_c0_seq3	1253	994.51	-	-	-	-	-	-	41.69	49.6
SLN-SLC	miR397	mes-miR397_L-1R+2	comp24383_c7	comp24383_c7_seq1	1284	1260	-	-	GO:0019028(viral capsid);GO:0005524(ATP binding);GO:0008026(ATP-dependent helicase activity);GO:0004197(cysteine-type endopeptidase activity);GO:0003723(RNA binding);GO:0003968(RNA-directed RNA polymerase activity);GO:0005198(structural molecule activity);GO:0006508(proteolysis);GO:0018144(RNA-protein covalent cross-linking);GO:0006351(transcription, DNA-dependent);GO:0019079(viral genome replica…	-	-	-	463.15	431.15
SLN-SLC	miR408	stu-miR408b-3p	comp11674_c0	comp11674_c0_seq1	2048	2024	PAA2	Cu2+-exporting ATPase	-	[P] Inorganic ion transport and metabolism	K01533	-	19.65	4.23
SLN-SLC		stu-miR408b-3p	comp12762_c0	comp12762_c0_seq1	1122	1098	NUDT23	-	GO:0009507(chloroplast);GO:0047631(ADP-ribose diphosphatase activity);GO:0047884(FAD diphosphatase activity);GO:0046872(metal ion binding)	[L] Replication, recombination and repair	-	-	12.57	21.14
SLN-SLC		stu-miR408b-3p	comp14070_c0	comp14070_c0_seq1	1128	1104	KCS4	-	GO:0016021(integral to membrane);GO:0016747(transferase activity, transferring acyl groups other than amino-acyl groups);GO:0006633(fatty acid biosynthetic process)	-	-	-	19.2	14.51
SLN-SLC	MIR482	mdm-MIR482b-p3_3ss9CA21TC22TA	comp19615_c0	comp19615_c0_seq1,comp19615_c0_seq2	1034	870.32	-	-	-	-	-	-	20.6	38.91
SLN-SLC	miR530	stu-miR530_L-2R+2_1	comp23706_c0	comp23706_c0_seq1,comp23706_c0_seq2,comp23706_c0_seq3,comp23706_c0_seq4	3745	2302.44	-	-	-	-	-	-	2.94	42.43
SLN-SLC		stu-miR530_L-2R+2_1	comp24208_c0	comp24208_c0_seq1,comp24208_c0_seq2,comp24208_c0_seq3,comp24208_c0_seq4,comp24208_c0_seq5,comp24208_c0_seq6	2978	2162.95	-	-	-	-	-	-	6.86	33.91
SLN-SLC		stu-miR530_L-2R+2_2	comp19737_c0	comp19737_c0_seq1,comp19737_c0_seq2,comp19737_c0_seq3,comp19737_c0_seq4	2501	1964.02	MAP70.2	-	GO:0005737(cytoplasm);GO:0005874(microtubule);GO:0007010(cytoskeleton organization)	-	-	-	23.76	30.87
SLN-SLC		stu-miR530_L-2R+2_2	comp23706_c0	comp23706_c0_seq1,comp23706_c0_seq2,comp23706_c0_seq3,comp23706_c0_seq4	3745	2302.44	-	-	-	-	-	-	2.94	42.43
SLN-SLC		stu-miR530_L-2R+2_2	comp24167_c0	comp24167_c0_seq1,comp24167_c0_seq2,comp24167_c0_seq3,comp24167_c0_seq4,comp24167_c0_seq5	1682	1577.88	BHLH130	-	GO:0005634(nucleus);GO:0003677(DNA binding);GO:0006355(regulation of transcription, DNA-dependent);GO:0006351(transcription, DNA-dependent)	-	-	-	92.97	188.53
SLN-SLC		stu-miR530_L-2R+2_2	comp24208_c0	comp24208_c0_seq1,comp24208_c0_seq2,comp24208_c0_seq3,comp24208_c0_seq4,comp24208_c0_seq5,comp24208_c0_seq6	2978	2162.95	-	-	-	-	-	-	6.86	33.91
SLN-SLC	miR827	stu-miR827-3p_1ss9AT	comp22537_c0	comp22537_c0_seq1	2526	2502	At4g22990	-	GO:0016021(integral to membrane);GO:0055085(transmembrane transport)	[R] General function prediction only	-	-	29.31	48.33
SLN-SLC	MIR8005	stu-MIR8005c-p3_1ss12AG	comp11772_c0	comp11772_c0_seq1	491	467	-	-	-	-	-	-	3.5	15.92
SLN-SLC		stu-MIR8005c-p3_1ss12AG	comp11895_c2	comp11895_c2_seq1	457	433	-	-	-	[K] Transcription	-	-	8.66	8.5
SLN-SLC		stu-MIR8005c-p3_1ss12AG	comp21214_c0	comp21214_c0_seq1,comp21214_c0_seq2	2426	2375.47	ADO1	clock-associated PAS protein ZTL	GO:0005829(cytosol);GO:0005634(nucleus);GO:0019005(SCF ubiquitin ligase complex);GO:0009882(blue light photoreceptor activity);GO:0005515(protein binding);GO:0007623(circadian rhythm);GO:0043153(entrainment of circadian clock by photoperiod);GO:0009908(flower development);GO:0018298(protein-chromophore linkage);GO:0006355(regulation of transcription, DNA-dependent);GO:0010114(response to red ligh…	-	K12115	ko04712(Circadian rhythm - plant)	28.73	40.49
SLN-SLC		stu-MIR8005c-p3_1ss12AG	comp24044_c0	comp24044_c0_seq1,comp24044_c0_seq10,comp24044_c0_seq11,comp24044_c0_seq12,comp24044_c0_seq13,comp24044_c0_seq14,comp24044_c0_seq15,comp24044_c0_seq16,comp24044_c0_seq2,comp24044_c0_seq3,comp24044_c0_seq4,comp24044_c0_seq5,comp24044_c0_seq6,comp24044_c0_seq7,comp24044_c0_seq8,comp24044_c0_seq9	2572	1727.68	JKD	cytochrome P450, family 26, subfamily A	GO:0005634(nucleus);GO:0003677(DNA binding);GO:0042803(protein homodimerization activity);GO:0008270(zinc ion binding);GO:0051302(regulation of cell division);GO:0045604(regulation of epidermal cell differentiation);GO:0010075(regulation of meristem growth);GO:0006355(regulation of transcription, DNA-dependent);GO:0048364(root development);GO:0006351(transcription, DNA-dependent)	[R] General function prediction only	K07437	ko00830(Retinol metabolism)	133.25	126.92
SLN-SLC		stu-MIR8005a-p3_1ss4GA	comp11895_c2	comp11895_c2_seq1	457	433	-	-	-	[K] Transcription	-	-	8.66	8.5
SLN-SLC		stu-MIR8005a-p3_1ss4GA	comp17051_c0	comp17051_c0_seq1	826	802	EGD1	nascent polypeptide-associated complex subunit beta	GO:0005737(cytoplasm);GO:0005634(nucleus);GO:0015031(protein transport);GO:0006355(regulation of transcription, DNA-dependent);GO:0006351(transcription, DNA-dependent)	[K] Transcription	K01527	-	191.73	277.41
SLN-SLC		PC-5p-457_16337	comp8345_c0	comp8345_c0_seq1	4480	4456	-	-	-	-	-	-	16.96	19.11
SLN-SLC		PC-3p-1207_6855	comp18427_c0	comp18427_c0_seq1	1128	1104	-	-	-	-	-	-	7.86	22.25
SLN-SLC		PC-3p-1207_6855	comp19886_c0	comp19886_c0_seq1	1868	1844	FH20	-	GO:0003779(actin binding);GO:0004721(phosphoprotein phosphatase activity);GO:0030036(actin cytoskeleton organization)	-	-	-	64.61	51.66
SLN-SLC		PC-3p-39113_577	comp27335_c0	comp27335_c0_seq1	1744	1720	RBG4	small subunit ribosomal protein S19	-	[A] RNA processing and modification	K02965	ko03010(Ribosome)	36.16	40.79
SLN-SLC		bdi-miR5054_1ss10TA	comp8029_c1	comp8029_c1_seq1	539	515	-	-	-	-	-	-	1.68	0.49
SLN-SLC		PC-5p-32123_688	comp21419_c0	comp21419_c0_seq1	1544	1520	v1g163572	translation initiation factor eIF-3 subunit 6	GO:0005737(cytoplasm);GO:0003743(translation initiation factor activity)	[J] Translation, ribosomal structure and biogenesis	K03250	-	117.98	105.1
SLN-SLC		PC-3p-1199_6890	comp48631_c0	comp48631_c0_seq1	683	659	-	-	-	[R] General function prediction only	-	-	15.36	15.15
SLN-SLC		PC-3p-55899_412	comp15926_c2	comp15926_c2_seq1	246	222	-	-	-	-	-	-	11.41	2.22
SLN-SLC		PC-5p-611487_36	comp23347_c0	comp23347_c0_seq1,comp23347_c0_seq2,comp23347_c0_seq3,comp23347_c0_seq4	834	650.12	-	-	-	-	-	-	1746.77	2104.72
pairwise	miRNA family	miR-name	gene_ID	transcript_id(s)	length	effective_length	Name	Annotation	GO_Term	KOG_des	KEGG_KO	KEGG_Pathway	T_SRC_rpkm	T_SRN_rpkm
SRN-SRC		stu-miR156e_L+1R+1	comp115673_c0	comp115673_c0_seq1	314	290	-	-	-	-	-	-	0.96	11.58
SRN-SRC		stu-miR156e_L+1R+1	comp16282_c0	comp16282_c0_seq1	674	650	-	-	-	-	-	-	6.35	0.98
SRN-SRC		stu-miR156e_L+1R+1	comp17733_c0	comp17733_c0_seq1,comp17733_c0_seq2,comp17733_c0_seq3,comp17733_c0_seq4,comp17733_c0_seq5	1348	1187.18	SPL12	-	GO:0005634(nucleus);GO:0003677(DNA binding);GO:0046872(metal ion binding);GO:0006355(regulation of transcription, DNA-dependent);GO:0006351(transcription, DNA-dependent)	-	-	-	24.86	54.6
SRN-SRC		stu-miR156e_L+1R+1	comp19729_c0	comp19729_c0_seq1,comp19729_c0_seq2,comp19729_c0_seq3,comp19729_c0_seq4	1774	1578.59	SPL13A	-	-	-	-	-	5.43	42.43
SRN-SRC		stu-miR156e_L+1R+1	comp8711_c0	comp8711_c0_seq1	255	231	-	-	-	-	-	-	15.81	12.7
SRN-SRC		rco-MIR171g-p3	comp11433_c0	comp11433_c0_seq1	985	961	SCL15	-	GO:0005634(nucleus);GO:0030154(cell differentiation);GO:0006355(regulation of transcription, DNA-dependent);GO:0006351(transcription, DNA-dependent)	-	-	-	12.64	18.12
SRN-SRC		rco-MIR171g-p3	comp22019_c0	comp22019_c0_seq1,comp22019_c0_seq2,comp22019_c0_seq3	1707	1222.51	SCL22	-	GO:0005634(nucleus);GO:0051301(cell division);GO:0006355(regulation of transcription, DNA-dependent);GO:0048768(root hair cell tip growth);GO:0006351(transcription, DNA-dependent)	-	-	-	39.3	21.99
SRN-SRC	MIR172	stu-miR172d-5p_1ss2GC	comp17275_c0	comp17275_c0_seq1,comp17275_c0_seq2	1526	1496.91	hisS	histidyl-tRNA synthetase	GO:0005737(cytoplasm);GO:0005524(ATP binding);GO:0004821(histidine-tRNA ligase activity);GO:0006427(histidyl-tRNA aminoacylation)	[J] Translation, ribosomal structure and biogenesis	K01892	ko00970(Aminoacyl-tRNA biosynthesis)	59.8	16.87
SRN-SRC		stu-miR172d-5p_1ss2GC	comp18081_c0	comp18081_c0_seq1,comp18081_c0_seq2	2044	1917.97	-	-	-	-	-	-	12.05	21.9
SRN-SRC		stu-miR172d-5p_1ss2GC	comp18682_c0	comp18682_c0_seq1,comp18682_c0_seq2,comp18682_c0_seq3,comp18682_c0_seq4	2649	2457.42	FIM1	-	GO:0005737(cytoplasm);GO:0005856(cytoskeleton);GO:0003779(actin binding);GO:0005509(calcium ion binding);GO:0007623(circadian rhythm)	[Z] Cytoskeleton	-	-	15.38	23.08
SRN-SRC		stu-miR172d-5p_1ss2GC	comp21290_c0	comp21290_c0_seq1	1203	1179	FER2	ferritin heavy chain	GO:0009507(chloroplast);GO:0008199(ferric iron binding);GO:0004322(ferroxidase activity);GO:0006879(cellular iron ion homeostasis);GO:0006826(iron ion transport)	[P] Inorganic ion transport and metabolism	K00522	ko00860(Porphyrin and chlorophyll metabolism)	119.85	115.9
SRN-SRC	MIR169_2	nta-miR169q	comp15253_c1	comp15253_c1_seq1	471	447	-	-	-	-	-	-	7.31	11.4
SRN-SRC		nta-miR169q	comp16631_c0	comp16631_c0_seq1	624	600	NFYA9	nuclear transcription factor Y, alpha	GO:0016602(CCAAT-binding factor complex);GO:0003677(DNA binding);GO:0003700(sequence-specific DNA binding transcription factor activity);GO:0045892(negative regulation of transcription, DNA-dependent)	[K] Transcription	K08064	ko04612(Antigen processing and presentation)	6.74	26.08
SRN-SRC		nta-miR169q	comp17252_c0	comp17252_c0_seq1	558	534	CRK1	-	-	[T] Signal transduction mechanisms	K00924	-	18.93	15.39
SRN-SRC		nta-miR169q	comp19842_c0	comp19842_c0_seq1	1438	1414	NFYA9	nuclear transcription factor Y, alpha	GO:0016602(CCAAT-binding factor complex);GO:0003677(DNA binding);GO:0003700(sequence-specific DNA binding transcription factor activity);GO:0045892(negative regulation of transcription, DNA-dependent)	[K] Transcription	K08064	ko04612(Antigen processing and presentation)	17.74	26.19
SRN-SRC		nta-miR169q	comp21435_c0	comp21435_c0_seq1,comp21435_c0_seq2,comp21435_c0_seq3	1644	1588.88	NFYA2	nuclear transcription factor Y, alpha	GO:0005634(nucleus);GO:0003677(DNA binding);GO:0003700(sequence-specific DNA binding transcription factor activity);GO:0009567(double fertilization forming a zygote and endosperm)	[K] Transcription	K08064	ko04612(Antigen processing and presentation)	3	20.88
SRN-SRC	miR168	nta-miR168d_R+1	comp18677_c0	comp18677_c0_seq1	3491	3467	AGO1	argonaute	GO:0005829(cytosol);GO:0005634(nucleus);GO:0030529(ribonucleoprotein complex);GO:0004521(endoribonuclease activity);GO:0035198(miRNA binding);GO:0035197(siRNA binding);GO:0048830(adventitious root development);GO:0009850(auxin metabolic process);GO:0009793(embryo development ending in seed dormancy);GO:0035195(gene silencing by miRNA);GO:0009965(leaf morphogenesis);GO:0006355(regulation of transc…	[J] Translation, ribosomal structure and biogenesis	K11596	-	110.11	202.57
SRN-SRC	miR530	stu-MIR530-p3_2ss8GA20TG	comp23706_c0	comp23706_c0_seq1,comp23706_c0_seq2,comp23706_c0_seq3,comp23706_c0_seq4	3745	2302.44	-	-	-	-	-	-	65.11	1.05
SRN-SRC		stu-MIR530-p3_2ss8GA20TG	comp24208_c0	comp24208_c0_seq1,comp24208_c0_seq2,comp24208_c0_seq3,comp24208_c0_seq4,comp24208_c0_seq5,comp24208_c0_seq6	2978	2162.95	-	-	-	-	-	-	79.59	13.14
SRN-SRC		tcc-miR530a_R+1_1ss12CT	comp24208_c0	comp24208_c0_seq1,comp24208_c0_seq2,comp24208_c0_seq3,comp24208_c0_seq4,comp24208_c0_seq5,comp24208_c0_seq6	2978	2162.95	-	-	-	-	-	-	79.59	13.14
SRN-SRC	MIR818	osa-MIR818b-p3_2ss5TA18AC	comp23838_c0	comp23838_c0_seq1,comp23838_c0_seq2	1748	1541.44	TUFA	elongation factor EF-Tu	GO:0009507(chloroplast);GO:0005525(GTP binding);GO:0003924(GTPase activity);GO:0003746(translation elongation factor activity)	[J] Translation, ribosomal structure and biogenesis	K02358	ko04626(Plant-pathogen interaction)	510.97	27.17
SRN-SRC		PC-5p-483610_46	comp19781_c0	comp19781_c0_seq1	608	584	-	-	-	-	-	-	0.61	6.36
SRN-SRC		PC-5p-205357_114	comp19781_c0	comp19781_c0_seq1	608	584	-	-	-	-	-	-	0.61	6.36
SRN-SRC		PC-5p-205357_114	comp8403_c0	comp8403_c0_seq1	1335	1311	TOM40-1	mitochondrial import receptor subunit TOM40	GO:0005743(mitochondrial inner membrane);GO:0005742(mitochondrial outer membrane translocase complex);GO:0046930(pore complex);GO:0005774(vacuolar membrane);GO:0015288(porin activity);GO:0005515(protein binding);GO:0008308(voltage-gated anion channel activity);GO:0015031(protein transport)	[U] Intracellular trafficking, secretion, and vesicular transport	K11518	ko05014(Amyotrophic lateral sclerosis (ALS))	17.09	26.4
