# Supplementary material for: High-throughput deep sequencing reveals the important role that microRNAs play in the salt response in sweet potato (Ipomoea batatas L.)
Source: BMC Genomics. 2020 Feb 17;21:164. doi: 10.1186/s12864-020-6567-3 (PMC7027035; doi:10.1186/s12864-020-6567-3)
Supplement: Supplementary file 16 — Additional file 16: Table S12. Targets of salt-responsive differentially expressed miRNAs. [file 12864_2020_6567_MOESM16_ESM.xls]

## Sheet: Sheet1
Table S12.Targets of salt responsive significantly different expressed miRNAs.
MiRNA family	MiR-name	Gene_ID	Name	Annotation
MIR156	nta-miR156a_R+3	comp17733_c0	SPL12	Squamosa promoter-binding-like 12
		comp17790_c0	SPL4	squamosa promoter binding protein-like 4
		comp19729_c0	SPL13A	Squamosa promoter-binding protein-like (SBP domain) transcription factor family protein
		comp8711_c0	-	-
	gma-miR156b_L+2R-1	comp115673_c0	-	-
		comp19729_c0	SPL13A	Squamosa promoter-binding protein-like (SBP domain) transcription factor family protein
	stu-miR156d-3p_R-1	comp9125_c0	-	-
	stu-miR156a_L+1_1	comp115673_c0	-	-
	stu-miR156a_L+1_2	comp115673_c0	-	-
		comp20937_c0	fsjC	rRNA methyltransferase
	ath-miR156h_L+1	comp115673_c0	-	-
		comp16282_c0	-	-
		comp17733_c0	SPL12	Squamosa promoter-binding-like 12
		comp19729_c0	SPL13A	Squamosa promoter-binding protein-like (SBP domain) transcription factor family protein
		comp79552_c0	SBP1	selenium-binding protein 1
		comp8711_c0	-	-
	gma-miR156b_R-1	comp115673_c0	-	-
		comp16282_c0	-	-
		comp17733_c0	SPL12	Squamosa promoter-binding-like 12
		comp17790_c0	SPL4	squamosa promoter binding protein-like 4
		comp19729_c0	SPL13A	Squamosa promoter-binding protein-like (SBP domain) transcription factor family protein
		comp8711_c0	-	-
	stu-miR156e_L+1R+1	comp115673_c0	-	-
		comp16282_c0	-	-
		comp17733_c0	SPL12	Squamosa promoter-binding-like 12
		comp19729_c0	SPL13A	Squamosa promoter-binding protein-like (SBP domain) transcription factor family protein
		comp8711_c0	-	-
MIR159	far-miR159_L+2_1ss22TC	comp10230_c1	-	-
	nta-MIR159-p5	comp20373_c0	-	-
	nta-miR159_1ss21AG	comp10230_c1	-	-
		comp16437_c0	-	-
	vvi-miR319g	comp17852_c0	TCP2	transcription factor TCP2-like
		comp22778_c0	TCP3	TCP transcription factor 3
	mes-MIR319e-p5_2ss12GC19GA	comp13806_c0	-	-
		comp20787_c0	-	-
		comp20841_c0	-	-
		comp23770_c0	FAD7	omega-3 fatty acid desaturase (delta-15 desaturase)
		comp24383_c7	-	-
MIR160	ptc-miR160g_L+1_1ss16GT	comp12565_c0	ARF22	auxin response factor 22
miR164	ptc-miR164a_R+3	comp23998_c0	NAC021	NAC transcription factor
MIR166	stu-miR166b	comp14742_c0	ATHB-14	homeobox-leucine zipper protein
		comp17677_c0	VIT_01s0010g01180	-
		comp21204_c1	ATHB-15	homeobox-leucine zipper protein
MIR167_1	stu-miR167a-5p	comp24014_c0	At1g04910	-
	stu-miR167a-5p_R+1	comp24014_c0	At1g04910	-
miR168	sly-miR168b-3p_2ss3CT16CT	comp12723_c0	SMC3	structural maintenance of chromosome 3 (chondroitin sulfate proteoglycan 6)
		comp18097_c0	DIT2-1	divalent anion:Na+ symporter, DASS family
	nta-miR168d_R+1	comp18677_c0	AGO1	argonaute
miR169_1	ptc-miR169ac_R-1_1ss20CA	comp21435_c0	NFYA2	nuclear transcription factor Y, alpha
	stu-miR169a-5p_1ss20TA	comp15253_c1	-	-
		comp16631_c0	NFYA9	nuclear transcription factor Y, alpha
		comp17252_c0	CRK1	CDPK-related kinase 1
		comp19842_c0	NFYA9	nuclear transcription factor Y, alpha
		comp21435_c0	NFYA2	nuclear transcription factor Y, alpha
	stu-miR169a-5p_L+1	comp15253_c1	-	-
	stu-miR169a-5p	comp15253_c1	-	-
		comp16631_c0	NFYA9	nuclear transcription factor Y, alpha
		comp19842_c0	NFYA9	nuclear transcription factor Y, alpha
		comp21435_c0	NFYA2	nuclear transcription factor Y, alpha
	ptc-miR169u-5p_R-1	comp15253_c1	-	-
MIR169_2	nta-miR169q_L+2R-2	comp15253_c1	-	-
		comp15536_c0	CPK32	calcium-dependent protein kinase 32
		comp17252_c0	CRK1	CDPK-related kinase 1
		comp21435_c0	NFYA2	nuclear transcription factor Y, alpha
	nta-miR169q_R-2_1ss1CT	comp15253_c1	-	-
		comp16631_c0	NFYA9	nuclear transcription factor Y, alpha
		comp17252_c0	CRK1	CDPK-related kinase 1
		comp19842_c0	NFYA9	nuclear transcription factor Y, alpha
		comp21435_c0	NFYA2	nuclear transcription factor Y, alpha
		comp22003_c0	NFYA3	nuclear transcription factor Y, alpha
	nta-miR169q_1ss14CA	comp15253_c1	-	-
		comp16631_c0	NFYA9	nuclear transcription factor Y, alpha
		comp19842_c0	NFYA9	nuclear transcription factor Y, alpha
		comp22003_c0	NFYA3	nuclear transcription factor Y, alpha
	nta-miR169b_1ss7AG	comp21435_c0	NFYA2	nuclear transcription factor Y, alpha
		comp21723_c0	NFYA1	nuclear transcription factor Y, alpha
		comp22003_c0	NFYA3	nuclear transcription factor Y, alpha
	nta-miR169q	comp15253_c1	-	-
		comp16631_c0	NFYA9	nuclear transcription factor Y, alpha
		comp17252_c0	CRK1	CDPK-related kinase 1
		comp19842_c0	NFYA9	nuclear transcription factor Y, alpha
		comp21435_c0	NFYA2	nuclear transcription factor Y, alpha
MIR171_1	ssl-miR171b_1ss21TA	comp11433_c0	SCL15	squamosa promoter binding protein-like 15
		comp22019_c0	SCL22	scarecrow-like 22
	ssl-MIR171a-p3	comp22019_c0	SCL22	scarecrow-like 22
	rco-MIR171g-p3	comp11433_c0	SCL15	squamosa promoter binding protein-like 15
		comp22019_c0	SCL22	scarecrow-like 22
MIR172	tcc-miR172d	comp19285_c0	RAP2-7	AP2-like factor, euAP2 lineage
		comp22118_c0	AP2	AP2-like factor, euAP2 lineage
		comp22573_c1	AP2	AP2-like factor, euAP2 lineage
	stu-miR172a-3p_R+1	comp19285_c0	RAP2-7	AP2-like factor, euAP2 lineage
		comp22118_c0	AP2	AP2-like factor, euAP2 lineage
		comp22573_c1	AP2	AP2-like factor, euAP2 lineage
		comp23037_c0	RKS1	interleukin-1 receptor-associated kinase 4
	stu-miR172a-3p	comp19285_c0	RAP2-7	AP2-like factor, euAP2 lineage
		comp22118_c0	AP2	AP2-like factor, euAP2 lineage
		comp22573_c1	AP2	AP2-like factor, euAP2 lineage
		comp23037_c0	RKS1	interleukin-1 receptor-associated kinase 4
	stu-miR172d-3p_1ss21GT	comp19285_c0	RAP2-7	AP2-like factor, euAP2 lineage
		comp22118_c0	AP2	AP2-like factor, euAP2 lineage
		comp22573_c1	AP2	AP2-like factor, euAP2 lineage
		comp23037_c0	RKS1	interleukin-1 receptor-associated kinase 4
	stu-miR172a-3p_R-1	comp19285_c0	RAP2-7	AP2-like factor, euAP2 lineage
		comp22118_c0	AP2	AP2-like factor, euAP2 lineage
		comp22573_c1	AP2	AP2-like factor, euAP2 lineage
		comp23037_c0	RKS1	interleukin-1 receptor-associated kinase 4
		comp24271_c0	-	-
	stu-miR172d-5p_1ss2GC	comp17275_c0	hisS	histidyl-tRNA synthetase
		comp18081_c0	-	-
		comp18682_c0	FIM1	fimbrin 1
		comp21290_c0	FER2	ferritin heavy chain
MIR394	ptc-MIR394b-p5_2ss10TC18TC	comp20000_c0	-	-
miR396	stu-miR396-3p_L-1	comp23600_c0	-	-
		comp9558_c0	At1g20050	cholestenol delta-isomerase
	stu-miR396-5p	comp10806_c0	GRF3	growth-regulating factor 3
		comp12058_c1	AGO2	Argonaute family protein
		comp15688_c0	GRF6	growth-regulating factor 6
		comp19622_c0	rpb-5	DNA-directed RNA polymerase II subunit E
		comp20722_c0	GRF2	growth-regulating factor 2
		comp23325_c0	RD21A	Granulin repeat cysteine protease family protein
		comp23776_c0	-	-
		comp5394_c0	At3g48380	Peptidase C78, ubiquitin fold modifier-specific peptidase 1/ 2
	stu-miR396-5p_1ss21TG	comp10806_c0	GRF3	growth-regulating factor 3
		comp11230_c0	-	-
		comp12058_c1	AGO2	Argonaute family protein
		comp15688_c0	GRF6	growth-regulating factor 6
		comp20722_c0	GRF2	growth-regulating factor 2
		comp23325_c0	RD21A	Granulin repeat cysteine protease family protein
	vvi-miR396a_1ss20TC	comp10806_c0	GRF3	growth-regulating factor 3
		comp12546_c1	-	-
		comp15688_c0	GRF6	growth-regulating factor 6
		comp20722_c0	GRF2	growth-regulating factor 2
		comp5394_c0	At3g48380	Peptidase C78, ubiquitin fold modifier-specific peptidase 1/ 2
miR397	mes-miR397_L-1R+2	comp24383_c7	-	-
miR399	stu-miR399i-3p_2ss13GA21AT	comp5370_c0	AtMg01250	-
miR408	stu-miR408b-3p	comp11674_c0	PAA2	Cu2+-exporting ATPase
		comp12762_c0	NUDT23	nudix hydrolase 23, chloroplastic
		comp14070_c0	KCS4	3-ketoacyl-CoA synthase 4
MIR482	mdm-MIR482b-p3_3ss9CA21TC22TA	comp19615_c0	-	-
miR530	stu-miR530_L-2R+2_1	comp23706_c0	-	-
		comp24208_c0	-	-
	stu-miR530_L-2R+2_2	comp19737_c0	MAP70.2	microtubule-associated proteins 70-2
		comp23706_c0	-	-
		comp24167_c0	BHLH130	Basic helix-loop-helix protein 130
		comp24208_c0	-	-
	stu-MIR530-p3_2ss8GA20TG	comp23706_c0	-	-
		comp24208_c0	-	-
	tcc-miR530a_R+1_1ss12CT	comp24208_c0	-	-
MIR8005	stu-MIR8005c-p3_1ss12AG	comp11772_c0	-	-
		comp11895_c2	-	-
		comp21214_c0	ADO1	clock-associated PAS protein ZTL
		comp24044_c0	JKD	cytochrome P450, family 26, subfamily A
	stu-MIR8005a-p3_1ss4GA	comp11895_c2	-	-
		comp17051_c0	EGD1	nascent polypeptide-associated complex subunit beta
MIR818	osa-MIR818b-p3_2ss5TA18AC	comp23838_c0	TUFA	elongation factor EF-Tu
	bdi-miR5054_1ss10TA	comp8029_c1	-	-
miR827	stu-miR827-3p_1ss9AT	comp22537_c0	At4g22990	Major Facilitator Superfamily with SPX (SYG1/Pho81/XPR1) domain-containing protein
Novel miRNA	PC-5p-457_16337	comp8345_c0	-	-
	PC-3p-1207_6855	comp18427_c0	-	-
		comp19886_c0	FH20	Formin-like protein 20
	PC-3p-39113_577	comp27335_c0	RBG4	small subunit ribosomal protein S19
	PC-5p-32123_688	comp21419_c0	v1g163572	translation initiation factor eIF-3 subunit 6
	PC-3p-1199_6890	comp48631_c0	-	-
	PC-3p-55899_412	comp15926_c2	-	-
	PC-5p-611487_36	comp23347_c0	-	-
	PC-5p-483610_46	comp19781_c0	-	-
	PC-5p-205357_114	comp19781_c0	-	-
		comp8403_c0	TOM40-1	mitochondrial import receptor subunit TOM40
