# Supplementary material for: High-throughput deep sequencing reveals the important role that microRNAs play in the salt response in sweet potato (Ipomoea batatas L.)
Source: BMC Genomics. 2020 Feb 17;21:164. doi: 10.1186/s12864-020-6567-3 (PMC7027035; doi:10.1186/s12864-020-6567-3)
Supplement: Supplementary file 17 — Additional file 17: Table S13. Information of the significantly enriched GO terms for differentially expressed miRNA target genes. [file 12864_2020_6567_MOESM17_ESM.xls]

## Sheet: Sheet1
Table S13.Information of the sigificantly enriched GO terms for differentially expressed miRNA target genes.
GO ID	GO Term	Ontology	GeneRatio	BgRatio	Pvalue	FDR	geneID
GO:0006351	transcription, DNA-templated	BP	18	1178	6.35574e-07	8.65079e-05	comp11433_c0;comp12058_c1;comp12565_c0;comp16631_c0;comp17051_c0;comp17733_c0;comp17790_c0;comp17852_c0;comp18677_c0;comp19842_c0;comp20841_c0;comp21214_c0;comp22019_c0;comp22778_c0;comp24044_c0;comp24167_c0;comp24383_c7;comp79552_c0
GO:0097659	nucleic acid-templated transcription	BP	18	1178	6.35574e-07	8.65079e-05	comp11433_c0;comp12058_c1;comp12565_c0;comp16631_c0;comp17051_c0;comp17733_c0;comp17790_c0;comp17852_c0;comp18677_c0;comp19842_c0;comp20841_c0;comp21214_c0;comp22019_c0;comp22778_c0;comp24044_c0;comp24167_c0;comp24383_c7;comp79552_c0
GO:0032774	RNA biosynthetic process	BP	18	1181	6.60365e-07	8.65079e-05	comp11433_c0;comp12058_c1;comp12565_c0;comp16631_c0;comp17051_c0;comp17733_c0;comp17790_c0;comp17852_c0;comp18677_c0;comp19842_c0;comp20841_c0;comp21214_c0;comp22019_c0;comp22778_c0;comp24044_c0;comp24167_c0;comp24383_c7;comp79552_c0
GO:0048507	meristem development	BP	7	128	1.15309e-06	0.000113291	comp14742_c0;comp21204_c1;comp21723_c0;comp22118_c0;comp22573_c1;comp23998_c0;comp24044_c0
GO:0006355	regulation of transcription, DNA-templated	BP	16	1093	6.35604e-06	0.000356846	comp11433_c0;comp12058_c1;comp12565_c0;comp16631_c0;comp17051_c0;comp17733_c0;comp17790_c0;comp17852_c0;comp18677_c0;comp19842_c0;comp21214_c0;comp22019_c0;comp22778_c0;comp24044_c0;comp24167_c0;comp79552_c0
GO:1903506	regulation of nucleic acid-templated transcription	BP	16	1093	6.35604e-06	0.000356846	comp11433_c0;comp12058_c1;comp12565_c0;comp16631_c0;comp17051_c0;comp17733_c0;comp17790_c0;comp17852_c0;comp18677_c0;comp19842_c0;comp21214_c0;comp22019_c0;comp22778_c0;comp24044_c0;comp24167_c0;comp79552_c0
GO:2001141	regulation of RNA biosynthetic process	BP	16	1093	6.35604e-06	0.000356846	comp11433_c0;comp12058_c1;comp12565_c0;comp16631_c0;comp17051_c0;comp17733_c0;comp17790_c0;comp17852_c0;comp18677_c0;comp19842_c0;comp21214_c0;comp22019_c0;comp22778_c0;comp24044_c0;comp24167_c0;comp79552_c0
GO:0051252	regulation of RNA metabolic process	BP	16	1117	8.43427e-06	0.000414333	comp11433_c0;comp12058_c1;comp12565_c0;comp16631_c0;comp17051_c0;comp17733_c0;comp17790_c0;comp17852_c0;comp18677_c0;comp19842_c0;comp21214_c0;comp22019_c0;comp22778_c0;comp24044_c0;comp24167_c0;comp79552_c0
GO:0034654	nucleobase-containing compound biosynthetic process	BP	18	1436	1.16004e-05	0.000477656	comp11433_c0;comp12058_c1;comp12565_c0;comp16631_c0;comp17051_c0;comp17733_c0;comp17790_c0;comp17852_c0;comp18677_c0;comp19842_c0;comp20841_c0;comp21214_c0;comp22019_c0;comp22778_c0;comp24044_c0;comp24167_c0;comp24383_c7;comp79552_c0
GO:0019219	regulation of nucleobase-containing compound metabolic process	BP	16	1149	1.21541e-05	0.000477656	comp11433_c0;comp12058_c1;comp12565_c0;comp16631_c0;comp17051_c0;comp17733_c0;comp17790_c0;comp17852_c0;comp18677_c0;comp19842_c0;comp21214_c0;comp22019_c0;comp22778_c0;comp24044_c0;comp24167_c0;comp79552_c0
GO:0010073	meristem maintenance	BP	4	38	2.09408e-05	0.000719418	comp21204_c1;comp22118_c0;comp22573_c1;comp24044_c0
GO:2000112	regulation of cellular macromolecule biosynthetic process	BP	16	1210	2.35494e-05	0.000719418	comp11433_c0;comp12058_c1;comp12565_c0;comp16631_c0;comp17051_c0;comp17733_c0;comp17790_c0;comp17852_c0;comp18677_c0;comp19842_c0;comp21214_c0;comp22019_c0;comp22778_c0;comp24044_c0;comp24167_c0;comp79552_c0
GO:0010556	regulation of macromolecule biosynthetic process	BP	16	1211	2.37975e-05	0.000719418	comp11433_c0;comp12058_c1;comp12565_c0;comp16631_c0;comp17051_c0;comp17733_c0;comp17790_c0;comp17852_c0;comp18677_c0;comp19842_c0;comp21214_c0;comp22019_c0;comp22778_c0;comp24044_c0;comp24167_c0;comp79552_c0
GO:0031326	regulation of cellular biosynthetic process	BP	16	1230	2.8979e-05	0.000807626	comp11433_c0;comp12058_c1;comp12565_c0;comp16631_c0;comp17051_c0;comp17733_c0;comp17790_c0;comp17852_c0;comp18677_c0;comp19842_c0;comp21214_c0;comp22019_c0;comp22778_c0;comp24044_c0;comp24167_c0;comp79552_c0
GO:0009889	regulation of biosynthetic process	BP	16	1237	3.11291e-05	0.000807626	comp11433_c0;comp12058_c1;comp12565_c0;comp16631_c0;comp17051_c0;comp17733_c0;comp17790_c0;comp17852_c0;comp18677_c0;comp19842_c0;comp21214_c0;comp22019_c0;comp22778_c0;comp24044_c0;comp24167_c0;comp79552_c0
GO:0016070	RNA metabolic process	BP	19	1707	3.28805e-05	0.000807626	comp11433_c0;comp12058_c1;comp12565_c0;comp16631_c0;comp17051_c0;comp17275_c0;comp17733_c0;comp17790_c0;comp17852_c0;comp18677_c0;comp19842_c0;comp20841_c0;comp21214_c0;comp22019_c0;comp22778_c0;comp24044_c0;comp24167_c0;comp24383_c7;comp79552_c0
GO:1901362	organic cyclic compound biosynthetic process	BP	19	1715	3.5195e-05	0.000813625	comp11433_c0;comp12058_c1;comp12565_c0;comp16631_c0;comp17051_c0;comp17733_c0;comp17790_c0;comp17852_c0;comp18677_c0;comp19842_c0;comp20841_c0;comp21214_c0;comp22019_c0;comp22778_c0;comp24044_c0;comp24167_c0;comp24383_c7;comp79552_c0;comp9558_c0
GO:0051171	regulation of nitrogen compound metabolic process	BP	16	1257	3.8081e-05	0.000831436	comp11433_c0;comp12058_c1;comp12565_c0;comp16631_c0;comp17051_c0;comp17733_c0;comp17790_c0;comp17852_c0;comp18677_c0;comp19842_c0;comp21214_c0;comp22019_c0;comp22778_c0;comp24044_c0;comp24167_c0;comp79552_c0
GO:0010468	regulation of gene expression	BP	16	1263	4.04215e-05	0.000836087	comp11433_c0;comp12058_c1;comp12565_c0;comp16631_c0;comp17051_c0;comp17733_c0;comp17790_c0;comp17852_c0;comp18677_c0;comp19842_c0;comp21214_c0;comp22019_c0;comp22778_c0;comp24044_c0;comp24167_c0;comp79552_c0
GO:0018130	heterocycle biosynthetic process	BP	18	1593	4.96012e-05	0.000955582	comp11433_c0;comp12058_c1;comp12565_c0;comp16631_c0;comp17051_c0;comp17733_c0;comp17790_c0;comp17852_c0;comp18677_c0;comp19842_c0;comp20841_c0;comp21214_c0;comp22019_c0;comp22778_c0;comp24044_c0;comp24167_c0;comp24383_c7;comp79552_c0
GO:0048367	shoot system development	BP	9	411	5.53329e-05	0.000955582	comp14742_c0;comp17852_c0;comp18677_c0;comp21204_c1;comp21214_c0;comp22118_c0;comp22573_c1;comp22778_c0;comp23998_c0
GO:0009888	tissue development	BP	8	316	5.54643e-05	0.000955582	comp14742_c0;comp21204_c1;comp21723_c0;comp22019_c0;comp22118_c0;comp22573_c1;comp23998_c0;comp24044_c0
GO:0010093	specification of floral organ identity	BP	2	3	5.59246e-05	0.000955582	comp22118_c0;comp22573_c1
GO:0090304	nucleic acid metabolic process	BP	20	1957	6.35756e-05	0.00100842	comp11433_c0;comp12058_c1;comp12565_c0;comp16631_c0;comp17051_c0;comp17275_c0;comp17733_c0;comp17790_c0;comp17852_c0;comp18677_c0;comp19842_c0;comp20841_c0;comp21214_c0;comp22019_c0;comp22778_c0;comp24044_c0;comp24167_c0;comp24383_c7;comp5370_c0;comp79552_c0
GO:0099402	plant organ development	BP	9	421	6.67012e-05	0.00100842	comp17852_c0;comp18677_c0;comp21204_c1;comp22019_c0;comp22118_c0;comp22573_c1;comp22778_c0;comp23998_c0;comp24044_c0
GO:0080090	regulation of primary metabolic process	BP	16	1321	7.06047e-05	0.00100842	comp11433_c0;comp12058_c1;comp12565_c0;comp16631_c0;comp17051_c0;comp17733_c0;comp17790_c0;comp17852_c0;comp18677_c0;comp19842_c0;comp21214_c0;comp22019_c0;comp22778_c0;comp24044_c0;comp24167_c0;comp79552_c0
GO:0019438	aromatic compound biosynthetic process	BP	18	1635	7.08096e-05	0.00100842	comp11433_c0;comp12058_c1;comp12565_c0;comp16631_c0;comp17051_c0;comp17733_c0;comp17790_c0;comp17852_c0;comp18677_c0;comp19842_c0;comp20841_c0;comp21214_c0;comp22019_c0;comp22778_c0;comp24044_c0;comp24167_c0;comp24383_c7;comp79552_c0
GO:0010014	meristem initiation	BP	3	19	7.18468e-05	0.00100842	comp14742_c0;comp21204_c1;comp23998_c0
GO:0060255	regulation of macromolecule metabolic process	BP	16	1350	9.21798e-05	0.00124919	comp11433_c0;comp12058_c1;comp12565_c0;comp16631_c0;comp17051_c0;comp17733_c0;comp17790_c0;comp17852_c0;comp18677_c0;comp19842_c0;comp21214_c0;comp22019_c0;comp22778_c0;comp24044_c0;comp24167_c0;comp79552_c0
GO:0031323	regulation of cellular metabolic process	BP	16	1356	9.73134e-05	0.00127481	comp11433_c0;comp12058_c1;comp12565_c0;comp16631_c0;comp17051_c0;comp17733_c0;comp17790_c0;comp17852_c0;comp18677_c0;comp19842_c0;comp21214_c0;comp22019_c0;comp22778_c0;comp24044_c0;comp24167_c0;comp79552_c0
GO:0030154	cell differentiation	BP	8	355	0.000125473	0.00159067	comp11433_c0;comp14742_c0;comp18677_c0;comp21204_c1;comp22019_c0;comp22118_c0;comp22573_c1;comp24044_c0
GO:0019222	regulation of metabolic process	BP	16	1471	0.00025896	0.00318035	comp11433_c0;comp12058_c1;comp12565_c0;comp16631_c0;comp17051_c0;comp17733_c0;comp17790_c0;comp17852_c0;comp18677_c0;comp19842_c0;comp21214_c0;comp22019_c0;comp22778_c0;comp24044_c0;comp24167_c0;comp79552_c0
GO:0048731	system development	BP	12	933	0.000456317	0.00543432	comp14742_c0;comp17852_c0;comp18677_c0;comp19285_c0;comp21204_c1;comp21214_c0;comp22019_c0;comp22118_c0;comp22573_c1;comp22778_c0;comp23998_c0;comp24044_c0
GO:0032501	multicellular organismal process	BP	15	1428	0.000649397	0.00724174	comp14742_c0;comp17790_c0;comp17852_c0;comp18677_c0;comp19285_c0;comp21204_c1;comp21214_c0;comp21723_c0;comp22019_c0;comp22118_c0;comp22573_c1;comp22778_c0;comp23037_c0;comp23998_c0;comp24044_c0
GO:0007275	multicellular organism development	BP	14	1270	0.000652382	0.00724174	comp14742_c0;comp17790_c0;comp17852_c0;comp18677_c0;comp19285_c0;comp21204_c1;comp21214_c0;comp21723_c0;comp22019_c0;comp22118_c0;comp22573_c1;comp22778_c0;comp23998_c0;comp24044_c0
GO:0034645	cellular macromolecule biosynthetic process	BP	20	2303	0.000663365	0.00724174	comp11433_c0;comp12058_c1;comp12565_c0;comp16631_c0;comp17051_c0;comp17275_c0;comp17733_c0;comp17790_c0;comp17852_c0;comp18677_c0;comp19842_c0;comp20841_c0;comp21214_c0;comp22019_c0;comp22778_c0;comp24044_c0;comp24167_c0;comp24383_c7;comp5370_c0;comp79552_c0
GO:0044767	single-organism developmental process	BP	15	1436	0.000689861	0.00732745	comp11433_c0;comp14742_c0;comp17790_c0;comp17852_c0;comp18677_c0;comp19285_c0;comp21204_c1;comp21214_c0;comp21723_c0;comp22019_c0;comp22118_c0;comp22573_c1;comp22778_c0;comp23998_c0;comp24044_c0
GO:0009059	macromolecule biosynthetic process	BP	20	2322	0.000742819	0.00742931	comp11433_c0;comp12058_c1;comp12565_c0;comp16631_c0;comp17051_c0;comp17275_c0;comp17733_c0;comp17790_c0;comp17852_c0;comp18677_c0;comp19842_c0;comp20841_c0;comp21214_c0;comp22019_c0;comp22778_c0;comp24044_c0;comp24167_c0;comp24383_c7;comp5370_c0;comp79552_c0
GO:0003002	regionalization	BP	4	96	0.000784733	0.00742931	comp14742_c0;comp21204_c1;comp22118_c0;comp22573_c1
GO:0009933	meristem structural organization	BP	3	42	0.000793739	0.00742931	comp14742_c0;comp21204_c1;comp23998_c0
GO:0009799	specification of symmetry	BP	2	10	0.000822719	0.00742931	comp14742_c0;comp21204_c1
GO:0009855	determination of bilateral symmetry	BP	2	10	0.000822719	0.00742931	comp14742_c0;comp21204_c1
GO:0048869	cellular developmental process	BP	8	470	0.000835512	0.00742931	comp11433_c0;comp14742_c0;comp18677_c0;comp21204_c1;comp22019_c0;comp22118_c0;comp22573_c1;comp24044_c0
GO:0032502	developmental process	BP	15	1462	0.000836814	0.00742931	comp11433_c0;comp14742_c0;comp17790_c0;comp17852_c0;comp18677_c0;comp19285_c0;comp21204_c1;comp21214_c0;comp21723_c0;comp22019_c0;comp22118_c0;comp22573_c1;comp22778_c0;comp23998_c0;comp24044_c0
GO:0048532	anatomical structure arrangement	BP	3	43	0.000850684	0.00742931	comp14742_c0;comp21204_c1;comp23998_c0
GO:0006139	nucleobase-containing compound metabolic process	BP	20	2360	0.000927361	0.00792289	comp11433_c0;comp12058_c1;comp12565_c0;comp16631_c0;comp17051_c0;comp17275_c0;comp17733_c0;comp17790_c0;comp17852_c0;comp18677_c0;comp19842_c0;comp20841_c0;comp21214_c0;comp22019_c0;comp22778_c0;comp24044_c0;comp24167_c0;comp24383_c7;comp5370_c0;comp79552_c0
GO:0044707	single-multicellular organism process	BP	14	1321	0.00097325	0.00813803	comp14742_c0;comp17790_c0;comp17852_c0;comp18677_c0;comp19285_c0;comp21204_c1;comp21214_c0;comp21723_c0;comp22019_c0;comp22118_c0;comp22573_c1;comp22778_c0;comp23998_c0;comp24044_c0
GO:0010072	primary shoot apical meristem specification	BP	2	11	0.00100276	0.0082101	comp14742_c0;comp23998_c0
GO:0090421	embryonic meristem initiation	BP	2	12	0.00119998	0.00962432	comp14742_c0;comp23998_c0
GO:0009887	organ morphogenesis	BP	4	111	0.00134945	0.0105445	comp18677_c0;comp21204_c1;comp22118_c0;comp22573_c1
GO:0010016	shoot system morphogenesis	BP	4	112	0.00139503	0.0105445	comp14742_c0;comp18677_c0;comp21204_c1;comp23998_c0
GO:0065007	biological regulation	BP	22	2825	0.0013967	0.0105445	comp11433_c0;comp12058_c1;comp12565_c0;comp15536_c0;comp16631_c0;comp17051_c0;comp17733_c0;comp17790_c0;comp17852_c0;comp18677_c0;comp19285_c0;comp19842_c0;comp21204_c1;comp21214_c0;comp21290_c0;comp21723_c0;comp22019_c0;comp22778_c0;comp23998_c0;comp24044_c0;comp24167_c0;comp79552_c0
GO:0050789	regulation of biological process	BP	21	2630	0.00142203	0.0105445	comp11433_c0;comp12058_c1;comp12565_c0;comp15536_c0;comp16631_c0;comp17051_c0;comp17733_c0;comp17790_c0;comp17852_c0;comp18677_c0;comp19285_c0;comp19842_c0;comp21204_c1;comp21214_c0;comp21723_c0;comp22019_c0;comp22778_c0;comp23998_c0;comp24044_c0;comp24167_c0;comp79552_c0
GO:0007389	pattern specification process	BP	4	114	0.00148941	0.0108396	comp14742_c0;comp21204_c1;comp22118_c0;comp22573_c1
GO:0010075	regulation of meristem growth	BP	2	15	0.00189325	0.0135281	comp21204_c1;comp24044_c0
GO:0048856	anatomical structure development	BP	13	1260	0.00202753	0.0142289	comp14742_c0;comp17852_c0;comp18677_c0;comp19285_c0;comp21204_c1;comp21214_c0;comp21723_c0;comp22019_c0;comp22118_c0;comp22573_c1;comp22778_c0;comp23998_c0;comp24044_c0
GO:0048509	regulation of meristem development	BP	3	59	0.00213484	0.0146205	comp21204_c1;comp21723_c0;comp24044_c0
GO:0035266	meristem growth	BP	2	16	0.00215773	0.0146205	comp21204_c1;comp24044_c0
GO:1901360	organic cyclic compound metabolic process	BP	21	2749	0.00260985	0.0173843	comp11433_c0;comp12058_c1;comp12565_c0;comp16631_c0;comp17051_c0;comp17275_c0;comp17733_c0;comp17790_c0;comp17852_c0;comp18677_c0;comp19842_c0;comp20841_c0;comp21214_c0;comp22019_c0;comp22778_c0;comp24044_c0;comp24167_c0;comp24383_c7;comp5370_c0;comp79552_c0;comp9558_c0
GO:0046483	heterocycle metabolic process	BP	20	2560	0.00272523	0.0178503	comp11433_c0;comp12058_c1;comp12565_c0;comp16631_c0;comp17051_c0;comp17275_c0;comp17733_c0;comp17790_c0;comp17852_c0;comp18677_c0;comp19842_c0;comp20841_c0;comp21214_c0;comp22019_c0;comp22778_c0;comp24044_c0;comp24167_c0;comp24383_c7;comp5370_c0;comp79552_c0
GO:0048449	floral organ formation	BP	2	19	0.00304932	0.0196457	comp22118_c0;comp22573_c1
GO:0050794	regulation of cellular process	BP	19	2400	0.00323721	0.0205198	comp11433_c0;comp12058_c1;comp12565_c0;comp15536_c0;comp16631_c0;comp17051_c0;comp17733_c0;comp17790_c0;comp17852_c0;comp18677_c0;comp19285_c0;comp19842_c0;comp21214_c0;comp22019_c0;comp22778_c0;comp23998_c0;comp24044_c0;comp24167_c0;comp79552_c0
GO:0044271	cellular nitrogen compound biosynthetic process	BP	19	2422	0.00361689	0.0223037	comp11433_c0;comp12058_c1;comp12565_c0;comp16631_c0;comp17051_c0;comp17275_c0;comp17733_c0;comp17790_c0;comp17852_c0;comp18677_c0;comp19842_c0;comp20841_c0;comp21214_c0;comp22019_c0;comp22778_c0;comp24044_c0;comp24167_c0;comp24383_c7;comp79552_c0
GO:0009653	anatomical structure morphogenesis	BP	7	464	0.00363215	0.0223037	comp14742_c0;comp18677_c0;comp21204_c1;comp22019_c0;comp22118_c0;comp22573_c1;comp23998_c0
GO:0010467	gene expression	BP	19	2444	0.00403411	0.0243256	comp11433_c0;comp12058_c1;comp12565_c0;comp16631_c0;comp17051_c0;comp17275_c0;comp17733_c0;comp17790_c0;comp17852_c0;comp18677_c0;comp19842_c0;comp20841_c0;comp21214_c0;comp22019_c0;comp22778_c0;comp24044_c0;comp24167_c0;comp24383_c7;comp79552_c0
GO:0048444	floral organ morphogenesis	BP	2	22	0.00408522	0.0243256	comp22118_c0;comp22573_c1
GO:0006725	cellular aromatic compound metabolic process	BP	20	2661	0.0044551	0.0261322	comp11433_c0;comp12058_c1;comp12565_c0;comp16631_c0;comp17051_c0;comp17275_c0;comp17733_c0;comp17790_c0;comp17852_c0;comp18677_c0;comp19842_c0;comp20841_c0;comp21214_c0;comp22019_c0;comp22778_c0;comp24044_c0;comp24167_c0;comp24383_c7;comp5370_c0;comp79552_c0
GO:0048316	seed development	BP	5	260	0.00525003	0.0303421	comp14742_c0;comp18677_c0;comp22118_c0;comp22573_c1;comp23998_c0
GO:0048563	post-embryonic organ morphogenesis	BP	2	26	0.0056844	0.0323764	comp22118_c0;comp22573_c1
GO:0044403	symbiosis, encompassing mutualism through parasitism	BP	3	85	0.00599602	0.0336634	comp18677_c0;comp20841_c0;comp24383_c7
GO:0048569	post-embryonic organ development	BP	3	86	0.00619403	0.0342853	comp22118_c0;comp22573_c1;comp23998_c0
GO:1901576	organic substance biosynthetic process	BP	23	3358	0.00631732	0.0344821	comp11433_c0;comp12058_c1;comp12565_c0;comp14070_c0;comp16631_c0;comp17051_c0;comp17275_c0;comp17733_c0;comp17790_c0;comp17852_c0;comp18677_c0;comp19842_c0;comp20841_c0;comp21214_c0;comp22019_c0;comp22778_c0;comp23770_c0;comp24044_c0;comp24167_c0;comp24383_c7;comp5370_c0;comp79552_c0;comp9558_c0
GO:0048366	leaf development	BP	4	174	0.00681886	0.0367097	comp17852_c0;comp18677_c0;comp21204_c1;comp22778_c0
GO:0051607	defense response to virus	BP	2	29	0.00704255	0.0370847	comp12058_c1;comp18677_c0
GO:0022414	reproductive process	BP	9	807	0.00707723	0.0370847	comp14742_c0;comp18677_c0;comp19285_c0;comp21214_c0;comp21435_c0;comp22118_c0;comp22573_c1;comp23037_c0;comp23998_c0
GO:0010629	negative regulation of gene expression	BP	4	182	0.00797208	0.0412241	comp12058_c1;comp16631_c0;comp18677_c0;comp19842_c0
GO:0000003	reproduction	BP	9	826	0.00821582	0.0413618	comp14742_c0;comp18677_c0;comp19285_c0;comp21214_c0;comp21435_c0;comp22118_c0;comp22573_c1;comp23037_c0;comp23998_c0
GO:0009791	post-embryonic development	BP	8	680	0.0083014	0.0413618	comp14742_c0;comp17790_c0;comp18677_c0;comp19285_c0;comp21214_c0;comp22118_c0;comp22573_c1;comp23998_c0
GO:0006427	histidyl-tRNA aminoacylation	BP	1	2	0.00873544	0.0413618	comp17275_c0
GO:0010321	regulation of vegetative phase change	BP	1	2	0.00873544	0.0413618	comp17790_c0
GO:0048262	determination of dorsal/ventral asymmetry	BP	1	2	0.00873544	0.0413618	comp21204_c1
GO:0048263	determination of dorsal identity	BP	1	2	0.00873544	0.0413618	comp21204_c1
GO:0048830	adventitious root development	BP	1	2	0.00873544	0.0413618	comp18677_c0
GO:0010154	fruit development	BP	5	297	0.00911579	0.0426489	comp14742_c0;comp18677_c0;comp22118_c0;comp22573_c1;comp23998_c0
GO:0009058	biosynthetic process	BP	23	3477	0.0101836	0.047084	comp11433_c0;comp12058_c1;comp12565_c0;comp14070_c0;comp16631_c0;comp17051_c0;comp17275_c0;comp17733_c0;comp17790_c0;comp17852_c0;comp18677_c0;comp19842_c0;comp20841_c0;comp21214_c0;comp22019_c0;comp22778_c0;comp23770_c0;comp24044_c0;comp24167_c0;comp24383_c7;comp5370_c0;comp79552_c0;comp9558_c0
GO:0048513	animal organ development	BP	5	309	0.0107084	0.0489349	comp18677_c0;comp21204_c1;comp22118_c0;comp22573_c1;comp23998_c0
GO:0003676	nucleic acid binding	MF	28	2379	2.38177e-10	3.33448e-08	comp12058_c1;comp12565_c0;comp14742_c0;comp16631_c0;comp17733_c0;comp17790_c0;comp17852_c0;comp18677_c0;comp19285_c0;comp19622_c0;comp19842_c0;comp20841_c0;comp20937_c0;comp21204_c1;comp21419_c0;comp21435_c0;comp21723_c0;comp22003_c0;comp22118_c0;comp22573_c1;comp22778_c0;comp23838_c0;comp23998_c0;comp24044_c0;comp24167_c0;comp24383_c7;comp5370_c0;comp79552_c0
GO:0003677	DNA binding	MF	20	1312	6.79194e-09	4.75436e-07	comp12565_c0;comp14742_c0;comp16631_c0;comp17733_c0;comp17790_c0;comp17852_c0;comp19285_c0;comp19622_c0;comp19842_c0;comp21204_c1;comp21435_c0;comp21723_c0;comp22003_c0;comp22118_c0;comp22573_c1;comp22778_c0;comp23998_c0;comp24044_c0;comp24167_c0;comp79552_c0
GO:0001071	nucleic acid binding transcription factor activity	MF	11	413	1.97862e-07	6.92518e-06	comp14742_c0;comp16631_c0;comp19285_c0;comp19842_c0;comp21204_c1;comp21435_c0;comp21723_c0;comp22003_c0;comp22118_c0;comp22573_c1;comp23998_c0
GO:0003700	transcription factor activity, sequence-specific DNA binding	MF	11	413	1.97862e-07	6.92518e-06	comp14742_c0;comp16631_c0;comp19285_c0;comp19842_c0;comp21204_c1;comp21435_c0;comp21723_c0;comp22003_c0;comp22118_c0;comp22573_c1;comp23998_c0
GO:0035197	siRNA binding	MF	2	5	0.000131714	0.003688	comp12058_c1;comp18677_c0
GO:1901363	heterocyclic compound binding	MF	31	5815	0.00248607	0.049894	comp12058_c1;comp12565_c0;comp14742_c0;comp15536_c0;comp16631_c0;comp17275_c0;comp17733_c0;comp17790_c0;comp17852_c0;comp18677_c0;comp19285_c0;comp19622_c0;comp19842_c0;comp20841_c0;comp20937_c0;comp21204_c1;comp21419_c0;comp21435_c0;comp21723_c0;comp22003_c0;comp22118_c0;comp22573_c1;comp22778_c0;comp23037_c0;comp23838_c0;comp23998_c0;comp24044_c0;comp24167_c0;comp24383_c7;comp5370_c0;comp79552_…
GO:0097159	organic cyclic compound binding	MF	31	5816	0.0024947	0.049894	comp12058_c1;comp12565_c0;comp14742_c0;comp15536_c0;comp16631_c0;comp17275_c0;comp17733_c0;comp17790_c0;comp17852_c0;comp18677_c0;comp19285_c0;comp19622_c0;comp19842_c0;comp20841_c0;comp20937_c0;comp21204_c1;comp21419_c0;comp21435_c0;comp21723_c0;comp22003_c0;comp22118_c0;comp22573_c1;comp22778_c0;comp23037_c0;comp23838_c0;comp23998_c0;comp24044_c0;comp24167_c0;comp24383_c7;comp5370_c0;comp79552_…
GO:0016602	CCAAT-binding factor complex	CC	4	8	2.07292e-08	2.01073e-06	comp16631_c0;comp19842_c0;comp21723_c0;comp22003_c0
GO:0090575	RNA polymerase II transcription factor complex	CC	4	25	3.55069e-06	0.000158276	comp16631_c0;comp19842_c0;comp21723_c0;comp22003_c0
GO:0044798	nuclear transcription factor complex	CC	4	27	4.89513e-06	0.000158276	comp16631_c0;comp19842_c0;comp21723_c0;comp22003_c0
GO:0005667	transcription factor complex	CC	4	32	9.87348e-06	0.00022582	comp16631_c0;comp19842_c0;comp21723_c0;comp22003_c0
GO:0005634	nucleus	CC	27	2970	1.16402e-05	0.00022582	comp11433_c0;comp12565_c0;comp14742_c0;comp15536_c0;comp16631_c0;comp17051_c0;comp17733_c0;comp17790_c0;comp17852_c0;comp18677_c0;comp19285_c0;comp19622_c0;comp19842_c0;comp20937_c0;comp21204_c1;comp21214_c0;comp21435_c0;comp21723_c0;comp22003_c0;comp22019_c0;comp22118_c0;comp22573_c1;comp22778_c0;comp23998_c0;comp24044_c0;comp24167_c0;comp79552_c0
GO:0043231	intracellular membrane-bounded organelle	CC	36	6148	0.0030231	0.0426864	comp11433_c0;comp12565_c0;comp12762_c0;comp14742_c0;comp15536_c0;comp16631_c0;comp17051_c0;comp17733_c0;comp17790_c0;comp17852_c0;comp18677_c0;comp19285_c0;comp19622_c0;comp19842_c0;comp20937_c0;comp21204_c1;comp21214_c0;comp21290_c0;comp21435_c0;comp21723_c0;comp22003_c0;comp22019_c0;comp22118_c0;comp22573_c1;comp22778_c0;comp23325_c0;comp23770_c0;comp23838_c0;comp23998_c0;comp24014_c0;comp24044…
GO:0043227	membrane-bounded organelle	CC	36	6153	0.00308047	0.0426864	comp11433_c0;comp12565_c0;comp12762_c0;comp14742_c0;comp15536_c0;comp16631_c0;comp17051_c0;comp17733_c0;comp17790_c0;comp17852_c0;comp18677_c0;comp19285_c0;comp19622_c0;comp19842_c0;comp20937_c0;comp21204_c1;comp21214_c0;comp21290_c0;comp21435_c0;comp21723_c0;comp22003_c0;comp22019_c0;comp22118_c0;comp22573_c1;comp22778_c0;comp23325_c0;comp23770_c0;comp23838_c0;comp23998_c0;comp24014_c0;comp24044…
