# Supplementary material for: High-throughput deep sequencing reveals the important role that microRNAs play in the salt response in sweet potato (Ipomoea batatas L.)
Source: BMC Genomics. 2020 Feb 17;21:164. doi: 10.1186/s12864-020-6567-3 (PMC7027035; doi:10.1186/s12864-020-6567-3)
Supplement: Supplementary file 19 — Additional file 19: Table S14. Primer sequences of miRNA and their targets used for qRT-PCR. [file 12864_2020_6567_MOESM19_ESM.xls]

## Sheet: Sheet1
Table S14.Primer sequences of miRNA and their targets used for qRT-PCR.
MiRNA name	Primers (5’ → 3’)	Primers (3’ → 5’)	Target gene	Annotation	Primers (5’ → 3’)	Primers (3’ → 5’)
Nta-miR168d_R+1	TCGCTTGGTGCAGGTCGGGAAC	GTG CAG GGTCCG AGG T	comp18677_c0	AGO1	TGATGGACTTCAGTCACTAACCAA	ACTTGTCATTGAACCACTGTCAGA
Nta-miR169q_L+2R-2	TGCAGCCAAGGATGACTTGCC		comp21435_c0	NFYA2	TCTGATTGGCCATTGCCCATT	CCTTCAAATCCCTTACCAATCCAC
Stu-miR169a-5p_1ss20TA	TAGCCAAGGATGACTTGCCA		comp19842_c0	NFYA9	CTTAGAGACTGGACTACCGAGCA	GATCCAGATTGTGCAGTTGAATTCG
Stu-miR169a-5p_1ss20TA	TAGCCAAGGATGACTTGCCA		comp17252_c0	CRK1	GTGGAAGCAGACCTTTCTGG	GCCAGCCAAGGATGACTTAG
Nta-miR156a_R+3	TGACAGAAGAGAGTGAGCACCCA		comp19729_c0	SPL13A	CTCGTCCATCCTGAATTGCG	TCTCGACGCCATAAGATCCC
Nta-miR156a_R+3	TGACAGAAGAGAGTGAGCACCCA		comp17733_c0	SPL12	AACTCTCCGCCTCAGGATACC	GGAATGGTTGCACTCTGACTAGA
Stu-miR166b	TCGGACCAGGCTTCATTCCTC		comp21204_c1	ATHB-15	CCTCTCCTTCCTTCCGGTTT	CATCACAGATCTCGCAGCAC
Stu-miR396-5p	TTCCACAGCTTTCTTGAACTT		comp19622_c0	rpb-5	TGCCTGCTAGTGCTCTCAGA	CGTCCTCCGAGAGAGGTAGTA
Vvi-miR319g	TTGGACTGAAGGGAGCTCCCA		comp17852_c0	TCP2	AACTAACGGCGGTAACAACG	TAGGGTTTCCGAGATGAACG
Stu-MIR8005a-p3_1ss4GA	TTTAGGGTTTAGGGTTTAGGGT		comp17051_c0	EGD1	CTTTGCCAAGAAGGAGATGC	TCTTGTCCTGACCACCAACA
ARF	CTTTGCCAAGAAGGAGATGC	TCTTGTCCTGACCACCAACA
